# Supplementary material for: Plant-Bacteria Association and Symbiosis: Are There Common Genomic Traits in Alphaproteobacteria?
Source: Genes (Basel). 2011 Nov 29;2(4):1017–32. doi: 10.3390/genes2041017 (PMC3927591; doi:10.3390/genes2041017)
Supplement: Supplementary File 1 — ZIP-Document (ZIP, 1441 KB) [file genes-02-01017-s001.zip]

Archive with 7 entries (6 files):
- genes-11973-supplementary/
- genes-11973-supplementary/S1.xls
- genes-11973-supplementary/S2.xls
- genes-11973-supplementary/S3.xls
- genes-11973-supplementary/S4.xls
- genes-11973-supplementary/S5.xls
- genes-11973-supplementary/S6.xls
