# Supplementary material for: Plant-Bacteria Association and Symbiosis: Are There Common Genomic Traits in Alphaproteobacteria?
Source: Genes (Basel). 2011 Nov 29;2(4):1017–32. doi: 10.3390/genes2041017 (PMC3927591; doi:10.3390/genes2041017)
Supplement: Supplementary File 1 — ZIP-Document (ZIP, 1441 KB) [file genes-02-01017-s001.zip › genes-11973-supplementary/S1.xls]

## Sheet: Genomes Stats
ORGANISM	LENGTH	GC %	PROTEINS
Acetobacter pasteurianus IFO 3283 01	3340249	53.1	3050
Acidiphilium cryptum JF 5	3963080	67.1	3559
Afipia 1NLS2	3971756	61.3	3823
Agrobacterium H13 3	5573770	58.54	5345
Agrobacterium radiobacter K84	7273300	59.87	6684
Agrobacterium tumefaciens C58	5674258	59.04	5355
Agrobacterium vitis S4	6320946	57.47	5389
Ahrensia R2A130	3731054	56.93	3624
Asticcacaulis excentricus CB 48	4308776	59.51	3763
Aurantimonas manganoxydans SI85 9A1	4285343	66.76	3607
Azorhizobium caulinodans ORS 571	5369772	67.32	4717
Azospirillum B510	7599738	67.61	6309
Beijerinckia indica ATCC 9039	4418616	56.98	3784
Bradyrhizobium BTAi1	8493513	64.81	7621
Bradyrhizobium japonicum USDA 110	9105828	64.06	8317
Bradyrhizobium ORS278	7456587	65.51	6717
Brevundimonas subvibrioides ATCC 15264	3445263	68.42	3327
Caulobacter crescentus CB15	4016947	67.21	3737
Caulobacter segnis ATCC 21756	4655622	67.67	4139
Citromicrobium bathyomarinum JL354	3274784	65.03	3235
Dinoroseobacter shibae DFL 12	4417868	65.52	4192
Erythrobacter litoralis HTCC2594	3052398	63.07	3011
Fulvimarina pelagi HTCC2506	3807680	61.17	3754
Gluconacetobacter diazotrophicus PAl 5	3914947	66.32	3501
Gluconacetobacter hansenii ATCC 23769	3638112	58.03	3308
Hirschia baltica ATCC 49814	3540114	45.19	3187
Hoeflea phototrophica DFL 43	4463798	59.73	4357
Hyphomicrobium denitrificans ATCC 51888	3638969	60.81	3512
Hyphomonas neptunium ATCC 15444	3705021	61.93	3505
Ketogulonicigenium vulgare Y25	3288404	61.76	3213
Loktanella vestfoldensis SKA53	3065248	59.9	3067
Magnetospirillum magneticum AMB 1	4967148	65.09	4559
Magnetospirillum magnetotacticum MS 1	9211536	66.37	10146
Maricaulis maris MCS10	3368780	62.73	3063
Maritimibacter alkaliphilus HTCC2654	4336013	64.08	4500
Mesorhizobium ciceri biovar biserrulae WSM1271	6690028	62.56	6264
Mesorhizobium loti MAFF303099	7596297	62.51	7272
Mesorhizobium opportunistum WSM2075	6854796	62.88	6674
Methylobacterium chloromethanicum CM4	6180732	68.08	5516
Methylobacterium extorquens AM1	6879778	68.48	6212
Methylobacterium nodulans ORS 2060	8839022	68.44	8308
Methylobacterium populi BJ001	5848997	69.36	5365
Methylobacterium radiotolerans JCM 2831	6899110	71.04	6431
Methylocella silvestris BL2	4305430	63.08	3818
Methylocystis ATCC 49242	4625807	62.83	4637
Methylosinus trichosporium OB3b	4846030	65.98	4472
Nitrobacter hamburgensis X14	5011522	61.62	4326
Nitrobacter winogradskyi Nb 255	3402093	62.05	3122
Novosphingobium aromaticivorans DSM 12444	4233314	65.11	3937
Oceanibulbus indolifex HEL 45	4105524	59.52	4153
Oceanicaulis alexandrii HTCC2633	3170465	63.52	3028
Oceanicola batsensis HTCC2597	3549527	66.69	3373
Oceanicola granulosus HTCC2516	4049778	70.18	3784
Octadecabacter antarcticus 238	5395104	54.95	5834
Oligotropha carboxidovorans OM5	3745629	62.4	3722
Paracoccus denitrificans PD1222	5236194	66.8	5077
Parvibaculum lavamentivorans DS 1	3914745	62.33	3636
Parvularcula bermudensis HTCC2503	2902643	60.66	2687
Pelagibaca bermudensis HTCC2601	5484443	65.75	5452
Phaeobacter gallaeciensis BS107	4236095	59.78	4059
Phenylobacterium zucineum HLK1	4380668	71.1	3854
Pseudovibrio JE062	5726521	52.44	5225
Rhizobium etli Brasil 5	3425620	61.18	5053
Rhizobium etli CFN 42	6530228	61.03	5963
Rhizobium etli CIAT 652	6448048	61.31	6056
Rhizobium leguminosarum bv trifolii WSM2304	6872702	61.18	6415
Rhizobium leguminosarum bv viciae 3841	7751309	60.86	7143
Rhizobium NGR234	6891900	62.42	6363
Rhodobacter capsulatus SB 1003	3871920	66.56	3642
Rhodobacter sphaeroides ATCC 17029	4489380	68.98	4131
Rhodomicrobium vannielii ATCC 17100	4014469	62.25	3565
Rhodopseudomonas palustris BisA53	5505494	64.44	4878
Rhodospirillum centenum SW	4355543	70.46	4003
Rhodospirillum rubrum ATCC 11170	4406557	65.38	3841
Roseibium TrichSKD4	5696886	53.59	6118
Roseobacter denitrificans OCh 114	4331234	58.88	4129
Roseobacter litoralis Och 149	4686783	57.17	4746
Roseomonas cervicalis ATCC 49957	5100977	62.68	4778
Roseovarius nubinhibens ISM	3674359	63.79	3543
Ruegeria pomeroyi DSS 3	4601053	64.07	4252
Sagittula stellata E 37	5262893	65.05	5067
Sinorhizobium medicae WSM419	6817576	61.15	6213
Sinorhizobium meliloti 1021	6691694	62.17	6218
Sinorhizobium meliloti AK83	6921910	61.98	6774
Sinorhizobium meliloti BL225C	6968865	62.05	6707
Sphingobium chlorophenolicum L 1	4556429	63.83	4165
Sphingobium japonicum UT26S	4424862	64.85	4394
Sphingomonas wittichii RW1	5915246	67.9	5345
Sphingopyxis alaskensis RB2256	3373713	65.46	3195
Starkeya novella DSM 506	4765023	67.88	4431
Sulfitobacter EE 36	3031485	60.44	2975
Xanthobacter autotrophicus Py2	5625098	67.35	5035
