# Supplementary material for: Plant-Bacteria Association and Symbiosis: Are There Common Genomic Traits in Alphaproteobacteria?
Source: Genes (Basel). 2011 Nov 29;2(4):1017–32. doi: 10.3390/genes2041017 (PMC3927591; doi:10.3390/genes2041017)
Supplement: Supplementary File 1 — ZIP-Document (ZIP, 1441 KB) [file genes-02-01017-s001.zip › genes-11973-supplementary/S2.xls]

## Sheet: Core
Group ID	Annotations
0	ABC transporter // oligopeptide ABC transporter ATP-binding // ABC transporter ATP-binding protein // phosphonates transport ATP-binding protein // ABC transporter ATP-binding subunit // PhnK // PhnL // ATP-binding protein of ABC transporter // ATP-binding protein of sugar ABC transporter // ATP-binding protein of ABC-transporter // secretion ATP-binding protein
1	short chain dehydrogenase // oxidoreductase // short-chain dehydrogenase // short-chain dehydrogenase/reductase // 3-ketoacyl-(acyl-carrier-protein) reductase // dehydrogenase/reductase // 3-oxoacyl-acyl carrier protein reductase // short chain oxidoreductase // 3-oxoacyl-(acyl-carrier protein) reductase // 3-hydroxybutyrate dehydrogenase // 3-ketoacyl-CoA reductase PhaB
2	transcriptional activator AmpR // transcriptional regulator // transcriptional activator protein ampR // glycine cleavage system transcription activator // transcription regulator // LysR family transcriptional regulator // transcriptional activator (glycine cleavage system transcription activator(GcvA)) // transcriptional regulatory protein // nitrogen assimilation control protein // regulatory …
3	nitrogen reguration protein nirB protein // histidine kinase sensor protein // sensor kinase // response regulator // sensor/response regulator hybrid // two component sensor-kinase // robable sensor/response regulator hybrid // two-component sensor // two-component response regulator // sensor/response regulator hybrid protein // two-component sensor histidine kinase
4	nitrate/nitrite regulatory protein // two-component response regulator // DNA-binding response regulator // transcriptional regulator // two-component transcriptional regulator // regulatory protein // response regulator // phosphate regulatory protein // two-component system response regulator // two-component system // two-component regulator
5	hypothetical protein mlr9186 // response regulator PleD // regulatory components of sensory transduction system // GGDEF family protein // two component response regulator // sensory box/GGDEF family protein // sensory box protein // Diguanylate cyclase/phosphodiesterase // Diguanylate cyclase // conserved putative diguanylate cyclase/phosphodiesterase with PAS/PAC domains // two-component sensor…
6	transcriptional regulator // transcription regulator // GntR family transcriptional regulator // putative transcriptional regulator // transcriptional regulator NanR // transcriptonal regulator // FadR family transcriptional regulator // putative transcription regulator protein // Transcriptional regulator // GntR family regulator // GntR family transcription factor
7	transcriptional regulator // transcriptional activator FtrA // AraC family transcriptional regulator // AraC/XylS family transcriptional regulator // transcription regulator // regulatory protein // putative transcription regulator protein // ThiJ/PfpI family protein // Transcriptional regulator // putative transcriptional regulator // RhrA transcriptional activator
8	aldehyde dehydrogenase // succinate-semialdehyde dehydrogenase // NADP-dependent aldehyde dehydrogenase // dehydrogenase // malonic semialdehyde oxidative decarboxylase // gamma-aminobutyraldehyde dehydrogenase // succinic semialdehyde dehydrogenase // betaine aldehyde dehydrogenase // methylmalonate-semialdehyde dehydrogenase // succinate semialdehyde dehydrogenase // vanillin: NAD oxidoreductase
9	ABC transporter // permease of ABC transporter // ABC transporter permease // molybdate ABC transporter permease protein // permease protein of sulfate ABC transporter // permease protein of polyamine ABC transporter // permease protein of ABC transporter // permease protein of spermidine/putrescine ABC transporter // sulfate ABC transporter // ABC transport system permease protein // spermidine/…
10	oligopeptide ABC transporter ATP-binding // oligopeptide ABC transporter ATP-binding protein // peptide ABC transporter // ABC transporter ATP-binding protein // ABC transporter // ATP-binding protein of oligopeptide ABC transporter // ATP-binding protein of dipeptide ABC transporter // ATP-binding protein of peptide ABC transporter // ATP-binding component of a ABC transport system (oligopeptide…
11	peptide synthetase // acid-CoA ligase // acyl-CoA synthetase // malonyl-CoA synthase // Long-chain-fatty-acid--CoA ligase // phosphinothricin tripeptide synthetase B // long chain acyl-CoA synthetase // pristinamycin I synthase 3 // CDA peptide synthetase III // AMP-binding domain protein // coenzyme a synthetase
12	hypothetical protein mlr0230 // transcriptional regulator // transcription regulator // TetR family transcriptional regulator // transcriptional regulatory protein // putative transcription regulator protein // Transcriptional regulator // putative transcriptional regulator protein // TetR/AcrR family transcriptional regulator // regulatory protein TetR // resolvase domain-containing protein
14	enoyl-CoA hydratase // p-hydroxycinnamoyl CoA hydratase/lyase // 3-hydroxybutyryl-CoA dehydratase // carnitinyl-CoA dehydratase // enoyl-CoA hydratase/isomerase // carnitine racemase // 3-hydroxyisobutyryl-CoA hydrolase // putative enoyl-CoA hydratase protein // enoyl-CoA hydratase/isomerase family protein // putative dehydratase // enoyl CoA hydratase
15	nitrogen assimilation regulatory protein ntrC // nitrogen assimilation regulatory protein ntrX // transcriptional activator // two component responce regulator // two-component response regulator // response regulatory protein // two-component // NIFA // C4-dicarboxylate transport system regulatory protein // nif-specific regulatory protein // response regulator FixJ
16	RND efflux transporter // RND multidrug efflux transporter MexF // multidrug resistance protein // multidrug-efflux transport protein // component of multidrug efflux system // multidrug efflux membrane fusion protein MexF // AcrB/AcrD/AcrF family protein // Acr family transporter // RND multidrug efflux transporter // cation efflux system protein // putative multidrug-efflux system transmembrane…
17	hypothetical protein mlr1394 // RND efflux membrane fusion protein precursor // component of multidrug efflux system // RND efflux membrane fusion protein // periplasmic linker protein // multidrug efflux membrane fusion protein // multidrug efflux membrane fusion protein MexE // HlyD family secretion protein // RND multidrug efflux membrane permease // nolF secretion protein // multidrug efflux …
18	peptide ABC transporter permease // oligopeptide ABC transporter // dipeptide transport system permease protein // ABC transporter // permease of oligopeptide ABC transporter // permease protein of dipeptide ABC transporter // permease protein of oligopeptide ABC transporter // ABC transporter permease protein // peptide ABC transporter // transport system permease protein // ABC transporter bind…
19	peptide ABC transporter permease // dipeptide ABC transporter // dipeptide transport system permease protein // ABC transporter // permease of oligopeptide ABC transporter // ABC transporter permease // permease protein of oligopeptide ABC transporter // permease protein of dipeptide ABC transporter // oligopeptide ABC transporter // ABC transporter permease protein // peptide ABC transporter
20	acyl-CoA dehydrogenase // isovaleryl-CoA-dehydrogenase // putative acyl-CoA dehydrogenase protein // acyl-CoA dehydrogenase family protein // isovaleryl-CoA dehydrogenase // Acyl-CoA dehydrogenase // putative isovaleryl-CoA dehydrogenase protein // BEC protein // dehydrogenase // acyl-CoA dehydrogenase domain-containing protein // putative acyl-CoA dehydrogenase
22	ABC transporter permease // permease protein of amino acid ABC transporter // glutamine ABC transporter (integral membrane protein) // amino acid ABC transporter (permease) // amino acid ABC transporter // ABC transporter // ABC transporter permease protein // amino acid ABC transporter protein // putative transport system permease ABC transporter protein // general L-amino acid transport permeas…
23	transcription regulator // leucine-responsive regulator // glutamate uptake regulator // proline dehydrogenase transcriptional activator // transcriptional regulator // transcriptional regulator (leucine-responsive) // transcriptional regulator-like protein // AsnC family transcriptional regulator // Lpr family transcriptional regulator // putative transcription regulator protein // leucine-respo…
26	RNA polymerase sigma factor // RNA polymerase sigma subunit // RNA polymerase factor sigma-70 // extracytoplasmic sigma factor EcfR // RNA polymerase sigma factor RpoE // ECF family RNA polymerase sigma factor // sigma factor // putative RNA polymerase sigma factor FECI protein // RNA polymerase sigma factor protein // putative RNA polymerase sigma-E factor (sigma-24) protein // ECF subfamily RNA…
27	transcriptional regulator // glucose-resistance amylase regulator // LacI family transcriptional regulator // transcriptional regulator GntR // transcription regulator // LacI family transcription regulator // transcriptional regulator repressor // putative transcription regulator protein // putative phosphoenolpyruvate carboxykinase regulator transcription regulator protein // santhopine-respons…
28	hypothetical protein mll1328 // hydrolase // beta-ketoadipate enol-lactone hydrolase // dihydrolipoamide S-acetyltransferase // streptothricin-acteyl-transferase // haloalkane dehalogenase // putative hydrolase // gamma carboxymuconolactone decarboxylase // putative carboxymuconolactone decarboxylase // carboxymuconolactone decarboxylase // putative oxidoreductase protein
29	oligopeptide ABC transporter // oligopeptide ABC transpoter oligopeptide-binding protein // extracellular solute-binding protein // hemin-binding lipoprotein // dipeptide-binding protein of ABC transporter // oligopeptide binding protein of oligopeptide ABC transporter // ABC transporter oligopeptide-binding protein // ABC transporter // ABC transporter periplasmic protein // ABC transporter subs…
30	glutathione S-transferase // putative glutathione S-transferase YghU // glutathione-S-transferase // putative glutathione S-transferase protein // glutathione S-transferase family protein // Gst12 glutathione-S-transferase // Gst13 glutathione S-transferase // gst14 glutatione S-transferase // glutathione S-transferase-like protein // glutathione S-transferase YghU // glutathione S-transferase li…
32	phosphoglycerate dehydrogenase // D-3-phosphoglycerate dehydrogenase // glycerate dehydrogenase // putative 2-hydroxyacid dehydrogenase // 2-hydroxyacid dehydrogenase // dehydrogenase // D-isomer specific 2-hydroxyacid dehydrogenases family protein // D-lactate dehydrogenase // putative hydroxyacid dehydrogenase protein // putative oxidoreductase protein // D-isomer specific 2-hydroxyacid dehydro…
33	permease of ABC transporter // permease protein of ABC transporter // ATP-binding protein of ABC transporter // nitrate transporter component // taurine transport system permease protein // aliphatic sulfonate transport membrane component // ABC transporter // putative transport system permease ABC transporter protein // nitrate ABC transporter permease // ABC transporter permease // putative ABC…
35	glutathione dependent formaldehyde dehydrogenase // alcohol dehydrogenase // L-iditol 2-dehydrogenase // xylitol (sorbitol) dehydrogenase // 2 // L-threonine 3-dehydrogenase // sorbitol dehydrogenase // alcohol dehydrogenase class III // NADP-dependent alcohol dehydrogenase // zinc-binding dehydrogenase // xylitol dehydrogenase
36	quinone oxidoreductase // alcohol dehydrogenase // zinc-binding oxidoreductase // oxidoreductase // NADH oxidoreductase // NADPH quinone oxidoreductase // alcohol dehydrogenase (NADPH quinone oxidoreductase) // alginate lyase // zinc-binding dehydrogenase // NADPH:quinone reductase // NADP-dependent quinone oxidoreductase
39	metal-transporting P-type ATPase // cation transporting P-type ATPase // nitrogen fixation protein fixI // cation-transporting ATPase // Mg2+ transport ATPase // P type cation (metal) transporter // copper transporting ATPase // heavy-metal transporting P-type ATPase // nitrogen fixation protein FixI // putative heavy metal transporting ATPase protein // cation transporter E1-E2 family ATPase
41	adenosylmethionine--8-amino-7-oxononanoate transaminase // aminotransferase // putative aminotransferase // beta alanine--pyruvate transaminase // 4-aminobutyrate aminotransferase // diaminobutyrate--2-oxoglutarate aminotransferase // adenosylmethionine-8-amino-7-oxononanoate aminotransferase // ornithine-oxo-acid transaminase // glutamate-1-semialdehyde 2 // polyketide synthase // beta amino aci…
42	Glu-tRNA(Gln) amidotransferase subunit A // amidase // aspartyl/glutamyl-tRNA amidotransferase subunit A // 6-aminohexanoate-cyclic-dimer hydrolase // putative amidase // allophanate hydrolase // indole acetimide hydrolase // glutamyl-tRNA(Gln) amidotransferase subunit // malonamidase E2 // amidase AmiC // glutamyl-tRNA(Gln) amidotransferase
43	amino acid ABC transporter amino acid-binding protein // binding protein component of amino acid ABC transporter // amino acid ABC transporter // ABC transporter // amino acid ABC transporte // putative amino acid-binding periplasmic protein // putative periplasmic binding ABC transporter protein // putative amino-acid-binding periplasmic signal peptide protein // putative amino-acid binding peri…
44	HlyA protein // rhizobiocin // hemolysin-type calcium-binding protein // putative hemolysin-type calcium-binding protein // calcium-binding protein // alkaline metalloproteinase // S-layer protein RsaA // protease // putative hemolysin-adenlyate cyclase protein // putative secreted calcium-binding protein // putative calcium-binding exported protein
45	hypothetical protein mll0262 // permease // integral membrane protein // DMT family permease // drug/metabolite transporter (DMT)permease superfamily protein // putative S-adenosylmethionine uptake transporter // putative permease protein // hypothetical conserved membrane protein // probable transporter protein // putative transporter // permease of the drug/metabolite transporter (DMT) superfam…
46	dihydrolipoamide dehydrogenase // glutathione reductase // mercuric reductase // soluble pyridine nucleotide transhydrogenase // putative mercuric reductase protein // pyruvate dehydrogenase complex // oxidoreductase // glutathione-disulfide reductase // pyridine nucleotide-disulphide oxidoreductase dimerisation region // NADPH-glutathione reductase // pyridine nucleotide-disulfide oxidoreductase…
47	acetyl-CoA acetyltransferase // beta-ketoadipyl CoA thiolase // acetyl-CoA C-acetyltransferase // putative acetyl-COA acyltransferase protein // thiolase family protein // thiolase // beta-ketothiolase // acetyl-CoA acetyltransferases // acetyl-CoA C-acyltransferase protein (3-ketoacyl-CoA thiolase) // acetyl-CoA acetyltransferase protein // acetyl-CoA C-acyltransferase
49	carbon-monoxide dehydrogenase small subunit // oxidoreductase // dehydrogenase // carbon-monoxide dehydrogenase small chain // carbon-monoxide dehydrogenase medium chain // aldehyde dehydrogenase subunit III // monoxide dehydrogenase // xanthine dehydrogenase // putative carbon monoxide dehydrogenase small subunit protein // oxidoreductase with iron-sulfur subunit // isoquinoline 1-oxidoreductase…
51	response sensor protein // two component system sensor histidine kinase // two-component // sensory transduction histidine kinase // histidine protein kinase // sensor histidine kinase of two-component // two component sensor kinase // sensory box histidine kinase // sensor histidine kinase // response regulator/sensor histidine kinase // two-component response regulator
52	oxidoreductase // norsolorinic acid reductase // aryl-alcohol dehydrogenase // oxido-reductase // aldo/keto reductase // putative oxidoreductase // aldo-keto reductase // putative oxidoreductase transmembrane protein // putative oxidoreductase protein // aldo/keto reductase family oxidoreductase // putative aldoketo reductase protein
54	transcriptional regulator // transcriptional activator // MerR family transcriptional regulator // putative transcription regulator protein // transcriptional regulator SkgA // HmrR // putative transcriptional regulator // regulatory protein // HTH-type transcriptional regulator ZntR // probable transcriptional regulator protein // putative transcriptional regulator protein
55	racemase // fatty acid Co-A racemase // L-carnitine dehydratase // fatty acid-CoA racemase // putative membrane-anchored racemase protein // putative membrane-anchored protein // Alpha-methylacyl-CoA racemase // formyl-coenzyme A transferase // isomerase // L-carnitine dehydratase/bile acid-inducible protein F // putative caiB/baiF CoA-transferase family protein; putative Formyl-CoA transferase
56	aspartate aminotransferase // aspartate transaminase // aminotransferase // putative aminotransferase protein // aspartate aminotransferase B protein // class I aminotransferase // putative aminotransferase // class I and II aminotransferase // class I/II aminotransferase // aminotransferase class I and II // putative aspartate aminotransferase
57	hypothetical protein mll0653 // threonine efflux protein // RhtB family transporter // putative homoserine/homoserine lactone efflux protein // putative amino acid efflux transmembrane protein // putative amino acid efflux protein // amino acid transporter LysE // LysE family translocator // putative amino acid transporter // efflux protein // lysine exporter protein LysE/YggA
58	putative protease // heat shock protein htrA like // serine protease // serine protease DO-like protease // htrA family protein // protease precursor protein // protease protein // putative protease precursor signal peptide protein // PDZ domain-containing protein // serine protease HtrA // DegP4 protease like protein
59	transcriptional regulator // transcription regulator // MarR family transcriptional regulator // putative transcription regulator protein // Transcriptional regulator // transcriptional regulator PadR // organic hydroperoxide resistance transcriptional regulator // homoprotocatechuate degradative operon repressor // putative transcriptional regulator // probable transcriptional regulator protein …
60	cystathionine beta-lyase // cystathionine gamma-lyase // methionine gamma-lyase // O-succinylhomoserine sulfhydrylase // O-acetylhomoserine aminocarboxypropyltransferase // cystathionine gamma-synthase protein // O-acetylhomoserine sulfhydrylase // rtxA-like protein // cystathionine beta lyase // O-acetylhomoserine/O-acetylserine sulfhydrylase // putative cystathionine beta-lyase (CBL; Beta-cysta…
61	glyoxylate carboligase // acetolactate synthase 3 catalytic subunit // thiamine pyrophosphate protein // acetolactate synthase // acetolactate synthase 2 catalytic subunit // acetolactate synthase catalytic subunit // putative pyruvate oxidase protein // benzoylformate decarboxylase // oxalyl-CoA decarboxylase // pyruvate dehydrogenase // thiamine pyrophosphate binding domain-containing protein
62	membrane transporter // transport protein // transmembrane efflux protein // transporter // integral membrane efflux protein // multidrug resistance protein B (drug efflux transporter) // efflux transporter // efflux pump protein FarB // MFS permease // putative transport protein // putative transport transmembrane protein
63	acetyl-CoA carboxylase biotin carboxylase subunit // propionyl-CoA carboxylase alpha chain precursor // pyruvate carboxylase // 3-methylcrotonyl-CoA carboxylase biotin-containing subunit // acetyl-CoA carboxylase // biotin carboxylase // propionyl-coenzyme A carboxylase // 3-methylcrotonyl-CoA carboxylase alpha subunit // urea amidolyase-like protein // acetyl/propionyl-CoA carboxylase subunit al…
64	hypothetical protein mll0025 // glutathione-dependent formaldehyde-activating // putative glutathione-dependent formaldehyde-activating (GFA) // putative glutathione-dependent formaldehyde-activating enzyme (GFA) // putative glutathione-dependent formaldehyde-activating // glutathione-dependent formaldehyde-activating protein // glutathione-dependent formaldehyde-activating GFA // putative glutat…
65	penicillin-binding protein // monofunctional biosynthetic peptidoglycan transglycosylase // penicillin binding protein // penicillin-binding protein 1a // putative penicillin-binding protein // penicillin-binding 1A transmembrane protein // 1A family penicillin-binding protein // MrcB penicillin binding protein B // MrcA2 penicillin-binding protein // putative penicillin-binding protein pbpC/mrcB…
66	plasmid partitioning protein ParA // replication protein A // chromosome partitioning protein // virA/G regulated protein // ParA family protein // RepA2 replication protein // replication protein // replication protein RepA // plasmid partitioning protein RepAd // partition protein // ParA family partition protein
67	monophosphatase-like protein // extragenic suppressor protein SuhB // myo-inositol-1-monophosphotase (also extragenic suppressor protein SuhB) // pssB protein // myo-inositol monophosphatase 2 // inositol monophosphatase family protein // exopolysaccharide production protein PssB // putative sulfite biosynthesis protein // putative inositol monophosphatase protein // arabinose phosphate phosphata…
69	transcriptional regulator // transcription regulator // ArsR family transcriptional regulator // putative transcription regulator protein // putative transcriptional regulator // regulatory protein // Ars family transcriptional regulator // putative transcriptional regulatory protein // regulatory protein ArsR // TrmB family transcriptional regulator // probable transcriptional regulator protein
70	mutator protein mutT // mutator MutT protein // ADP-ribose pyrophosphatase // mutT like protein // MutT family NTP pyrophosphatase // MutT/nudix family protein // putative mutator protein 7 // mutator mutT protein // NTP pyrophosphohydrolase // GDP-mannose mannosyl hydrolase // mutator protein
71	cold-shock protein // cold shock protein // putative cold shock-like transcription regulator protein // cold shock transcription regulator protein // putative cold shock transcription regulator protein // cold-shock domain-contain protein // CspA8 Cold shock family protein // CspA5 cold shock protein transcriptional regulator // CspA6 cold shock protein transcriptional regulator // putative cold-…
72	integration host factor subunit beta // integration host factor subunit alpha // DNA-binding protein HRm // histone-like protein // DNA binding protein // HNS-type DNA binding protein // integration host factor alpha-subunit // DNA-binding protein HU // DNA-binding protein HU 1 // histone family protein DNA-binding protein // integration host factor alpha-subunit (IHF-alpha)
73	hypothetical protein mll1010 // dihydrodipicolinate synthase // dihydrodipicolinate synthetase // dihydropicolinate synthase // 5-dehydro-4-deoxyglucarate dehydratase // dihydrodipicolinate synthase family protein // putative dihydrodipicolinate synthase protein // N-acetylneuraminate lyase // putative dihydrodipicolinate synthetase protein // putative dihydrodipicolinate synthase // putative dih…
74	hypothetical protein mll9238 // acetyltransferase // O-antigen acetylase // lipopolysaccharide modification acyltransferase // exopolysaccharide biosynthesis protein // exopolysaccharide production protein EXOZ // O-acyltransferase // acyltransferase // sugar acetylase // exopolysaccharide production protein // antibiotic acyltransferase
76	permease protein of ABC transporter // ABC transporter // iron-hydroxamate transporter permease subunit // putative hemin transport system permease transmembrane protein // iron compound ABC transporter permease // putative ABC transporter permease protein // putative iron ABC transporter permease protein // hemin ABC transporter permease protein // transport system permease protein // transport …
77	lactone-specific esterase // peroxidase // non-heme chloroperoxidase // hydroxymuconic semialdehyde hydrolase // hydrolase // chloroperoxidase; thiocarbamate-inducible non-heme haloperoxidase // epoxide hydrolase // non-heme haloperoxidase // putative haloperoxidase protein // arylester hydrolase // haloalkane dehalogenase
78	transcription regulator // transcriptional regulator // regucalcin-like protein // IclR family transcriptional regulator // calcium-binding protein // putative transcription regulator protein // transcriptional repressor of the blcABC operon // Smp-30/Cgr1 family protein // gluconolactonase/regucalcin homolog // putative transcriptional regulator protein // putative acetate operon repressor IclR …
79	hypothetical protein mll0441 // transglycolase // lytic murein transglycosylase // putative transglycosylase transmembrane protein // putative membrane-bound lytic murein transglycosylase protein // putative membrane-bound lytic murein transglycosylase signal peptide protein // peptidoglycan-binding protein // Transglycosylase // transglycosylase // antifreeze protein // putative membrane-bound l…
81	secretion protein // multidrug resistance efflux pump // efflux pump protein FarA // HlyD family secretion protein // putative transport protein transmembrane // putative multidrug efflux system protein // protein secretion protein // multidrug resistance protein // multidrug resistance protein A // multidrag resistance protein // secretion protein HlyD family protein
83	oxidoreductase // 3-hydroxyisobutyrate dehydrogenase // oxidoredutase // 2-hydroxy-3-oxopropionate reductase // putative oxidoreductase protein // dehydrogenase // putative tartronate semialdehyde reductase protein // putative dehydrogenase protein // 6-phosphogluconate dehydrogenase protein // 6-phosphogluconate dehydrogenase // putative oxidoreductase; putative 3-hydroxyisobutyrate dehydrogenase
84	ferrichrome iron receptor // hydroxamate-type ferrisiderophore receptor // ferrichrome receptor precursor protein // ferrioxamine B receptor precursor protein // TonB-dependent receptor // TonB-dependent siderophore receptor // putative TonB-dependent receptor (Outer membrane siderophore receptor) precursor // tonB-dependent receptor family protein // putative TonB-dependent siderophore receptor …
85	esterase // esterase/deacetylase // lipase (esterase) // lipase/esterase // lipase esterase // putative esterase protein // putative esterase/lipase protein // steroid monooxygenase // probable FAD-binding monoxygenase of 75.1 kDa // cyclohexanone monooxygenase // monooxygenase
86	oxidoreductase // dehydrogenase // alcohol dehydrogenase // dehydrogenase (polyethylene glycol dehydrogenase // GMC-type oxidoreductase // choline dehydrogenase // GMC type oxidoreductase // putative alcohol dehydrogenase protein // putative L-sorbose dehydrogenase // GMC family oxidoreductase // Dehydrogenase
87	transcription regulator // transcriptional regulator // MarR family transcriptional regulator // putative transcription regulator protein // transcriptional regulator MarR // MarR/EmrR family transcriptional regulator // transcriptional regulatory protein // regulatory protein // TrmB family transcriptional regulator // probable transcriptional regulator protein // putative MarR family transcript…
88	hypothetical protein mll2084 // sugar transferase // lipopolysaccharide core biosynthesis glycosyl transferase LpsE // glycosyltransferase // glycosyl transferase group 1 family protein // putative membrane-anchored glycosyltransferase protein // glycosyl transferase // putative glycosyl transferase // putative glycosyltransferase // phosphatidylserine decarboxylase // group 1 glycosyl transferase
89	hypothetical protein mll9385 // dehydrogenase // NADH-dependent dyhydrogenase // oxidoreductase // glucose-fructose oxidoreductase // myo-inositol dehydrogenase (idhA) // putative oxidoreductase // myo-inositol 2-dehydrogenase // putative oxidoreductase protein // Gfo/Idh/MocA family oxidoreductase // myo-inositol dehydrogenase
90	hypothetical protein mll2162 // 3-demethylubiquinone-9 3-methyltransferase // putative methyltransferase // methyltransferase // putative siderophore biosynthesis protein // O-methyl transferase // S-adenosyl-L-methionine-dependent methyltransferase // putative S-adenosyl-L-methionine (SAM)-dependent methyltransferase // bifunctional: 3-demethylubiquinone-9 3-methyltransferase; 2-octaprenyl-6-hyd…
91	hypothetical protein mlr9394 // UDP-glucose 4-epimerase // NDP-glucose 4 // dTDP-D-glucose-4 // putative sugar nucleotide epimerase/dehydratase // sugar nucleotide epimerase/dehydratase // putative CDP-tyvelose-2-epimerase protein // putative nucleotide sugar epimerase dehydratase protein // putative dTDP-D-glucose 4 // putative CDP-glucose 4 // dTDP-glucose 4
92	heat shock protein // chaperone protein DnaJ // heat shock protein DnaJ // DnaJ family molecular chaperone // chaperone protein // putative chaperone protein // DnaJ family protein // DnaJ-like protein // DnaJ/CbpA-type protein // chaperone protein dnaJ // putative gas vesicle synthesis protein
93	hypothetical protein mlr1134 // 2-hydroxyhepta-2 // fumarylacetoacetate hydrolase family protein // putative bifunctional enzyme 2-hydroxyhepta-2 // bifunctional enzyme 2-hydroxyhepta-2 // fumarylacetoacetate (FAA) hydrolase // 5-carboxymethyl-2-hydroxymuconate delta-isomerase // putative 2-oxohepta-3-ene-1 // putative bifunctional enzyme with isomerase/decarboxylase activity // putative fumaryla…
96	3-oxoacyl-(acyl carrier protein) synthase II // NodE // 3-oxoacyl-(acyl carrier protein) synthase I // nodulation protein nodE // 3-oxoacyl-(acyl-carrier-protein) synthase I // NodE beta ketoacyl ACP synthase // beta-ketoacyl synthase // 3-oxoacyl- // Beta-ketoacyl synthase // 3-oxoacyl-acyl carrier protein synthase II // beta ketoacyl synthase
97	exopolysaccharide production protein exoY // putative transferase // glycosyltransferase // glycosyl transferase // exopolysaccharide production protein // polysaccharide biosynthesis glycosyltransferase // succinoglycan exopolysaccharide synthesis protein // putative sugar transferase protein // exopolysaccharide production protein PssY // exopolysaccharide production protein PssZ // HfsE
98	acetyl-CoA synthetase // acetoacetyl-CoA synthetase // putative fatty-acid-CoA ligase protein // putative acyl-COA synthetase protein // acetyl-coenzyme A synthetase // AMP-dependent synthetase and ligase // acetate--CoA ligase // Acetyl-coenzyme A synthetase // putative acetyl-CoA synthetase // putative propionate--CoA ligase (propionyl-CoA synthetase) // putative propionate--CoA ligase
99	hypothetical protein mlr0335 // putative integral membrane protein // permease // ABC transporter // integral membrane protein // transport protein // amino acid metabolite efflux pump // DMT family permease // putative inner membrane transport protein // putative transport protein // drug/metabolite transporter (DMT) permease superfamily protein
100	hypothetical protein mlr0590 // Sel1 domain-containing protein // putative Beta-lactamase // putative signal peptide // TPR repeat-containing protein // Sel1 repeat-containing protein // sporulation domain-containing protein // peptidoglycan-binding domain-containing protein // protein kinase // putative ATPase // Sel1 domain protein repeat-containing protein
101	thioredoxin // putative thioredoxin // thioredoxin protein // putative thioredoxin protein // thioredoxin C-1 // thioredoxin 1 // putative thioredoxin (H-type // thioredoxin domain-containing protein // putative thioredoxin related protein // putative thiol-disulfide isomerase/thioredoxins-like protein // redoxin domain-containing protein
102	8-amino-7-oxononanoate synthase // 2-amino-3-ketobutyrate coenzyme A ligase // 5-aminolevulinate synthase // 2-amino-3-ketobutyrate CoA ligase // acyl-transferase transferase protein // class II aminotransferase // hypothetical 6.5 kDa protein // putative 2-amino-3-ketobutyrate coenzyme A ligase (AKB ligase) (glycine C-acetyltransferase) // serine palmitoyltransferase // aminotransferase class I …
103	transcriptional regulator // DNA-binding protein // Cro/CI family transcriptional regulator // putative transcriptional regulator protein // uncharacterized transcription regulator (Cro/CI family) // transcriptional regulator (Cro/CI family) // XRE family transcriptional regulator // putative transcriptional regulatory protein HTH type // putative transcriptional regulatory protein. // putative t…
105	secretion protein // rhizobiocin secretion protein rspE // metalloprotease transporter // rhiziobicin secretion ABC transporter // HlyD family secretion protein // ABC transporter // putative toxin secretion transmembrane protein // putative transport protein // RsaA secretion system // HlyD family protein secretion protein // hemolysin secretion protein D
108	hypothetical protein mll9007 // ADP-L-glycero-D-mannoheptose-6-epimerase // UDP-galactose 4-epimerase // UDP-glucose 4-epimerase // NAD dependent epimerase/dehydratase family protein // NAD-dependent epimerase/dehydratase // UDP-glucose 4-epimerase protein // sulfolipid biosynthesis protein // putative UDP-glucose 4-epimerase // Nucleoside-diphosphate-sugar epimerase // putative UDP-glucose 4-epi…
109	glutamyl-tRNA synthetase // glutamyl-Q tRNA(Asp) synthetase // glutamyl-tRNA synthetase class Ic // glutamyl-tRNA synthetase protein // glutamyl-Q tRNA(Asp) synthetase (Glu-Q-RSs) // glutamyl-tRNA synthetase GltX // putative glutamyl-tRNA synthetase // glutamate tRNA synthetase // Glutamyl-tRNA synthetase // glutamyl/glutaminyl-tRNA synthetase // Glutamyl/glutaminyl-tRNA synthetase
111	hypothetical protein msr0960 // transcriptional regulatory protein // transcriptional regulator // Cro/CI family transcriptional regulator // uncharacterized transcription regulator // helix-turn-helix domain-containing protein // XRE family transcriptional regulator // putative Phage-related transcriptional regulator // putative transcriptional regulator // putative HTH-type transcriptional regu…
112	enterochelin uptake protein TolR // exbD // biopolymer transport protein // tolR protein // biopolymer transport transmembrane protein // putative transport transmembrane protein // biopolymer transport protein ExbD // ExbD/TolR family protein // biopolymer transport protein ExbD/TolR // putative TolR protein // uptake of enterobactin; tonB-dependent uptake of B colicins
113	response regulatory protein // transcriptional regulator // two-component response regulator // LuxR family transcriptional regulator // putative transcription regulator protein // putative transcription regulator HSL-dependent protein // LuxR-type activtator protein TraR for conjugal transfer of pNGR234a // LuxR-type transcription regulator BxrH // autoinducer-binding domain-containing protein /…
114	transcriptional regulator // transcriptional regulatory protein // MUCR family transcriptional regulatory protein // transcription regulator protein // Transcriptional regulator // MUCR family transcriptional regulatory protein IN SYRB 5region // conserved transcriptional regulator // MucR family transcriptional regulator // Ros/MucR family transcriptional regulator // putative transcriptional re…
116	hypothetical protein mll1589 // methyl transferase-like protein // transcriptional regulator // transcriptional regulator NorR // nodulatio protein nolR // N-methyltransferase-like protein // ArsR family transcriptional regulator // putative transcription regulator protein // putative methyltransferase transcription regulator protein // methyltransferase // flagellin modification protein FlmE
117	putative ferredoxin reductase // nitrite reductase large subunit // putative ferredoxin reductase MocF // rubredoxin reductase // ferredoxin reductase // putative oxidoreductase protein // putative ferredoxin reductase protein // nitrite reductase // putative nitrite reductase // oxidoreductase // oxidodeductase
118	hypothetical protein mll9223 // metalloprotease (cell division protein) FtsH // AAA family ATPase // metalloprotease // metalloprotease transmembrane protein // AAA ATPase family protein // cell division protein FtsH // conserved 37.6 kDa ATPase of the AAA-family // ATPase // ATP-dependent metalloprotease FtsH // DNA topology modulation kinase FlaR
120	hypothetical protein mll2166 // arsenate reductase // transcriptional regulator // ArsR family transcriptional regulator // putative transcription regulator protein // ArsR family regulatory protein // regulatory protein // protein tyrosine phosphatase // putative arsenate reductase; arsC-like protein // regulatory protein ArsR // transcriptional regulatory protein
121	hypothetical protein mll9232 // transcriptional regulator // putative transcription regulator protein // Cro/CI family transcriptional regulator // transcription regulator; symbiotic plasmid stability locus // XRE family transcriptional regulator // putative transcriptional regulator // putative HTH-type transcriptional regulator // HTH-type transcriptional regulator // helix-turn-helix domain-co…
123	small heat shock protein // small heat shock protein HspH // heat shock protein // heat-shock protein // HSP20 family protein // Hsp20 family heat-shock protein // heat shock protein Hsp20 // putative small heat shock protein; putative HSP20-like chaperone // putative small heat shock protein // putative small heat shock (HSP20) protein // molecular chaperone small heat shock protein
124	hypothetical protein mll0142 // putative universal stress UspA protein // UspA domain-containing protein // putative UspA stress protein // putative universal stress protein UspA // putative UspA // universal stress protein // UspA domain protein // probable universal stress protein // putative universal stress protein // universal stress protein UspA
126	serine acetyltransferase // O-acetyltransferase // acetyltransferase // nodulation protein L // serine acetyltransferase protein // hexapeptide transferase family protein // NodL Nod factor acetyltransferase // serine O-acetyltransferase // hexapaptide repeat-containing transferase // serine acetyltransferase (fragment) // serine acetyltransferase (cysE-like)
127	hypothetical protein mlr9350 // protein-L-isoaspartate O-methyltransferase // O-methyltransferase // putative methyltransferase (PCM-like) transmembrane protein // protein-L-isoaspartate(D-aspartate) O-methyltransferase // protein-L-isoaspartate(D-aspartate) O-methyltransferase (PCMT) // methyltransferase // putative protein-L-isoaspartate O-methyltransferase // protein-L-isoaspartate O-methyltra…
129	TolQ protein // exbB // biopolymer transport protein // tolQ protein // biopolymer transport transmembrane protein // putative transport transmembrane protein // MotA/TolQ/ExbB proton channel family protein // MotA/TolQ/ExbB proton channel // biopolymer transport protein ExbB; uptake of enterobactin // biopolymer transport protein ExbB/TolQ family // putative biopolymer transport protein
130	integrase/recombinase // site-specific tyrosine recombinase XerC // integrase // putative integrase protein // putative integrase/recombinase protein // putative DNA integration/recombination/inversion protein // DNA integration/recombination/inversion protein // phage-related integrase // site-specific integrase/recombinase // site-specific integrase // phage integrase family protein
131	hypothetical protein mlr2365 // membrane protein associated metalloendopeptidase // M24/M37 family peptidase // putative metalloendopeptidase // peptidase M23B // putative peptidase M23B protein // peptidase M23 // probable metalloendopeptidase protein // putative peptidase protein // putative peptidase // peptidase
132	cytochrome-c oxidase fixP chain // cytochrome C oxidase subunit III // cytochrome-c oxidase // cytochrome c family protein // cytochrome c oxidase subunit CcoP // FixP3 Diheme c-type cytochrome // FixP2 Diheme c-type cytochrome // FixP1 di-heme cytochrome c // cytochrome C oxidase // cbb3 oxidase subunit III // cytochrome C55X
133	enoyl-CoA hydratase/3-hydroxyacyl-CoA dehydrogenase // 3-hydroxyacyl-CoA dehydrogenase // 3-hydroxybutyryl-CoA dehydrogenase // enoyl-CoA hydratase // putative fatty oxidation complex alpha subunit Includes: enoyl-COA hydratase // fatty oxidation complex subunit alpha // enoyl-CoA hydratase/isomerase family protein // putative 3-hydroxyacyl-CoA dehydrogenase protein // fatty acid oxidation comple…
135	hypothetical protein mlr9290 // O-linked GlcNAc transferase // TPR domain-containing protein // TPR repeat-containing protein // caspase-like domain- and TPR repeat-containing peptidase // tetratricopeptide domain-containing protein // hydantoinase // tetratricopeptide repeat-containing protein // probable O-linked GlcNAc transferase protein // TPR domain protein // Tetratricopeptide domain-conta…
136	transcriptional regulator // transcriptional regulator FixK // Fnr-type transcriptional regulator // Crp family transcriptional regulator // regulator of biofilm formation // transcriptional activator FtrB // FNR/CRP family transcriptional regulator // Transcriptional regulator // oxygen-dependent transcriptional regulator protein // CRP/FNR family transcriptional regulator // CRP family transcri…
137	NADH-ubiquinone dehydrogenase subunit // NADH dehydrogenase subunit E // NADH dehydogenase-like protein // formate dehydrogenase subunit gamma // NuoE2 NADH I chain E // NADH dehydrogenase (ubiquinone) // NADH-quinone oxidoreductase // NADH-quinone oxidoreductase subunit E // putative NADH dehydrogenase I chain E // NADH dehydrogenase (ubiquinone) 24 kDa subunit // NADH dehydrogenase
138	phosphoglycolate phosphatase // HAD superfamily hydrolase // CbbY/CbbZ/GpH/YieH family protein // CbbY/CbbZ/GpH/YieH family hydrolase // HAD family hydrolase // putative haloacid dehalogenase-like hydrolase family protein; putative phosphoglycolate phosphatase // putative haloacid dehalogenase-like hydrolase; putative phosphoglycolate phosphatase // putative phosphoglycolate phosphatase // putati…
140	hydrolase // hippurate hydrolase // amidohydrolase // cellulose synthesis protein // putative hippurate hydrolase protein // carboxypeptidase // M20/M25/M40 family peptidase // putative amidohydrolase // putative amidohydrolase family protein; putative hippurate hydrolase (benzoylglycine amidohydrolase) // putative amidohydrolase family protein // metal-dependent amidase/aminoacylase/carboxypepti…
141	aldo/keto reductase // putative oxidoreductase // aldo/keto reductase family oxidoreductase // oxidoreductase // aldo/keto reductase-like protein // aldo-keto reductase // putative oxidoreductase protein // aldehyde or keto oxidase // dehydrogenase // 2 // putative aldo/keto reductase
142	HesB-like protein // HesB/YadR/YfhF family protein // Fe-S cofactor nitrogenase synthesis protein // IscN-like protein // iron-sulfur cluster assembly accessory protein // Iron-sulfur cluster assembly protein // putative iron-sulfur cluster assembly protein (SufA-like) // Iron-binding protein IscA (iron-sulfur cluster assembly protein) // putative iron-sulfur cluster assembly protein // FeS assem…
145	lytic transglycosylase-like protein // soluble lytic murein transglycosylase precursor // soluble lytic transglycosylase // putative murein transglycosylase protein // transglycosylase // lytic transglycosylase // putative soluble lytic transglycosylase (SLT); putative signal peptide // putative soluble lytic transglycosylase (SLT) // lytic transglycosylase catalytic subunit // lytic transglycosy…
147	penicillin-binding protein // D-alanyl-D-alanine carboxypeptidase (penicillin binding protein) // penicillin-binding protein dacf precursor // putative penicillin-binding protein // D-alanyl-D-alanine carboxypeptidase // Serine-type D-Ala-D-Ala carboxypeptidase // putative D-alanyl-D-alanine carboxypeptidase (peptidase S11)(DD-carboxypeptidase) // putative D-alanyl-D-alanine carboxypeptidase // s…
148	cytochrome c // cytochrome c2 // cytochrome c-1 // putative cytochrome C transmembrane protein // cytochrome c family protein // c-type cytochrome // putative cytochrome c protein // sulfite oxidase cytochrome subunit // cytochrome C // cytochrome c550 // putative sulfite oxidase cytochrome subunit (SoxD)
152	flagellar basal body rod protein FlgF // flagellar basal body rod protein FlgG // flagellar basal-body rod protein FlgF // flagellar basal-body rod protein // flagellar basal-body rod protein FlgG // flagellar basal body rod protein FlgC // putative flagellar basal-body rod protein flgF // flagellar basal body rod protein // putative flagellar basal body rod protein // flagellar basal-body rod pr…
153	hypothetical protein mll9516 // chemotaxis protein // putative chemotaxis protein // chemotaxis protein CheW // transducer coupling protein // purine-binding chemotaxis protein // putative CheW protein // CheW protein // chemotaxis protein cheW // CheW-like protein // chemotaxis signal transduction protein
155	flagellin(flaA) // flagellin // flagella associated protein // flagellin protein FlaD // flagellin A protein // flagellin B protein // flagellin D protein // flagellin protein // flagellin FljM // flagellin FljN // flagellin FljO
156	monooxygenase // flavoprotein oxidoreductase // actinorhodin polyketide dimerase // nitrilotriacetate monooxygenase // putative monooxygenase protein // nitrilotriacetate monooxygenase component B // NADH:riboflavin 5-phosphate oxidoreductase // 4-hydroxyphenylacetate-3-monooxygenase protein // 4-hydroxyphenylacetate 3-monooxygenase subunit // oxidoreductase // monooxygenase HpaC
157	flagellum-specific ATP synthase // F0F1 ATP synthase subunit beta // ATP synthase in type III secretion system // ATPase RhcN for type III secretion // type III secretion system ATP synthase protein // RhcN protein // FliI/YscN family ATPase // H(+)-transporting ATP synthase // H(+)-transporting ATP synthase protein // ATP synthase F1 // flagellum-specific ATP synthase FliI
158	DNA topoisomerase IV subunit B // DNA gyrase subunit B // putative anti-sigma regulatory factor // DNA gyrase subunit B GyrB (fragment) // DNA gyrase // DNA gyrase B subunit // DNA gyrase protein // topoisomerase IV // DNA topoisomerase IV // DNA gyrase subunit B Hsp90-like ATPase // topoisomerase IV subunit B
160	L-aspartate oxidase // succinate dehydrogenase flavoprotein subunit // putative succinate dehydrogenase // succinate dehydrogenase protein // succinate dehydrogenase // fumarate reductase flavoprotein subunit // fumarate reductase/succinate dehydrogenase flavoprotein domain protein // fumarate reductase/succinate dehydrogenase flavoprotein domain-containing protein // putative L-aspartate oxidase…
162	hypothetical protein mll0715 // transglutaminase domain-containing protein // putative transaminase-like enzyme // putative transglutaminase // IMP dehydrogenase // putative transglutaminase-like superfamily protein // transglutaminase // putative transglutaminase-like protein // transglutaminase-like domain protein // transglutaminase domain protein // transglutaminase protein
163	bicyclomycin resistance protein // membrane transporter // MFS permease // putative transport protein // putative transport protein transmembrane // Bcr/CflA subfamily drug resistance transporter // Permease // multidrag resistance protein // major facilitator superfamily transporter // major facilitator transporter // Bcr/CflA family drug resistance transporter
164	transcription elongation factor GreA // nucleoside diphosphate kinase regulator // transcription elongation factor regulatory protein // GreA/GreB family elongation factor // transcription elongation factor GreB // transcription elongation factor protein // transcription elongation factor (transcript cleavage factor) protein // transcription elongation factor // transcription elongation factor Gr…
165	phosphoribosylglycinamide formyltransferase // formyltetrahydrofolate deformylase // 5-phosphoribosylglycinamide formyltransferase // phosphoribosylglycinamide formyltransferase (GART) (GAR transformylase) (5-phosphoribosylglycinamide transformylase) // putative methionyl-tRNA formyltransferase // formyltetrahydrofolate deformylase protein // phosphoribosylglycinamide formyltransferase protein //…
166	nitrogen regulatory protein P-II // GlnK // nitrogen regulatory protein PII // nitrogen regulatory protein PII 2 // nitrogen regulatory protein P-II family protein // nitrogen regulatory protein P-II 2 // nitrogen regulatory protein P-II 1 // regulatory protein (P-II 2) for nitrogen assimilation // nitrogen regulatory protein P-II precursor // GlnK protein // putative nitrogen regulation protein …
167	hypothetical protein mll2090 // exopolysaccharide transporter // succinoglycan biosynthesis transport protein // exopolysaccharide biosynthesis protein // polysaccharide biosynthesis protein // exopolysaccharide polymerization/transport protein // MPA1 family auxiliary surface saccharide export protein // cell surface polysaccharides export protein // lipopolysaccharide biosynthesis // putative e…
169	acyl-CoA dehydrogenase // putative acyl-CoA dehydrogenase protein // acyl-CoA dehydrogenase family protein // acyl-CoA dehydrogenase domain-containing protein // putative acyl-CoA dehydrogenase // putative acyl-CoA dehydrogenase. // putative acyl-CoA dehydrogenase family protein // acyl-CoA dehydrogenase domain protein // acyl-CoA dehydrogenase protein // probable acyl-CoA dehydrogenase protein /…
170	hypothetical protein mlr2581 // hemolysin // CBS domain-containing protein // HlyC/CorC family transporter // hemolysin protein // probable hemolysin protein // putative hemolysin protein // putative Mg2+ and Co2+ transporter CorB // CBS domain protein // Mg2+ and Co2+ transporter CorB family // CBS domain containing protein
171	chaperonin GroEL // 60 kDa chaperonin (protein Cpn60) // chaperonin // 60 kDa chaperonin // heat shock protein chaperonin // chaperonin GroL // thermosome alpha subunit // chaperonin Cpn60/TCP-1 // 60 kDa chaperonin (protein Cpn60 // heat shock protein GroEL // putative heat shock protein groEL
174	peptidyl prolyl cis-trans isomerase // putative peptidyl-prolyl cis-trans isomerase A signal peptide protein // putative peptidyl-prolyl cis-trans isomerase B protein // peptidyl-prolyl cis-trans isomerase // peptidyl prolyl cis-trans isomerase (rotamase B) // peptidyl-prolyl cis-trans isomerase A (rotamase A) // cyclophilin type peptidyl-prolyl cis-trans isomerase // peptidyl-prolyl cis-trans is…
175	ATP-dependent RNA helicase // putative ATP-dependent RNA helicase protein // DEAD-box ATP dependent DNA helicase // dead-box ATP-dependent RNA helicase // DEAD/DEAH box helicase domain-containing protein // putative ATP-dependent RNA helicase // helicase // type III restriction protein res subunit // DEAD/DEAH box helicase domain protein // ATP-dependent RNA helicase protein // DEAD/DEAH box heli…
177	transketolase // putative transketolase alpha subunit protein // putative transketolase alpha-subunit protein // transketolase subunit alpha protein // transketolase domain-containing protein // putative transketolase // putative transketolase N-terminal section (TK) // transketolase subunit A // transketolase protein // transketolase I // Transketolase domain protein
178	component of type IV secretion system // secretory protein // secretory protein kinase // component of type IV pilus // putative pilus assembly protein // type IV secretion protein AvhB11 // type IV secretion system protein B11 // pilus assembly protein CpaF // VirB11-like ATPase // CpaF2 pilus assembly protein // transport secretion system IV
179	hypothetical protein mll1272 // potassium efflux system KEFA // MscS mechanosensitive ion channel // mechanosensitive ion channel protein // mechanosensitive ion channel MscS // mechanosensitive ion channel protein MscS // putative integral membrane protein // small conductance mechanosensitive channel // mscS family protein // MscS Mechanosensitive ion channel // putative mechanosensitive ion ch…
180	uroporphyrin-III C-methyltransferase/uroporphyrinogen-III synthase // siroheme synthetase // siroheme synthase // uroporphyrin-III C-methyltransferase // siroheme synthase protein // uroporphyrin-III C-methyltransferase protein // siroheme synthase-like protein // putative siroheme synthetase protein // trifunctional enzyme subunit // uroporphyrinogen-III C-methyltransferase // sirohaem synthase
185	sterol methyltransferase // methyltransferase // ubiquinone/menaquinone biosynthesis methyltransferase // sarcosine-dimethylglycine methyltransferase // ubiquinone/menaquinone biosynthesis methlytransferase UbiE // ubiquinone/menaquinone biosynthesis methyltransferases // methyltransferase type 11 // type 11 methyltransferase // 2-polyprenylmethoxybenozoquinol methylase // ubiquinone/menaquinone …
186	UDP-N-acetylmuramoylalanyl-D-glutamyl-2 // UDP-N-acetylmuramoylalanyl-D-glutamate--2 // UDP-MurNAc-pentapeptide synthetase // UDP-N-acetylmuramoyl-tripeptide--D-alanyl-D-alanine ligase (UDP-MurNAc-pentapeptide synthetase // UDP-N-acetylmuramoyl-tripeptide--D-alanyl-D-alanine ligase // UDP-N-acetylmuramyl-tripeptide synthetase // UDP-N-acetylmuramoyl-L-alanyl-D-glutamyl-L-lysyl-D -alanyl-D-alanine…
188	enoyl-(acyl carrier protein) reductase // enoyl-(acyl-carrier-protein) reductase // short-chain dehydrogenase/reductase SDR // enoyl- // enoyl-(acyl-carrier-protein)-like protein // enoyl-acyl carrier protein reductase // NADH dependent enoyl- // enoyl-(acyl-carrier protein) reductase (NADH) // Enoyl- // enoyl-(acyl-carrier-protein) reductase (NADH) protein // short-chain dehydrogenase/reductase …
189	spore coat polysaccharide biosynthesis protein SPSC // aminotransferase // flagellin modification protein FlmB // perosamine synthetase // DegT/DnrJ/EryC1/StrS family protein // putative aminotransferase protein // polysaccharide biosynthesis protein // DegT/DnrJ/EryC1/StrS aminotransferase // putative aminotransferase; DegT/DnrJ/EryC1/StrS family protein // DegT/DnrJ/EryC1/StrS aminotransferase …
191	threonine dehydratase // putative threonine dehydratase // serine/threonine dehydratase // threonine synthase // pyridoxal-5-phosphate-dependent enzyme // L-threonine ammonia-lyase // putative L-serine ammonia-lyase // pyridoxal-5-phosphate-dependent enzyme subunit beta // pyridoxal-5-phosphate-dependent protein subunit beta // pyridoxal-5-phosphate-dependent protein beta subunit // probable thre…
192	pyruvate dehydrogenase subunit beta // acetoin dehydrogenase (TPP-dependent) beta chain // 2-oxoisovalerate dehydrogenase (beta subunit) // 2-oxoisovalerate dehydrogenase beta subunit // putative pyruvate dehydrogenase E1 component // transketolase // transketolase domain-containing protein // branched-chain alpha-keto acid dehydrogenase E1 component // transketolase central region // acetoin deh…
193	elongation factor Tu // Selenocysteine-specific elongation factor // translation elongation factor // selenocysteine-specific translation elongation factor // ABC transporter // elongation factor EF-Tu protein // translation elongation factor EF-Tu // translation elongation factor Tu // protein chain elongation factor EF-Tu; GTP-binding factor (duplicate of tufA) // elongation factor Tu (EF-Tu) /…
194	ubiquinol-cytochrome c reductase iron-sulfur subunit // cytochrome c1 // ubiquinol-cytochrome c reductase cytochrome b subunit // putative cytochrome C1 protein // cytochrome B transmembrane protein // ubiquinol-cytochrome c reductase // cytochrome b/c1 // cytochrome b/b6 domain-containing protein // cytochrome b/c1 precursor // cytochrome b // cytochrome b/b6 domain
195	cytochrome c oxidase subunit I // cytochrome-c oxidase chain I // putative cytochrome C oxidase polypeptide I transmembrane protein // alternative cytochrome C oxidase polypeptide I transmembrane protein // putative cytochrome c oxidase chain I protein // cytochrome C oxidase subunit I // cytochrome C oxidase // cytochrome C oxidase polypeptide I // cytochrome-c oxidase // putative cytochrome-c o…
197	hypothetical protein mlr0842 // hypothetical conserved membrane protein // zinc-finger protein // transmembrane protein // COG0573: ABC-type phosphate transport system // COG1405: Transcription initiation factor TFIIIB // cytochrome c oxidase
198	histidinol-phosphate aminotransferase // aminotransferase // putative aminotransferase // conserved histidinol-phosphate aminotransferase-like protein; involved in flavonoid-dependent IAA synthesis // histidinol-phosphate aminotransferase protein // putative histidinol-phosphate aminotransferase (HisC-like) // histidinol phosphate aminotransferase // HisC-like protein // aminotransferase class I …
199	glutathione S-transferase III // glutathione transferase // glutathione S-transferase // putative glutathione S-transferase protein // glutathione S-transferase family protein // glutathione S-transferase domain-containing protein // putative glutathione S-transferase // putative glutathione S-transferase family protein // putative glutathione S-transferase GSTF2 (GST-II) // glutathione S-transfe…
201	30S ribosomal protein S4 // HEAT shock-like protein // S4 domain-containing protein // RNA-binding S4 domain-containing protein // putative ribosomal protein S4 // RNA-binding S4 protein // RNA-binding S4 // RNA-binding S4 domain protein // putative heat shock protein (ribosome-associated) // ribosome-associated heat shock protein // ribosomal protein S4
203	nicotinamide nucleotide transhydrogenase // NAD(P) transhydrogenase subunit alpha // proton-translocating nicotinamide nucleotide transhydrogenase subunit protein // NAD(P) transhydrogenase // NAD(P) transhydrogenase subunit alpha part 2 // NAD(P)+ transhydrogenase // NAD/NADP transhydrogenase alpha subunit-like protein // NAD/NADP transhydrogenase subunit alpha-like protein // putative NAD(P) tr…
204	hypothetical protein mlr0156 // bifunctional preprotein translocase subunit SecD/SecF // protein-export membrane protein SecF // preprotein translocase subunit SecD // preprotein translocase subunit SecF // protein-export membrane protein SecD // protein translocase subunit secF // SecF protein // protein-export translocase protein // protein-export membrane protein SECD // putative protein-expor…
205	2-octaprenyl-6-methoxyphenyl hydroxylase // pentachlorophenol 4-monooxygenase; PcpB // 2-octaprenyl-6-methoxyphenol hydroxylase // UbiH/UbiF/VisC/COQ6 family ubiquinone biosynthesis hydroxylase // FAD-binding monooxygenase // 2-octaprenyl-3-methyl-6-methoxy-1 // ubiquinone biosynthesis hydroxylase // monooxygenase FAD-binding // Ubiquinone biosynthesis hydroxylase // probable 2-octaprenyl-6-metho…
206	transcriptional regulator // siderophore biosynthesis protein // RrF2 family protein // BadM/Rrf2 family transcriptional regulator // putative transcriptional regulator // HTH-type transcriptional regulator // putative transcriptional regulator protein // predicted transcriptional regulator // conserved predicted transcriptional regulator // Rrf2 family/BadM/Rrf2 family transcriptional regulator/…
208	methionine sulfoxide reductase A // peptide methionine sulfoxide reductase protein // peptide methionine sulfoxide reductase // peptide methionine sulfoxide reductase MsrA // methionine-S-sulfoxide reductase // peptide methionine sulfoxide reductase MsrA/msrB // Peptide methionine-S-sulfoxide reductase MsrA // methionine sulfoxide reductase // Peptide methionine sulfoxide reductase msrA (Protein-…
209	glycolate oxidase // L-lactate dehydrogenase // putative L-lactate dehydrogenase (cytochrome) protein // dehydrogenase // L-lactate 2-monooxygenase // FMN-dependent dehydrogenase // L-lactate dehydrogenase (cytochrome) // putative FMN-dependent alpha-hydroxy acid dehydrogenase family protein; putative glycolate oxidase // putative L-lactate dehydrogenase (cytochrome); FMN-dependent alpha-hydroxy …
210	hypothetical protein mlr2962 // acetyltransferase // GCN5-related N-acetyltransferase // putative acetyltransferase // GCN5-like N-acetyltransferase // putative acetyltransferase protein // acetyltransferase protein // GCN5-family N-acetyltransferase // putative GCN5-related N-acetyltransferase // GNAT family acetyltransferase // Ribosomal-protein-alanine acetyltransferase
211	acetylpolyamine aminohydrolase // acetylpolyamine aminohydolase // histone deacetylase // deacetylase // histone deacetylase family protein // histone deacetylase superfamily protein // putative deacetylase // histone deacetylase superfamily // acetylpolyamine aminohydrolase protein // probable deacetylase protein // deacetylase protein
212	methylmalonyl-CoA mutase // methylmalonyl-CoA small subunit // methylmalonyl-CoA mutase subunit beta // methylmalonyl-CoA mutase subunit alpha // cobalamin B12-binding domain-containing protein // methylmalonyl-CoA mutase large subunit // Methylmalonyl-CoA mutase // methylmalonyl-CoA mutase protein // ethylmalonyl-CoA mutase // methylmalonyl-CoA mutase N-terminal domain protein // methylmalonyl-C…
214	3-dehydroquinate synthase // shikimate kinase // putative shikimate kinase I protein // bifunctional: shikimate kinase (N-terminal); dehydroquinate synthase (C-terminal) // anaerobic benzoate catabolism transcriptional regulator // shikimate kinase. // 3-dehydroquinate synthase protein // shikimate kinase protein // Shikimate kinase. // bifunctional shikimate kinase (N-terminal) / dehydroquinate …
215	binding protein component of ABC transporter // polyamine transport protein // periplasmic spermidine/putrescine-binding protein or ABC transporter // spermidine/putrescine binding protein of ABC transporter // ABC transporter // spermidine/putrescine ABC transporter // putrescine-binding periplasmic protein // putative putrescine-binding periplasmic protein // putative periplasmic binding ABC tr…
217	hypothetical protein mll8747 // putative oxidoreductase // actin interacting protein // FAD dependent oxidoreductase // oxidoreductase // putative oxidoreductase protein // Dehydrogenase // oxidoreductase protein // FAD linked oxidase domain-containing protein // putative D-lactate dehydrogenase // putative D-lactate ferricytochrome C oxidoreductase
218	dihydrolipoamide succinyltransferase // branched-chain alpha-keto acid dehydrogenase subunit E2 // dihydrolipoamide acetyltransferase // putative dihydrolipoamide succinyltransferase protein // dihydrolipoamide S-acetyltransferase // 2-oxoglutarate dehydrogenase // dehydrogenase catalytic domain-containing protein // biotin/lipoyl attachment domain-containing protein // branched-chain alpha-keto …
219	type II citrate synthase // citrate synthase 2 // citrate synthase II // citrate synthase // citrate synthase-like protein // related to citrate synthase // citrate synthase I // putative citrate synthase // methylcitrate synthase // citrate (Si)-synthase // regulatory protein MerR
220	glutathione-regulated potassium-efflux system protein // glutathione-regulated potassium-efflux system transmembrane protein // TrkA family protein // putative potassium-efflux protein // sodium/hydrogen exchanger // putative glutathione-regulated potassium-efflux system protein // putative glutathione-regulated potassium-efflux system protein kefC (K(+)/H(+) antiporter) // potassium efflux syste…
221	ribosomal large subunit pseudouridine synthase C // ribosomal large subunit pseudouridine synthase A // ribosomal large subunit pseudouridine synthase C protein // ribosomal large subunit pseudouridine synthase D // pseudouridine synthase // RluA family pseudouridine synthase // putative RNA pseudouridine synthase (Uracil hydrolyase) // putative ribosomal large subunit pseudouridine synthase RluC…
224	cytochrome c oxidase subunit III // nitric oxide reductase NorE protein // putative cytochrome C oxidase subunit III transmembrane protein // cytochrome-C oxidase transmembrane protein // cytochrome-c oxidase protein // NorE accessory protein for nitric oxide reductase // cytochrome C oxidase subunit III // nitric oxide reductase subunit E // cytochrome C oxidase // cytochrome c oxidase // NorE p…
225	transketolase // 1-deoxy-D-xylulose-5-phosphate synthase // putative transketolase beta subunit protein // putative transketolase beta-subunit protein // transketolase beta subunit protein // transketolase family protein // putative transketolase // transketolase subunit B // stress responsive alpha-beta barrel domain-containing protein // transketolase domain-containing protein // transketolase …
226	malic enzyme // putative phosphate acetyltransferase protein // phosphate acetyltransferase // phosphate acetyl transferase // malate dehydrogenase (oxaloacetate-decarboxylating) (NADP(+)) protein // malate dehydrogenase (oxaloacetate decarboxylating) (NADP+) protein // NADP-dependent malic enzyme // NAD-dependent malic enzyme // Malate dehydrogenase (oxaloacetate-decarboxylating) (NADP(+)). // m…
227	inner mitochondrial membrane protein Sco1p // membrane protein // putative cytochrome C oxidase assembly factor transmembrane protein // SCO1/2 family protein // cytochrome C oxidase assembly factor transmembrane protein // electron transport protein SCO1/SenC // putative electron transport protein (SCO1/SenC/PrrC-like) // putative electron transport protein // Classical-complement-pathway C3/C5 …
228	hypothetical protein mlr2177 // ribosomal large subunit pseudouridine synthase B // S4 domain-containing protein // RNA pseudouridylate synthase // ribosomal small subunit pseudouridine synthase A // RNA-binding S4 domain-containing protein // putative pseudouridine synthase // pseudouridine synthase // RNA pseudouridine synthase // ribosomal large subunit pseudouridine synthase E // RNA-binding …
231	nifS-like aminotransferase // aminotransferase // aminotransferase nifS // cysteine desulfurase // putative pyridoxal-phosphate-dependent aminotransferase protein // isopenicillin N epimerase // class V aminotransferase // acetyltransferase // SufS subfamily cysteine desulfurase // putative aminotransferase // classV aminotransferase
234	thioredoxin reductase // thioredoxin reductase protein // alkyl hydroperoxide reductase subunit f // putative oxidoreductase // putative thioredoxin reductase // nucleotide-disulphide oxidoreductase // cyclic nucleotide-regulated FAD-dependent pyridine nucleotide-disulphide oxidoreductase // FAD-dependent pyridine nucleotide-disulphide oxidoreductase // putative thioredoxin reductase trxB with an…
235	hypothetical protein mll8746 // GMP synthase // bifunctional GMP synthase/glutamine amidotransferase protein // glutamine amidotransferase // glutamine amidotransferase class-I // putative glutamine amidotransferase // GMP synthase (glutamine-hydrolyzing) protein // glutamine-hydrolyzing GMP synthase // GMP synthase (glutamine-hydrolyzing) // GMP synthase - glutamine amidotransferase protein // p…
236	corrinoid methyltransferase protein // 5-methyltetrahydrofolate-homocysteine S-methyltransferase // B12-dependent methionine synthase // putative dimethylamine corrinoid protein // 5-methyltetrahydrofolate--homocysteine methyltransferase // methionine synthase // homocysteine S-methyltransferase // 5-methyltetrahydrofolate--homocysteine S-methyltransferase protein // methyltransferase MtaA/CmuA f…
237	glucosamine--fructose-6-phosphate aminotransferase // glucosamine-fructose-6-phosphate aminotransferase // D-fructose-6-phosphate amidotransferase // SIS domain-containing protein // sugar isomerase (SIS) // glutamine--fructose-6-phosphate transaminase // glutamine--fructose-6-phosphate transaminase (isomerizing) // glucosamine--fructose-6-phosphate aminotransferase protein // glucosamine--fructo…
238	ATP-dependent protease proteolytic subunit ClpP-like protein // ATP-dependent Clp protease proteolytic subunit // ClpP protease // ATP-dependent Clp protease // peptidase S14 // ATP-dependent Clp protease proteolytic subunit ClpP // endopeptidase Clp // endopeptidase Clp protein // protease subunit of ATP-dependent Clp protease // Clp protease // ATP-dependent Clp protease proteolytic subunit 2
240	co-chaperonin GroES // chaperonin Cpn10 // chaperone Hsp10 // chaperonin // heat shock protein // chaperonin 10 Kd subunit // 10 kDa chaperonin // heat shock protein Co-chaperonin // chaperonin GroS // heat shock protein groES // 10 KD chaperonin (protein CPN10)
243	NAD-dependent formate dehydrogenase alpha subunit // ferredoxin 2 // formate dehydrogenase alpha subunit // NAD-dependent formate dehydrogenase alpha subunit protein // FdxB ferredoxin III // NuoG2 NADH I chain G 2 // 4Fe-4S ferredoxin protein FdxB // electron transfer ferredoxin B protein // ferredoxin // formate dehydrogenase subunit alpha // 4Fe-4S ferredoxin iron-sulfur binding domain-contain…
244	cysteine synthase // cysteine synthase A // cystathionine beta-synthase // conserved putative cysteine synthase; second copy encoded by pNGR234b // cysteine synthase/cystathionine beta-synthase family protein // putative cysteine synthase (O-acetylserine sulfhydrylase) (O-acetylserine (Thiol)-lyase) (CSase) // putative cysteine synthase // pyridoxal-5-phosphate-dependent protein subunit beta // p…
245	hypothetical protein mll5641 // regulatory protein // polyphosphate:AMP phosphotransferase // putative polyphosphate kinase 2 // putative polyphosphate kinase protein // polyP-AMP phosphotransferase // probable regulatory protein // polyphosphate kinase 2 domain-containing protein // polyphosphate kinase // polyphosphate kinase 2 // transcriptional regulator
249	hypothetical protein msr0611 // cytochrome B561 // cytochrome b561 // putative cytochrome B transmembrane protein // putative cytochrome b561 // cytochrome b(561) (fragment) // putative cytochrome b561 family protein // cytochrome b561 family protein // putative cytochrome B561 // probable cytochrome B561 protein // cytochrome B561 protein
250	two-component response regulator // response regulator // two component response regulator // response regulator receiver protein // putative two-component response regulator protein // two-component response regulator protein // response regulator receiver // response regulator receiver domain protein // PhyR // putative Response regulator; CheY-like protein // CheY-like response regulator
251	molybdenum cofactor biosynthesis protein A // molybdopterin biosynthesis protein // molybdopterin biosynthesis protein MoeA // molybdenum cofactor synthesis domain-containing protein // putative molybdopterin biosynthesis protein moeA // molybdopterin molybdochelatase // molybdopterin binding domain-containing protein // putative bifunctional molybdopterin-guanine dinucleotide biosynthesis protei…
253	NodF // acyl carrier protein // phosphopantetheine-binding // putative Acyl carrier protein (ACP) // putative acyl carrier protein // acyl-carrier-protein // Acyl carrier protein (ACP) // acyl carrier protein (ACP) // phosphopantetheine-binding domain-containing protein // phosphopantetheine-binding protein // Acyl carrier protein
254	DNA methyltransferase // adenine DNA methyltransferase // cell cycle regulated site-specific DNA-methyltransferase protein // adenine DNA methyltransferase protein // modification methylase CcrMI // DNA methylase N-4/N-6 domain-containing protein // putative site-specific DNA-methyltransferase (adenine-specific) // DNA adenine methylase CcrM // site-specific DNA-methyltransferase (adenine-specifi…
257	RNA polymerase factor sigma-32 // RNA polymerase subunit // RNA polymerase sigma-32 subunit RpoH // RNA polymerase // RNA polymerase sigma factor protein (sigma-70) // RNA polymerase sigma 32 subunit(heat shock sigma factor) // heat shock sigma factor RpoH // alternative sigma factor RpoH // RNA polymerase sigma-32 factor // RNA polymerase sigma-32 (sigma H) factor // DNA-directed RNA polymerase …
258	peptide deformylase // polypeptide deformylase // peptide deformylase (PDF) (polypeptide deformylase) // polypeptide or peptide deformylase family protein // peptide deformylase protein // Peptide deformylase (PDF) (Polypeptide deformylase) // N-formylmethionylaminoacyl-tRNA deformylase // peptide deformylase 2 // N-formylmethionyl-tRNA deformylase // polypeptide deformylase peptide deformylase /…
260	outer membrane protein // DSBA oxidoreductase // putative disulfide bond formation protein D precursor (disulfide oxidoreductase D) // putative outer membrane protein // putative outer membrane protein precursor // putative protein-disulfide isomerase // thiol:disulfide interchange protein DsbA // probable outer membrane protein // protein-disulfide isomerase // dsba oxidoreductase // twin-argini…
261	ferredoxin // ferrodoxin // 2Fe-2S ferredoxin (FdII) // putative ferredoxin // 2Fe-2S ferredoxin // ferredoxin-6 // ferredoxin VI // iron-sulfur cluster-binding protein // COG0633: Ferredoxin
262	shikimate 5-dehydrogenase // putative shikimate dehydrogenase // shikimate dehydrogenase // shikimate dehydrogenase substrate binding subunit // quinate shikimate 5-dehydrogenase // shikimate dehydrogenase family protein // shikimate 5-dehydrogenase protein // shikimate dehydrogenase substrate binding domain protein // Shikimate dehydrogenase substrate binding domain protein // Shikimate dehydrog…
263	ClpA/B-type protease // endopeptidase Clp ATP-binding chain B // ATP-dependent Clp protease // ATP-dependent protease // ATP-dependent protease ATP-binding subunit // ATP-dependent Clp protease ATP-binding subunit // ATPase // chaperone // chaperone clpB // AAA ATPase // chaperone protein clpB
267	NADH dehydrogenase I subunit F // NuoF2 NADH I chain F // NADH-ubiquinone oxidoreductase chain F // NADH dehydrogenase (quinone) // electron transport complex // NADH-quinone oxidoreductase subunit F // NADH dehydrogenase // respiratory-chain NADH dehydrogenase domain 51 kDa subunit // NADH dehydrogenase subunit I F // respiratory-chain NADH dehydrogenase domain-containing protein // Respiratory-…
268	NADH dehydrogenase subunit M // putative monovalent cation/H+ antiporter subunit D // NuoM2 NADH-ubiquinone/plastoquinone (complex I) oxidoreductase // proton-translocating NADH-quinone oxidoreductase // proton-translocating NADH-quinone oxidoreductase subunit M // proton-translocating NADH-quinone oxidoreductase chain M protein // NADH-ubiquinone oxidoreductase protein // NADH dehydrogenase I //…
269	DNA helicase II // ATP-dependent DNA helicase // DNA helicase II protein // UvrD/REP helicase // putative DNA helicase // superfamily I DNA/RNA helicase-like protein // putative ATP-dependent DNA helicase // ATP-dependent DNA helicase Rep // ATP-dependent DNA helicase UvrD // ATP-dependent DNA helicase II protein // probable ATP-dependent DNA helicase protein
270	pyruvate dehydrogenase E1 alpha subunit // acetoin dehydrogenase (TPP-dependent) alpha chain // pyruvate dehydrogenase alpha subunit // pyruvate dehydrogenase alpha2 subunit protein // pyruvate dehydrogenase complex // pyruvate dehydrogenase subunit alpha // pyruvate dehydrogenase (acetyl-transferring) // dehydrogenase // pyruvate dehydrogenase E1 component // pyruvate dehydrogenase // dehydrogen…
271	transcriptional regulator // methionine sulfoxide reductase B // methionine-R-sulfoxide reductase // peptide methionine sulfoxide reductase // peptide-methionine (R)-S-oxide reductase protein // peptide methionine sulfoxide reductase protein // peptide methionine sulfoxide reductase MsrB 2 // putative methionine sulphoxide reductase B // peptide methionine sulfoxide reductase MsrB 3 // methionine…
272	hypothetical protein mll5645 // GcrA cell cycle regulator // putative GcrA-like regulator // global cell cycle regulator GcrA // putative gcrA cell cycle regulator // GcrA cell cycle regulator superfamily // putative winged helix family two component transcriptional regulator // gcrA cell cycle regulator // cell cycle regulator GcrA // gcra cell cycle regulator // Pollen allergen Poa pIX/Phl pVI
276	NADH dehydrogenase (ubiquinone) 1 alpha subcomplex // putative epimerase/dehydratase // NADH-ubiquinone oxidoreductase // putative oxidoreductase protein // NADH-ubiquinone oxidoreductase 39 kDa subunit precursor // oxidoreductase // NAD-dependent epimerase/dehydratase // putative NAD dependent epimerase/dehydratase family protein // putative nucleoside-diphosphate-sugar epimerase // putative fla…
277	regulatory protein // transcriptional regulator // MoxR family protein // MoxR protein // ATPase // putative MoxR family protein. // putative MoxR family protein // MoxR-like ATPase // putative methanol dehydrogenase regulator // putative MoxR-like ATPase // ATPase AAA
278	outer membrane protein // putative outer membrane secretion protein // type I secretion system outer membrane protein RsaF // outer membrane protein TolC // outer membrane secretion protein // TolC family type I secretion outer membrane protein // putative outer TolC membrane protein // putative outer membrane protein tolC precursor // putative tolC outer membrane protein // outer membrane efflux…
279	hypothetical protein mlr2800 // acetyltransferase // GCN5-related N-acetyltransferase // putative acetyltransferase // putative acetyltransferase (GNAT) family protein // GCN5-like N-acetyltransferase // putative acetyltransferase protein // acetyltransferase protein // putative acyltransferase with acyl-CoA N-acyltransferase domain // GNAT family acetyltransferase // gcn5-related n-acetyltransfe…
281	hypothetical protein mll3324 // signal peptide protein // putative signal peptide // nuclear export factor GLE1 domain-containing protein // nuclear export factor GLE1 // Putative lipoprotein // putative lipoprotein // COG0137: Argininosuccinate synthase // COG2847: Uncharacterized protein conserved in bacteria // COG4549: Uncharacterized protein conserved in bacteria // transporter
282	cytochrome c oxidase subunit II // cytochrome oxidase subunit II // putative cytochrome C oxidase subunit II protein // putative cytochrome c oxidase chain II protein // cytochrome C oxidase subunit II // cytochrome-c oxidase // cytochrome c // cytochrome c oxidase // putative cytochrome c oxidase subunit II // cytochrome c oxidase protein // Cytochrome c oxidase subunit II (Heme/copper-type cyto…
284	histidinol dehydrogenase // histidinol dehydrogenase protein // Histidinol dehydrogenase // histidinol dehydrogenase 1 protein // bifunctional HisD: L-histidinal:NAD+ dehydrogenase ; L-histidinol:NAD+ dehydrogenase // COG0141: Histidinol dehydrogenase // putative histidinol dehydrogenase // transcriptional regulator LysR
285	elongation factor G // TetM/TetO subfamily tetracycline resistance protein // protein chain elongation factor EF-G // translation elongation factor G // elongation factor G protein // probable tetracycline resistance protein // translation elongation factors (GTPases) // small GTP-binding protein // translation elongation factor G FusA // elongation factor G domain IV // tetracycline resistance p…
286	UDP-glucose dehydrogenase // UDP-glucose dehydrogenase-like protein // UDP-glucose 6-dehydrogenase // UDP-glucose 6-dehydrogenase protein // GDP-mannose 6-dehydrogenase // lipopolysaccharide biosynthesis protein // UDP-glucose 6-dehydrogenase (UDP-Glc dehydrogenase) (UDP-GlcDH) (UDPGDH) // UDP-glucose/GDP-mannose dehydrogenase family protein // GDP-mannose 6-dehydrogenase (GMD) // UDP-glucose/GDP…
288	hypothetical protein mlr5488 // ATP-dependent protease Lon // ATP-dependent protease LA // ATP-dependent protease LA protein // ATP-dependent protease La // ATPase central domain-containing protein // putative ATP-dependent protease La // DNA-binding ATP-dependent protease La // ATP-dependent Lon protease-like protein // endopeptidase La // ATPase AAA
289	glycerol-3-phosphate dehydrogenase // putative glycerol-3-phosphate dehydrogenase protein // FAD dependent oxidoreductase // Glycerol-3-phosphate dehydrogenase-like protein // glycerol-3-phosphate dehydrogenase protein // sn-glycerol-3-phosphate dehydrogenase FAD/NAD(P)-binding (aerobic) // putative glycerol-3-phosphate dehydrogenase // Glycerol-3-phosphate dehydrogenase // COG0578: Glycerol-3-ph…
290	NADH dehydrogenase subunit B // NuoB2 NADH I chain B // hydrogenase-3 subunit G // NADH ubiquinone oxidoreductase // NADH-quinone oxidoreductase // Ni Fe-hydrogenase III large subunit-like protein // NADH-quinone oxidoreductase subunit B // NADH ubiquinone oxidoreductase 20 kDa subunit // NADH-ubiquinone oxidoreductase protein // NADH dehydrogenase I // NADH-quinone oxidoreductase subunit b 1
292	single-strand DNA-binding protein // single-strand binding protein // single-stranded DNA-binding protein // single-strand binding protein/primosomal replication protein n // single stranded DNA-binding protein // single-strand DNA binding protein // single-stranded DNA binding protein // single-strand-binding protein // single-stranded DNA-binding protein (SSB) // single-strand binding protein f…
293	poly-beta-hydroxybutyrate synthase // POLY3-hydroxybutyrate polymerase protein // poly-beta-hydroxybutyrate polymerase // poly-3-hydroxybutyrate synthase // poly(R)-hydroxyalkanoic acid synthase // poly-beta-hydroxybutyrate polymerase domain-containing protein // alpha/beta hydrolase fold // Poly-beta-hydroxybutyrate polymerase // putative poly-beta-hydroxybutyrate polymerase (Poly(3-hydroxybutyr…
294	glyceraldehyde-3-phosphate dehydrogenase // glyceraldehyde 3-phosphate dehydrogenase // glyceraldehyde-3-phosphate dehydrogenase (GAPDH) // glyceraldehyde-3-phosphate dehydrogenase 1 // glyceraldehyde 3-phosphate dehydrogenase protein // Glyceraldehyde 3-Phosphate Dehydrogenase // Glyceraldehyde-3-phosphate dehydrogenase // glyceraldehyde-3-phosphate dehydrogenase-4 (phosphorylating) // glycerald…
295	cell division protein FtsK // cell division protein ftsK-like protein // putative ftsK cell division protein // putative cell division transmembrane protein // putative cell division protein FtsK like protein // cell division protein // cell divisionFtsK/SpoIIIE // DNA translocase // putative FtsK/SpoIIIE family protein // DNA translocase FtsK // FtsK protein
296	glutamate synthase // glutamate synthase large subunit // glutamate synthase NADPH large chain protein // glutamate synthase (ferredoxin) // glutamate synthase (NADH) large subunit // glutamate synthase (NADPH) large subunit // large subunit glutamate synthase // glutamate synthase (NADPH) protein // Glutamate synthase (ferredoxin) // glutamine amidotransferase class-II // glutamate synthase larg…
297	glutamine-binding protein // ABC transporter // general L-amino acid-binding periplasmic ABC transporter protein // putative amino acid-binding periplasmic signal peptide protein // putative amino acid uptake ABC transporter periplasmic solute-binding protein precursor // glutamate/aspartate periplasmic binding protein // amino acid binding protein // ABC transporter amino acid-binding protein //…
299	preprotein translocase subunit SecA // transporter // SecC motif-containing protein // preprotein translocase // protein-export translocase protein // SEC-C motif domain-containing protein // preprotein translocase SECA subunit // preprotein translocase subunit // putative preprotein translocase subunit // preprotein translocase secA // protein translocase subunit SecA
300	hypothetical protein mll5335 // carbohydrate kinase // putative sugar kinase protein // sugar kinase // ribokinase-like domain-containing protein // adenosine kinase // pfkB family carbohydrate kinase // putative cabohydrate kinase // PfkB domain-containing protein // PfkB domain protein // PfkB
302	branched-chain amino acid aminotransferase // D-amino acid aminotransferase // branched-chain amino acid transferase // D-alanine aminotransferase // 4-amino-4-deoxychorismate lyase // Branched-chain amino acid aminotransferase // aminotransferase // aminotransferase class IV // probable D-alanine aminotransferase protein // putative branched-chain amino acid aminotransferase // branched-chain-am…
303	nitrogenase cofactor synthesis protein nifS // cysteine desulfurase // putative pyridoxal-phosphate-dependent aminotransferase protein // class V aminotransferase // nitrogen fixation protein NifS; nitrogenase cofactor synthesis // pyridoxal-phosphate-dependent aminotransferase protein (nitrogenase cofactor synthesis protein) // nitrogenase metalloclusters biosynthesis protein // aminotransferase…
306	adenylosuccinate lyase // 3-carboxy-cis // fumarate lyase // adenylosuccinate lyase protein // Adenylosuccinate lyase // tellurite resistance TerB // COG0015: Adenylosuccinate lyase // probable lyase // putative adenylosuccinate lyase
307	hypothetical protein mll2512 // nitrogen fixation protein gene // cytidine and deoxycytidylate deaminase // putative deaminase protein // cytidine and deoxycytidylate deaminase family protein // cytosine deaminase // nitrogen fixation protein // CMP/dCMP deaminase // putative cytidine and deoxycytidylate deaminase zinc-binding protein // putative cytidine/deoxycytidylate deaminase // putative cyt…
308	carbonic anhydrase // carbonate dehydratase // putative carbonic anhydrase protein // carbonic anhydrase family protein // carbonic anhydrase protein // putative carbonic anhydrase 2 (carbonate dehydratase 2)(cynT) // putative carbonic anhydrase 2 // putative carbonic anhydrase // carbonate anhydratase // probable carbonic anhydrase protein // Carbonate dehydratase
311	aminodeoxychorismate synthase // para-aminobenzoate synthase component I // anthranilate synthase component I // para-aminobenzoate synthase // anthranilate synthase // aminodeoxychorismate synthase subunit I // para-aminobenzoate synthase subunit I // 4-amino-4-deoxychorismate synthase protein (para-aminobenzoate synthase component I) // chorismate-binding-like protein // para-aminobenzoate synt…
314	ribonuclease E // ribonuclease E protein // ribonuclease // Arc domain-containing protein // putative ribonuclease E // prevent-host-death family protein // ribonuclease G and E-like protein // RNAse E // ribonuclease E and G // probable ribonuclease protein // Rne/Rng family ribonuclease
315	chromosomal replication initiation protein // chromosomal replication initiator protein DnaA // HupK protein homolog // chromosomal replication initiator DnaA domain-containing protein // putative ATPase // putative chromosomal replication initiator protein // chromosomal replication initiator protein // putative tail protein U // DNA replication initiator protein // Chromosomal replication initi…
316	hypothetical protein mll1810 // integral membrane transport protein // putative permease // putative membrane transport protein // putative transmembrane permease protein // conserved predicted permease protein // putative domain of unknown function // putative phytochrome sensor protein // permease protein // ABC transporter transmembrane protein // putative permease protein
317	electron transfer flavoprotein alpha-subunit // electron transfer flavoprotein alpha subunit // putative electron transfer flavoprotein alpha-subunit alpha-ETF flavoprotein // electron transfer flavoprotein subunit alpha // EtfA2 electron-transport flavoprotein // electron transfer flavoprotein large subunit // electron transfer flavoprotein // electron transfer flavoprotein subunit alpha-like pr…
318	NADH dehydrogenase subunit D // NuoD2 NADH I chain D // hydrogenlyase component // bifunctional NADH:ubiquinone oxidoreductase subunit C/D // NADH-ubiquinone oxidoreductase // NADH dehydrogenase I // NADH dehydrogenase I subunit D // NADH-ubiquinone oxidoreductase chain 49kDa // NADH-quinone dehydrogenase chain D 1 protein // NADH dehydrogenase (quinone) // NADH-ubiquinone oxidoreductase protein
319	hypothetical protein mlr2158 // metallo-beta-lactamase superfamily protein // metallo-beta-lactamase family protein // beta-lactamase // putative Beta-lactamase // metallo-hydrolase/oxidoreductase domain-containing protein // bifunctional glyoxylase/rhodanese-like sulfurtransferase // beta-lactamase domain-containing protein // putative Zn-dependent hydrolase including glyoxylases /rhodanese-rela…
321	4-hydroxythreonine-4-phosphate dehydrogenase // pyridoxal phosphate biosynthesis protein // putative pyridoxal phosphate biosynthetic protein // pyridoxal phosphate biosynthetic protein PdxA // 4-hydroxythreonine-4-phosphate dehydrogenase protein // Pyridoxal phosphate biosynthetic protein PdxA // 4-hydroxythreonine-4-phosphate dehydrogenase 2 // 4-hydroxythreonine-4-phosphate dehydrogenase (4-(p…
322	phosphoglyceromutase // phosphoglycerate mutase // phosphatase // phosphoglycerate mutase protein // cobalamin synthesis protein // phosphoglycerate/bisphosphoglycerate mutase // phosphoglycerate mutase 1 family // phosphoglycerate mutase 1 // 2 // phosphoglycerate mutase family protein // Phosphoglycerate mutase
323	chromate transporter // chromate transport protein // transmembrane protein // putative chromate transporter (ChrA-like) // putative chromate transport protein (ChrA-like) // putative chromate transporter // putative chromate transport protein // probable chromate transporter protein // chromate transporter protein // chromate ion transporter // Chromate transporter
324	phosphoenolpyruvate-protein phosphotransferase // phosphotransferase system enzyme I // phosphoenolpyruvate phosphotransferase PTSP (enzyme I-Ntr) protein // PTS system // phosphoenolpyruvate-protein phosphotransferase PtsP // phosphotransferase system enzyme I (phosphoenolpyruvate-protein phosphotransferase) (major // dihydroxyacetone kinase // PTSINtr with GAF domain // phosphoenolpyruvate--pro…
325	hypothetical protein mlr0658 // transcription regulator // endoribonuclease L-PSP // putative endoribonuclease L-PSP (protein synthesis inhibitor) // putative translation initiation inhibitor protein // translation initiation inhibitor protein // putative translation initiation inhibitor // peptidase C26 // Endoribonuclease L-PSP // transcriptional regulator // translation initiation inhibitor Yj…
327	dihydroxy-acid dehydratase // dihydroxyacid dehydratase (DAD) // dihydroxyacid dehydratase // dihydroxy-acid dehydratase protein // dehydratase family // putative dihydroxyacid dehydratase (ilvD-like) // Dihydroxy-acid dehydratase // COG0129: Dihydroxyacid dehydratase/phosphogluconate dehydratase
328	hypothetical protein mlr0188 // CBS domain-containing protein // inosine-5-monophosphate dehydrogenase protein // signal-transduction protein // putative signal transduction protein with CBS domains // CBS domain containing protein // signal-transduction protein with CBS domains // putative inosine-5-monophosphate dehydrogenase protein // CBS domain protein // putative XRE family transcriptional …
331	DNA polymerase IV // DNA polymerase IV (Pol IV 3) // DNA-directed DNA polymerase // DNA damage inducible P protein // DNA-damage-inducible protein P // DNA polymerase IV (Pol IV) // UMUC-like DNA-repair protein // ImpB/MucB/SamB family protein // DNA repair nucleotidyltransferase/DNA polymerase // putative nucleotidyltransferase protein // COG0389: Nucleotidyltransferase/DNA polymerase involved i…
334	succinyl-diaminopimelate desuccinylase // peptidase M20 // acetylornithine deacetylase or succinyl-diaminopimelate desuccinylase // acetylornithine deacetylase // succinyl-diaminopimelate desuccinylase protein // peptidase // M20/M25/M40 family peptidase // peptidase family M20/M25/M40 // acetylornithine deacetylase protein // N-succinyl-diaminopimelate deacylase (dapE) // putative metalloprotein
336	serine hydroxymethyltransferase // GlyA2 serine hydroxymethyltransferase // glycine hydroxymethyltransferase // serine hydroxymethyltransferase protein // serine hydroxymethyl transferase // Glycine hydroxymethyltransferase // serine hydroxymethyltransferase 1 protein // Glycine/serine hydroxymethyltransferase // glycine/serine hydroxymethyltransferase // COG0112: Glycine/serine hydroxymethyltran…
337	methionine aminopeptidase // peptidase M24 // methionine aminopeptidase protein // methionin aminopeptidase // Methionine aminopeptidase (Peptidase M) // methionyl aminopeptidase // Methionine aminopeptidase // peptidase M24A // COG0024: Methionine aminopeptidase // putative methionine aminopeptidase
338	3-oxoacyl-(acyl carrier protein) synthase II // beta-ketoacyl-acyl carrier protein synthase III // 3-oxoacyl-(acyl carrier protein) synthase III // 3-oxoacyl-(acyl-carrier-protein) synthase III // 3-oxoacyl- // Beta-ketoacyl-acyl-carrier-protein synthase I // 3-oxoacyl-(acyl-carrier-protein) synthase III protein // putative 3-oxoacyl-(Acyl-carrier-protein) synthase III // putative keto/oxo acyl-A…
339	GTP pyrophosphokinase // GTP pyrophosphohydrolase/synthetase // putative GTP pyrophosphokinase (ATP:GTP 3-pyrophosphotransferase) protein // guanosine-3 // (p)ppGpp synthetase I // putative metal-dependent phosphohydrolase // putative guanosine polyphosphate pyrophosphohydrolases/synthetases // GTP pyrophosphokinase (ATP:GTP 3-pyrophosphotransferase) (ppGpp synthetase I) ((P)ppGpp synthetase) // …
341	glycine dehydrogenase // glycine dehydrogenase subunit 2 // glycine dehydrogenase subunit 1 // glycine dehydrogenase (decarboxylating) protein // glycine cleavage system P protein // glycine dehydrogenase / decarboxylase // Glycine dehydrogenase (decarboxylating) // Glycine cleavage system P-protein-like protein // glycine cleavage system P protein subunit 1 // COG0403: Glycine cleavage system pr…
342	gamma-glutamyltranspeptidase // gamma-glutamyltransferase // putative gamma-glutamyltranspeptidase protein // ACY1 bifunctional acylase // gamma-glutamyltranspeptidase precursor // gamma-glutamyltranspeptidase family protein // putative gamma-glutamyltranspeptidase // gamma-glutamyltranspeptidase protein // Gamma-glutamyltransferase // Acylase // gamma-glutamyltransferase 1
343	RNA polymerase sigma factor RpoD // sigma-70 subunit // FliA/WhiG family RNA polymerase sigma factor // sigma-70 region 4 domain-containing protein // putative sigma 54 modulation protein/ribosomal protein S30EA // RNA polymerase sigma 28 subunit FliA/WhiG // RNA polymerase sigma factor protein (sigma-70) // sigma D (sigma 70) factor of RNA polymerase // putative RNA polymerase sigma factor prote…
344	hypothetical protein mll9408 // molecular chaperone // quaternary ammonium compound-resistance protein // chaperone homologue transmembrane protein // putative multidrug transmembrane resistance signal peptide protein // putative methyl viologen/ethidium resistance transmembrane protein // sugE protein // ethidium resistance protein // small multidrug resistance protein // quaternary ammonium com…
346	hypothetical protein mll3968 // cytosolic protein // Protein of unknown function DUF2312 // COG3750: Uncharacterized protein conserved in bacteria // protein ORF1
347	transcription antitermination protein NusG // transcription antitermination factor nusG // transcription antitermination protein // NusG antitermination factor // putative transcription antitermination protein NusG // transcription antitermination protein nusG // transcription termination/antitermination factor NusG // NGN domain-containing protein // Transcription antiterminator protein // trans…
349	arsenate reductase // arsenate reductase protein // arsenate reductase (arsenical pump modifier) // putative arsenate reductase (nitrogenase-associated protein) // nitrogenase-associated protein // arsenate reductase and related // arsenate reductase (glutaredoxin) // arsenate reductase (glutaredoxin family) // putative arsenate reductase (glutaredoxin family) // ArsC-family protein // putative a…
350	hypothetical protein mll5086 // aminoglycoside phosphotransferase // bifunctional ATPase/phosphotransferase // conserved predicted phosphotransferase // 7.5 kda chlorosome protein // putatuive aminoglycoside phosphotransferase // ATP/GTP hydrolase // putative ATPase // putative phosphotransferase // ATP-binding protein // Uncharacterized protein family UPF0079
352	DnaK suppressor protein // dnaK deletion suppressor protein // putative DNAK SUPPRESOR protein // dnaK suppressor protein // TraR/DksA family transcriptional regulator // Zn-finger protein // transcriptional regulator // putative DnaK suppressor protein // RNA polymerase-binding protein DksA // RNA polymerase-binding protein DksA (DnaK suppressor protein) // putative DNAK suppressor protein
355	NADH dehydrogenase subunit L // proton-translocating NADH-quinone oxidoreductase // putative NADH dehydrogenase (NADH quinone oxidoreductase)(nuoL3-like) // putative NADH dehydrogenase (quinone) // NADH dehydrogenase (quinone) // putative NADH dehydrogenase // proton-translocating NADH-quinone oxidoreductase subunit L // NADH dehydrogenase // NADH-plastoquinone oxidoreductase chain 5 protein // N…
356	molybdopterin biosynthesis protein MoeB // hypothetical 65.2 kDa protein // hypothetical 63.6 kDa protein // molybdopterin biosynthesis protein // UBA/THIF-type NAD/FAD binding protein // putative molybdopterin biosynthesis protein moeB // UBA/THIF-type NAD/FAD-binding protein // putative molybdenum cofactor biosynthesis protein // molydopterin biosynthesis protein // molydopterin synthase sulfur…
363	succinyl-CoA synthetase subunit alpha // succinyl-CoA synthetase // succinyl-CoA synthetase (ADP-forming) alpha subunit // succinyl-CoA synthetase (ADP-forming) subunit alpha // succinyl-CoA ligase alpha subunit // succinyl-CoA ligase // succinyl-CoA synthetase protein // succinyl-CoA synthetase alpha-subunit // succinate-CoA ligase // succinyl-CoA synthase // CoA-binding domain protein
364	exodeoxyribonuclease III // exonuclease // exonuclease III // putative exodeoxyribonuclease III protein // exodeoxyribonuclease III protein // exodeoxyribonuclease III Xth // exodeoxyribonuclease III (exonuclease III) (exo III) (AP endonuclease VI) // putative Exodeoxyribonuclease III // Exonuclease III-like protein // Exodeoxyribonuclease III (Exonuclease III) (EXO III) (AP endonuclease VI) // E…
368	methionyl-tRNA formyltransferase // putative formyltransferase // putative methionyl-tRNA formyltransferase // formyl transferase domain-containing protein // formyl transferase domain protein // methionyl-tRNA formyltransferase protein // putative formyl transferase // methionyl-tRNA formyltransferase fmt // 10-formyltetrahydrofolate:L-methionyl-tRNA(fMet) N-formyltransferase // putative Methion…
369	hypothetical protein mlr0091 // chaperone XdhC // putative XdhC/CoxF family protein // putative XdhC/CoxI family protein // carbon monoxide dehydrogenase // xanthine and Co dehydrogenase maturation factor // sulfurylase large subunit // sulfurylase small subunit // xanthine dehydrogenase accessory factor // XdhC family protein // putative xanthine and CO dehydrogenases maturation factor
370	isopropylmalate isomerase large subunit // 3-isopropylmalate dehydratase large subunit // 3-isopropylmalate dehydratase // 3-isopropylmalate dehydratase protein // 3-isopropylmalate dehydratase large subunit protein // 3-isopropylmalate isomerase // 3-isopropylmalate/(R)-2-methylmalate dehydratase large subunit // COG0065: 3-isopropylmalate dehydratase large subunit // 3-isopropylmalate dehydrata…
371	peptidoglycan-associated lipoprotein precursor // omp16 protein // OmpA family protein // peptidoglycan-associated lipoprotein // OmpA/MotB domain-containing protein // OmpA domain-containing protein // Outer membrane lipoprotein omp16 precursor (peptidoglycan-associated lipoprotein) // OmpA/MotB precursor // outer membrane peptidoglycan-associated lipoprotein // putative outer membrane lipoprote…
372	site-specific tyrosine recombinase XerD // integrase/recombinase XerD // DNA integration/recombination/inversion protein // site-specific integrase/recombinase // phage integrase family protein // site-specific tyrosine recombinase // tyrosine recombinase XerD subunit // tyrosine recombinase XerD // integrase family protein // tyrosine recombinase // tyrosine site-specific integrase/recombinase p…
375	pyruvate kinase // pyruvate kinase II protein // Possible pyruvate kinase activity // Pyruvate kinase // pyruvate kinase isozyme G // COG0469: Pyruvate kinase // lipoyltransferase
376	UTP-glucose-1-phosphate uridylyltransferase // UTP-glucose-1-phosphate uridylyltransferase exoN // UTP--glucose-1-phosphate uridylyltransferase protein // UTP--glucose-1-phosphate uridylyltransferase // UDP-glucose pyrophosphorylase // UTP-glucose-1-phosphate uridylyltransferase GalU // glucose-1-phosphate uridylyltransferase // nucleotidyl transferase // nucleotidyltransferase family protein // …
377	electron transfer flavoprotein beta chain // electron transfer flavoprotein beta subunit // putative electron transfer flavoprotein BETA-subunit BETA-ETF flavoprotein small subunit // electron transfer flavoprotein subunit beta // EtfB2 electron transport flavoprotein // electron transfer flavoprotein beta-subunit // electron transfer flavoprotein // electron transfer flavoprotein alpha/beta-subu…
379	nitrilase // amidohydrolase // putative hydrolase protein // carbon-nitrogen hydrolase family protein // carbon-nitrogen family hydrolase // Nitrilase/cyanide hydratase and apolipoprotein N-acyltransferase // putative nitrilase // putative N-carbamoyl-D-amino acid hydrolase // nitrilase/cyanide hydratase and apolipoprotein N-acyltransferase // putative amidohydrolase protein // hydrolase Sll0601
380	molybdenum cofactor biosynthesis protein A // GTP cyclohydrolase subunit MoaA // radical SAM domain-containing protein // molybdenum cofactor biosynthesis protein // heme d1 biosynthesis protein-like protein // molybdenum biosynthetic protein A // radical SAM domain protein // // molybdenum cofactor biosynthesis protein a // Molybdenum cofactor biosynthesis protein A // Fe-S oxidoreductase
381	3-isopropylmalate dehydrogenase // putative 3-isopropylmalate dehydrogenase (leuB) // isocitrate dehydrogenase // 3-isopropylmalate dehydrogenase protein // Isocitrate dehydrogenase (NAD(+)) // homoisocitrate dehydrogenase // isocitrate dehydrogenase (NAD+) // COG0473: Isocitrate/isopropylmalate dehydrogenase // isopropylmalate dehydrogenase // PhnA protein
383	flagellar biosynthesis protein FlhB // translocation protein in type III secretion system // flhB-like protein // innermembrane protein RhcU; component of type III secretion apparatus // type III secretion system translocation protein // RhcU protein // flagellar biosynthetic protein FlhB // type III secretion exporter // flagellar biosynthesis transmembrane protein // Flagellar biosynthetic prot…
384	CDP-diacylglycerol-glycerol-3-phosphate 3-phosphatidyltransferase // phosphatidylglycerophosphate synthase // CDP-diacylglycerol--glycerol-3-phosphate 3-phosphatidyltransferase transmembrane protein // CDP-diacylglycerol--glycerol-3-phosphate 3-phosphatidyltransferase // CDP-alcohol phosphatidyltransferase // putative CDP-diacylglycerol--glycerol-3-phosphate 3-phosphatidyltransferase (phosphatidy…
386	branched-chain alpha-keto acid dehydrogenase subunit E2 // dihydrolipoamide acetyltransferase homoserine dehydrogenase // dihydrolipoamide S-acetyltransferase protein // pyruvate dehydrogenase complex // dehydrogenase catalytic domain-containing protein // pyruvate dehydrogenase complex dihydrolipoamide acetyltransferase // biotin/lipoyl attachment domain-containing protein // dihydrolipoamide S-…
387	DNA-directed RNA polymerase subunit beta // HupD protein homolog // DNA-directed RNA polymerase protein // DNA-directed RNA polymerase // RNA polymerase // DNA-directed RNA polymerase beta subunit // DNA-directed RNA polymerase beta chain protein // COG1132: ABC-type multidrug transport system // COG0085: DNA-directed RNA polymerase // DNA-directed RNA polymerase beta chain
388	diaminopimelate decarboxylase // diaminopimelate DAP decarboxylase protein // putative ornithine/diaminopimelate PLP dependent decarboxylase // putative diaminopimelate decarboxylase // Orn/DAP/Arg decarboxylase 2 // diaminopimelate decarboxylase protein // putative ornithine/diaminopimelate PLP-dependent decarboxylase // Orn/DAP/Arg decarboxylase // Diaminopimelate decarboxylase // arginine deca…
390	hypothetical protein mlr7408 // putative signal peptide protein // cell wall hydrolase // cell wall hydrolase SleB // putative cell wall hydrolase protein involved in spore germination // spore cortex-lytic enzyme // cell wall hydrolyse // putative hydrolase // putative cell wall hydrolase // cell wall hydrolyses // N-acetylmuramoyl-L-alanine amidase
391	secretory protein // exporter protein // type II secretion system protein // pilus assembly protein // component of type IV pilus // putative pilus assembly transmembrane protein // pilus assembly protein CpaC // PilQ2 pilus assembly protein // outermembrane protein RhcC2; component of type III secretion apparatus // RhcC2 protein // type II and III secretion system protein
394	acetyl-CoA carboxylase biotin carboxyl carrier protein subunit // acetyl-CoA carboxylase biotin carboxyl carrier protein // acetyl-CoA carboxylase // biotin carboxyl carrier protein of acetyl-CoA carboxylase // biotin carboxyl carrier protein subunit of acetyl-CoA carboxylasen // biotin carboxyl carrier protein // acetyl-CoA biotin carboxyl carrier // biotin carboxyl carrier protein of acetyl-CoA…
395	flagellar motor switch protein FliN // flagellar motor switch protein // surface presentation of antigens (SPOA) protein // FliN protein // fliN family protein // flagellar motor switch phosphatase FliY // surface presentation of antigens // type III secretion system translocation protein // predicted flagellar motor switch protein FliN // flagellar motor switch protein fliN // putative flagellar…
396	polysaccharide biosynthesis protein // dTDP-6-deoxy-D-glucose-3 // dTDP-4-dehydrorhamnose 3 // dTDP-rhamnose-3 // putative dTDP-4-dehydrorhamnose 3 // dTDP-rhamnose 3 // dTDP-4 // dTDP-4-dehydrorhamnose 35-epimerase related // dtdp-4-dehydrorhamnose 3 // COG1898: dTDP-4-dehydrorhamnose 3 // strX protein
397	permease of ABC transporter // ABC transporter // ABC transporter permease // ABC transporter permease protein // putative ABC transporter (permease protein) // probable ABC transporter // ABC transporter membrane spanning protein // toulene ABC transporter // putative ABC transporter // ABC transport system permease protein // ABC-type transport system permease component LinK
398	signal peptidase I // type I signal peptidase // signal peptidase I transmembrane protein // signal peptidase // Signal peptidase I (SPase I) (leader peptidase I) // type IV secretory pathway protease TraF-like protein // signal peptidase I protein // prokaryotic type I signal peptidase // signal peptidase I (SPase I) (leader peptidase I) // peptidase S26A // signal peptidase i
402	malate--CoA ligase subunit beta // succinyl-CoA synthetase subunit beta // succinyl-CoA synthetase // succinyl-CoA synthetase beta subunit // succinyl-CoA synthetase protein // succinyl-CoA synthetase beta chain (SCS-alpha) // succinyl-CoA synthetase beta chain // Succinate--CoA ligase (ADP-forming) // ATP-grasp domain-containing protein // succinyl-CoA synthetase beta subunit protein // Malate t…
405	ATP/GTP-binding-like protein // mrp protein // putative MRP protein homolog ATP-binding // Mrp/Nbp345 family GTP-binding protein // multidrug-resistance related protein // putative Mrp (multidrug resistance-associated proteins) family protein // MinD/MRP family ATPase // ATPase involved in chromosome partitioning-like protein // chromosome partitioning ATPase // MRP-like protein (ATP/GTP-binding …
406	ribose-phosphate pyrophosphokinase // ribose-phosphate pyrophosphokinase protein // phosphoribosylpyrophosphate synthetase // ribose-Phosphate pyrophosphokinase (rppk) // putative ribose-phosphate pyrophosphokinase // ribose-phosphate diphosphokinase // ribose-phosphate pyrophosphokinase putative // COG0462: Phosphoribosylpyrophosphate synthetase // Phosphoribosyl pyrophosphate synthetase // ribo…
407	hypothetical protein mlr3604 // phosphotransferase // HAD family hydrolase // haloacid dehalogenase-like family hydrolase // putative hydrolase // HAD-superfamily hydrolase // putative Haloacid dehalogenase-like hydrolase // putative hydrolase protein // predicted sugar phosphatases of the HAD superfamily // HAD-superfamily subfamily IIA hydrolase-like protein // HAD-superfamily subfamily IIA hyd…
408	D-alanine--D-alanine ligase // D-alanyl-alanine synthetase A // D-alanine--D-alanine ligase B // conserved putative 40.0 kDa D-alanine--D-alanine ligase // D-alanine--D-alanine ligase A // D-alanine--D-alanine ligase A (D-alanylalanine synthetase A) (D-Ala-D-Ala ligase A) // D-alanine-D-alanine ligase // phosphoribosylglycinamide synthetase // D-alanine-D-alanine ligase and related ATP-grasp prot…
410	pyruvate phosphate dikinase // putative pyruvate // pyruvate // pyruvate phosphate dikinase PEP/pyruvate-binding // pyruvate phosphate dikinase protein // Pyruvate // phosphoenolpyruvate binding protein // Pyruvate phosphate dikinase (Pyruvate // pyruvate/orthophosphate dikinase // anti-sigma-factor antagonist // COG0574: Phosphoenolpyruvate synthase/pyruvate phosphate dikinase
411	glycerol kinase // glycerol kinase 2 // autoinducer-2 (AI-2) kinase // carbohydrate kinase // carbohydrate kinase FGGY // glycerol kinase protein // glycerol kinase (variant) // Glycerol kinase // xylulokinase protein // xylulose kinase // putative glycerol kinase
412	hypothetical protein mll1793 // HNH endonuclease family protein // HNH endonuclease // putative HNH endonuclease:HNH nuclease // putative HNH endonuclease // putative endonuclease protein // restriction endonuclease // phage-like protein // HNH nuclease // endonuclease protein // putative endonuclease family protein
413	ribonucleotide-diphosphate reductase subunit alpha // ribonucleotide reductase-like protein // putative ribonucleotide-diphosphate reductase protein // ribonucleotide reductase-related protein // putative vitamin B12-dependent ribonucleotide reductase // B12-dependent ribonucleoside diphosphate reductase // ribonucleotide reductase // ribonucleoside-diphosphate reductase // vitamin B12-dependent …
414	thiosulfate sulfurtransferase // putative thiosulfate sulfurtransferase protein // rhodanese family protein // putative exported sulfurtransferase // rhodanese domain-containing protein // 3-mercaptopyruvate sulfurtransferase // putative thiosulfate sulfurtransferase (rhodanese-like protein) // putative rhodanese family protein // rhodanese-related sulfurtransferase // putative 3-mercaptopyruvate…
415	carboxyl-terminal protease // carboxy-terminal protease // putative carboxy-terminal processing protease precursor signal peptide protein // carboxy-terminal-processing protease precursor (C-terminal-processing protease) // C-terminal processing peptidase // carboxy-terminal-processing protease precursor (C- terminal-processing protease) // peptidase S41 // peptidase S41A protein // C-terminal pr…
417	hypothetical protein mll1342 // ABC transporter // ABC transporter permease // LolC/E family lipoprotein releasing system // lipoprotein ABC transporter permease protein // putative lipoprotein-releasing system transmembrane protein lolC // putative lipoprotein-releasing system transmembrane protein (lolC) // lipoprotein releasing system transmembrane protein // lipoprotein releasing system // pr…
418	hypothetical protein mlr1442 // DNA polymerase III alpha chain // DNA polymerase III // putative DNA polymerase III alpha chain protein // DNA polymerase III subunit alpha // DnaE3 DNA polymerase III alpha chain // error-prone DNA polymerase // nucleic acid binding // DNA polymerase III alpha subunit // DNA polymerase III protein // DNA polymerase-related protein
419	glucose-6-phosphate 1-dehydrogenase // glucose-6-phosphate dehydrogenase // glucose-6-phosphate 1-dehydrogenase protein // glucose 6-phosphate dehydrogenase // Glucose-6-phosphate 1-dehydrogenase (G6PD) // Glucose-6-phosphate 1-dehydrogenase // COG0364: Glucose-6-phosphate 1-dehydrogenase
422	surfeit 1 // SURF-1 protein // putative cytochrome oxidase complex biogenesis factor transmembrane protein // SurF1 family protein // surfeit locus protein 1 // SUR1-like protein // SURF1 protein // putative SURF1 family protein // putative surfeit 1 protein // Surfeit locus 1 family protein // putative surfeit locus protein
423	hypothetical protein mll3863 // peptidase M48 // putative Zn-dependent protease // putative metalloendopeptidase // peptidase M48 Ste24p // putative peptidase M48 protein // putative metalloprotease protein // Zn-dependent protease with chaperone function // zinc metalloprotease // peptidase M48 family // metalloprotease protein
425	fumarate hydratase // aspartate ammonia-lyase // fumarate lyase // fumarate hydratase protein // fumarate hydratase class II protein // fumarase C // Aspartate ammonia-lyase (Aspartase) // Fumarase // fumarase // putative fumarate lyase-family protein // COG1027: Aspartate ammonia-lyase
426	DNA topoisomerase I // DNA topoisomerase III // DNA topoisomerase type IA Zn finger domain-containing protein // DNA topoisomerase // DNA topoisomerase I protein // DNA topoisomerase 1 // DNA topoisomerase type IA central domain-containing protein // putative DNA topoisomerase // DNA topoisomerase i // transcriptional regulator // COG0550: Topoisomerase IA
427	hypothetical protein mlr0740 // multiple antibiotic resistance (MarC)-related proteins // multiple antibiotic resistance (MarC)-related protein // putative multiple antibiotic resistance (MarC)-related protein // multiple antibiotic resistance (MarC)-like protein // multiple drug resistance protein MarC // probable multiple antibiotic resistance transporter protein // multiple antibiotic transpor…
428	geranyltranstransferase (farnesyl-diphosphate synthase) // geranyltranstransferase // geranyltranstransferase protein // probsble geranyltransferase protein IspA // farnesyltranstransferase protein // farnesyl diphosphate synthase // polyprenyl synthetase // putative geranyltranstransferase (farnesyl-diphosphate synthase) (FPP synthase) // geranylgeranyl pyrophosphate synthetase (GGPP synthetase)…
430	transcription repair coupling factor // transcription-repair coupling factor // transcription-repair coupling factor (TRCF) protein // DEAD/DEAH box helicase domain-containing protein // putative transcription repair coupling factor // DEAD/DEAH box helicase domain protein // XRE family transcriptional regulator // putative transcription-repair coupling factor // transcription repair coupling pro…
431	UDP-3-O- // UDP-3-O-3-hydroxymyristoyl glucosamine N-acyltransferase // acetyltransferase // UDP-3-O-(3-hydroxymyristoyl) glucosamine N-acyltransferase // carbonic anhydrase // hexapaptide repeat-containing transferase // putative acetyltransferase // UDP-3-O-(3-hydroxymyristoyl) glucosamine N-acyltransferase LpxD // hexapeptide transferase family protein // UDP-3-O-(3-hydroxymyristoyl)-glucosami…
432	glycosy hydrolase family protein // sugar hydrolase // glycosyl hydrolase // putative hydrolase glycosidase protein // glycosyl hydrolase family protein // Beta-N-acetylhexosaminidase // glycoside hydrolase family protein // putative Beta-hexosaminidase // putative sugar hydrolase/Beta-N-acetylhexosaminidase // beta-N-acetylhexosaminidase // putative glycosyl hydrolase
433	intracellular PHB depolymerase // polyhydroxyalkanoate depolymerase // putative intracellular PHB depolymerase // putative Poly-beta-hydroxyalkanoate/butyrate (PHA/PHB) depolymerase // PHB de-polymerase domain-containing protein // intracellular polyhydroxyalkanoate depolymerase // putative polyhydroxyalkanoate depolymerase // probable intracellular PHB depolymerase protein // PHB de-polymerase d…
434	molecular chaperone DnaK // DnaK protein // chaperone protein DnaK // chaperone protein dnaK // molecular chaperone heat shock protein (hsp70) // Heat shock protein Hsp70 // HAD-superfamily hydrolase // Heat shock protein 70 // chaperone protein (Heat shock protein 70) // possible heat shock protein // Chaperone protein DnaK
435	chromosome partitioning protein // chromosome partitioning protein ParB // chromosome partitioning protein B // parB-like partition proteins // putative ParB-like (korB) partition protein // parB-like partition protein // chromosome segregation DNA-binding protein // ParB family protein // nuclease // ParB-like partition protein // chromosome partitioning protein parB
436	bifunctional 5 // methylenetetrahydrofolate dehydrogenase // bifunctional methylenetetrahydrofolate dehydrogenase/ methenyltetrahydrofolate cyclohydrolase // bifunctional methylenetetrahydrofolate dehydrogenase/methenyltetrahydrofolate cyclohydrolase // FolD bifunctional protein // methenyltetrahydrofolate cyclohydrolase // bifunctional: 5 // methylenetetrahydrofolate dehydrogenase (NADP(+)) // f…
438	hypothetical protein mll9345 // putative transcriptional regulator // condensin subunit ScpB // chromosome segregation and condensation protein // putative segregation and condensation protein B // chromosome segregation and condensation protein ScpB // segregation and condensation protein B // chromosome segregation and condensation protein B // transcriptional regulator protein // chromosome se…
439	bacterioferritin // bacterioferritin comigratory protein // putative bacterioferritin comigratory protein // alkyl hydroperoxide reductase/ Thiol specific antioxidant/ Mal allergen // putative bacterioferritin // peroxiredoxin // alkyl hydroperoxide reductase/ thiol specific antioxidant/ Mal allergen // redoxin domain protein // putative thiol peroxidase // thioredoxin peroxidase // redoxin domai…
440	replicative DNA helicase // DnaB helicase // DNA primase // DnaB domain protein helicase domain protein // DNA helicase protein // putative replicative DNA helicase // DnaB domain-containing/helicase domain-containing protein // replicative DNA helicase protein // replicative DNA helicase (dnaB) // DNA helicase DnaB // DEAD/DEAH helicase
442	hypothetical protein mlr6487 // putative signal peptide protein // TPR domain-containing protein // TPR repeat-containing protein // tetratricopeptide domain-containing protein // TPR domain protein // tetratricopeptide TPR_2 // Tetratricopeptide TPR_2 repeat protein // tetratricopeptide repeat family protein // TPR repeat protein // Flp pilus assembly protein TadD
443	DNA repair protein RadC // DNA repair protein // DNA repair protein radc // COG2003: DNA repair proteins // metal-dependent protease // putative DNA repair protein RadC-like protein // putative DNA repair RadC-like protein
445	30S ribosomal protein S21 // 30S ribosomal protein S21P // ribosomal protein S21 // 30S ribosomal protein S21 (RRP-S21) // Ribosomal protein S21 // SSU ribosomal protein S21P // small subunit ribosomal protein S21 // ribosomal protein s21 // COG0828: Ribosomal protein S21 // 30S ribosomal protein S21 (RpsU) // possible ribosomal protein S21
446	hypothetical protein mll3545 // putative SAM-dependent methyltransferase // putative S-adenosyl-L-methionine-dependent (SAM)-methyltransferase // methyltransferase type 11 // type 12 methyltransferase // type 11 methyltransferase // methyltransferase type 12 // putative methyltransferase protein // SAM-dependent methyltransferase // Methyltransferase type 11 // SAM-dependent methyltransferase pro…
447	isopropylmalate isomerase small subunit // 3-isopropylmalate dehydratase // 3-isopropylmalate dehydratase small subunit // 3-isopropylmalate dehydratase small subunit (isopropylmalate isomerase) (Alpha-IPM isomerase) (IPMI) // 3-isopropylmalate dehydratase protein // 3-isopropylmalate dehydratase small subunit protein // Isopropylmalate dehydratase small subunit/isopropylmalate isomerase // 3-iso…
448	pyrroline-5-carboxylate reductase // delta 1-pyrroline-5-carboxylate reductase // pyrroline-5-carboxylate reductase protein // putative pyrroline-5-carboxylate reductase // Pyrroline-5-carboxylate reductase // NADP oxidoreductase coenzyme F420-dependent // putative pyrroline-5-carboxylate reductase protein // NADP oxidoreductase // COG0345: Pyrroline-5-carboxylate reductase // Delta 1-pyrroline-5…
450	superoxide dismutase // superoxide dismutase Fe protein // Fe/Mn superoxide dismutase // manganese and iron superoxide dismutase // superoxide dismutase protein // superoxide dismutase (fe) // Superoxide dismutase // superoxide dismutase (Mn) // superoxide dismutase contains Mn // superoxide dismutase SOD // superoxide dismutase Fe-Zn
452	flagellar hook protein FlgE // flagellar hook protein // flagellar basal body FlaE domain-containing protein // putative flagellar hook protein FlgE // probable flagellar basal body rod protein // putative Flagellar hook protein flgE // flagellar basal-body rod protein FlgB // fagellar hook-basal body protein // flagellar hook-basal body protein // putative flagellar hook protein // Flagellar hoo…
453	aconitate hydratase // two-component system // aconitase // aconitate hydratase 1 // aconitate hydratase protein // aconitate hydratase domain protein // COG1048: Aconitase A // aconitase hydratase
455	DNA-directed RNA polymerase subunit beta // putative protein in ISRm14 // DNA-directed RNA polymerase protein // DNA-directed RNA polymerase beta chain // DNA-directed RNA polymerase // RNA polymerase // DNA-directed RNA polymerase beta subunit // COG0086: DNA-directed RNA polymerase // transcriptional regulator // DNA-directed RNA polymerase subunit beta prime // sarcosine oxidase
456	adenylosuccinate synthetase // adenylosuccinate synthase // adenylosuccinate synthetase protein // putative adenylosuccinate synthase protein // Adenylosuccinate synthase // putative Adenylosuccinate synthase // COG0104: Adenylosuccinate synthase
458	O6-methylguanine-DNA methyltransferase // 6-O-methylguanine-DNA methyltransferase // putative methylated-DNA--protein-cysteine methyltransferase transcription regulator // methylated-DNA--protein-cysteine methyltransferase // ada regulatory protein // transcriptional regulator // methylated-DNA- // putative methylated-DNA--protein-cysteine methyltransferase (O-6-methylguanine-DNA alkyltransferase…
459	serine/threonine protein phosphatase // serine/threonine protein phosphatase I // putative serinethreonine protein phosphatase // metallophosphoesterase // putative serine/threonine protein phosphatase // bis(5nucleosyl)-tetraphosphatase ApaH // probable serine/threonine protein phosphatase protein // probable serine/threonine specific protein phosphatase protein // diadenosine tetraphosphatase /…
464	hypothetical protein mlr0409 // ABC transporter permease // putative transport protein; putative membrane protein // putative transport protein // hypothetical conserved membrane protein // integral membrane protein // putative integral membrane protein // transmembrane protein // COG0670: Integral membrane protein // membrane protein // secY stabilizing membrane protein
465	propionyl-CoA carboxylase // propionyl-CoA carboxylase subunit beta // putative propionyl-CoA carboxylase beta chain protein // hypothetical 13.1 kDa protein // malonate decarboxylase subunit beta // carboxyl transferase // putative methylmalonyl-CoA decarboxylase alpha chain // putative propionyl-CoA carboxylase beta chain // propionyl-CoA carboxylase protein // malonate decarboxylase // biotin …
466	LexA repressor // peptidase S24/S26 domain-containing protein // peptidase S24 and S26 domain protein // transcriptional regulator repressor protein LexA protein // SOS-response transcriptional repressor // peptidase S24 and S26 domain-containing protein // SOS response transcriptional repressor // component of DNA polymerase V // transcriptional regulator LexA // repressor // repressor LexA
467	ribonuclease H // ribonuclease HI protein // ribonuclease HI // ribonuclease H (RNase H) // ribonuclease H protein // ribonuclease HI (RNase HI) // putative ribonuclease HI // Ribonuclease H (RNase H) // Ribonuclease H // RNase H // ribonuclease h
469	cell division protein FtsZ // cell division protein // acetyltransferase // Cell division GTPase // cell division protein ftsz // Cell division protein ftsZ // cell division GTPase // COG0206: Cell division GTPase // putative cell division protein FtsZ
472	chromosome segregation SMC protein // chromosome segregation protein // putative chromosome partition protein // smc protein // ATP-binding protein // chromosome segregation protein SMC // putative chromosome segregation SMC protein // putative ATP-binding protein // condensin subunit Smc // SMC domain protein // chromosome partition protein
474	antioxidant protein // thiol-specific antioxidant enzyme such as rehydrin/peroxiredoxin // alkyl hydroperoxide reductase subunit c // Ahp/CTSA family anti-oxidant protein // anti-oxidant protein // thioredoxin peroxidase (AhpC // peroxidase // 1-Cys peroxiredoxin // alkyl hydroperoxide reductase/ Thiol specific antioxidant/ Mal allergen // peroxiredoxin // AhpC/TSA family protein
476	hypothetical protein mll2045 // NoeJ; phosphomannose isomerase/GDP-mannose pyrophosphorylase // mannose-1-phosphate guanylyltransferase (GDP) // mannose-1-phosphate guanylyltransferase // mannose-1-phosphate guanylyltransferase; nodulation protein NoeJ // GDP-mannose 1-phosphate guanylyltransferase // mannose-1-phosphate guanylyltransferase/mannose-6-phosphate isomerase // mannose-1-phosphate gua…
477	carbamoyl phosphate synthase large subunit // carbamoyl-phosphate synthase large subunit // carbamoyl-phosphate synthase // putative carbamoyl-phosphate-synthetase protein // carbamoyl-phosphate synthase (glutamine-hydrolyzing) protein // ATP-grasp enzyme-like protein // carbamoyl-phosphate synthase large chain (ammonia chain) protein // carbamoyl phosphate synthase // carbamoyl-phosphate synthas…
479	hypothetical protein mlr0974 // pirin-related protein // pirin-like protein // pirin // pirin domain-containing protein // putative Pirin family protein // putative pirin-like protein // Pirin domain protein // putative pirin domain protein // Pirin domain-containing protein // pirin domain protein
480	alanine racemase // putative alanine racemase protein // putative alanine racemase (alr) // alanine racemase domain-containing protein // alanine racemase protein // putative alanine racemase (alr-like) // alanine racemase region protein // Alanine racemase // alanine racemase region // putative alanine racemase // COG0787: Alanine racemase
482	ferredoxin II // ferredoxin // putative ferredoxin protein // ferredoxin A // 4Fe-4S ferredoxin iron-sulfur binding domain-containing protein // ferredoxin II (fragment) // 4Fe-4S ferredoxin iron-sulfur-binding domain-containing protein // 4Fe-4S ferredoxin iron-sulfur binding domain protein // ferredoxin III protein // ferredoxin-1 // 4Fe-4S ferredoxin
483	hypothetical protein mlr7525 // periplasmic thiol-disulphide interchange protein // protein-disulfide isomerase-like protein // twin-arginine translocation signal domain-containing protein // DSBA oxidoreductase // putative twin-arginine translocation pathway signal protein // putative thiol-disulfide oxidoreductase D // DsbA oxidoreductase // putative thiol-disulfide oxidoreductase protein // pr…
484	MgpS // ATP-dependent helicase // photosynthesis protein modulator // helicase domain-containing protein // putative ATP-dependent RNA and DNA helicase/translation initiation factor 2 // putative ATP-dependent RNA and DNA helicase // helicase // helicase domain protein // putative ATP-dependent DNA helicase protein // superfamily II DNA and RNA helicase // RNA helicase RhrA
485	ATP-dependent Clp protease adaptor protein ClpS // ATP-dependent Clp protease adaptor // ATP-dependent Clp protease adaptor protein // putative ATP-dependent Clp protease adaptor protein // ATP-dependent Clp protease adaptor protein clpS // Clp protease adaptor protein ClpS // ATP-dependent clp protease adaptor protein clps // ATP-dependent Clp protease adapter protein clpS 1 // ATP-dependent Clp…
490	protoporphyrinogen oxidase // methyl transferase // putative methyltransferase protein // hemK family protein // putative modification methylase protein // N5-glutamine S-adenosyl-L-methionine-dependent methyltransferase // HemK family modification methylase // putative methyltransferase hemK modifies release factors RF-1 and RF-2 // modification methylase // putative protein methyltransferase //…
492	GTP cyclohydrolase II // 3 // riboflavin biosynthesis protein RibA // GTP cyclohydrolase II protein // putative GTP cyclohydrolase II // GTP cyclohydrolase II / 3 // XRE family transcriptional regulator // GTP cyclohydrolase II protein (riboflavin biosynthesis) // Riboflavin biosynthesis protein ribAB // 34-dihydroxy-2-butanone-4-phoshate synthase/GTP cyclohydrolase II // riboflavin biosynthesis …
493	ammonium transporter AmtB // ammonium transporter // Rh family protein/ammonium transporter // integral membrane sensor signal transduction histidine kinase // ammonium transporter protein // ammonia transporter // ammonium transport protein // ammonium transport protein (Amt family) // transporter of Ammonium AmtB // ammonia permease // Amt-family ammonium transporter
494	NADH dehydrogenase subunit H // NuoH2 NADH:ubiquinone oxidoreductase subunit 1 (chain H) // respiratory-chain NADH dehydrogenase // NADH dehydrogenase (quinone) // NADH-ubiquinone oxidoreductase protein // NADH dehydrogenase I // NADH-quinone oxidoreductase subunit h // NADH-quinone oxidoreductase chainh // NADH-ubiquinone oxidoreductase chain H protein // NADH dehydrogenase I chain H1 // NADH-qu…
496	phosphate starvation-induced protein phoH // phosphate starvation inducible protein // phoH-like protein // phosphate starvation-inducible protein PhoH // PhoH-like protein // PhoH family protein // putative phosphate starvation-inducible protein // predicted phosphate starvation-inducible protein // phosphate starvation-inducible protein // Phosphate starvation-inducible PhoH-like protein // pho…
497	glutamine synthetase I // glutamine synthetase III // glutamine synthetase // glutamine synthetase I protein // putative glutamine synthetase protein // glutamine synthetase I (glutamate--ammonia ligase I) (GSI) // L-glutamine synthetase // glutamine synthetase catalytic subunit // glutamine synthetase catalytic region // glutamine synthetase protein // glutamine synthetase 1
498	acyl-carrier-protein S-malonyltransferase // malonyl-CoA:acyl carrier protein transacylase // malonyl CoA-ACP transacylase // malonyl CoA-acyl carrier protein transacylase // malonyl CoA-acyl carrier protein transacylase (MCT) // // (acyl-carrier-protein) S-malonyltransferase-like protein // acyl transferase domain-containing protein // acyl transferase // Acyl transferase domain protein // malon…
499	triosephosphate isomerase // triosephosphate isomerase protein // Triose-phosphate isomerase // triosephosphate isomerase (TIM) (Triose-phosphate isomerase) // triose-phosphate isomerase // triosephosphate isomerase (TIM) // Triosephosphate isomerase // COG0149: Triosephosphate isomerase // probable triosephosphate isomerase protein
500	pentose(ribulose)-5-phosphate-3-epimerase // ribulose-5-phosphate 3-epimerase // ribulose-phosphate 3-epimerase // D-ribulose-5-phosphate 3-epimerase protein // putative pentose-5-phosphate-3-epimerase protein // ribulose-phosphate 3-epimerase (Pentose-5-phosphate 3-epimerase) (PPE) (R5P3E) // D-ribulose-5 phosphate 3-epimerase protein // Ribulose-phosphate 3-epimerase // Rpe; ribulose-phosphate …
505	excinuclease ABC subunit B // type III restriction protein res subunit // excinuclease ABC // excinuclease ABC protein // excinuclease ABC subunit B protein // UvrABC system protein B (UvrB protein) (Excinuclease ABC subunit B) // excinuclease UvrABC helicase subunit B UvrB // UvrABC system protein B // Uvrb/UvrC protein // putative excinuclease abc subunit b protein // excinuclease abc
507	flagellar MS-ring protein // nodulation protein NOLT // outermembrane protein RhcJ; component of type III secretion apparatus // nodulation protein // RhcJ protein // flagellar M-ring protein FliF // Hpt domain-containing protein // flagellar M-ring protein // type III secretion apparatus lipoprotein // type III secretion component // Flagellar M-ring protein FliF
508	NADH dehydrogenase subunit I // putative ferredoxin ASFB IRON-sulfur protein // NADH:ubiquinone oxidoreductase subunit 6 (chain I) // NADH-quinone oxidoreductase // putative 4Fe-4S ferredoxin // NADH-quinone oxidoreductase subunit I // NADH-ubiquinone oxidoreductase protein // probable NADH-ubiquinone oxidoreductase protein // NADH dehydrogenase I // i subunit of NADH-quinone oxidoreductase // NA…
509	1-acyl-SN-glycerol-3-phosphate acyltransferase // 1-acyl-sn-glycerol-3-phosphate acyltransferase // putative 1-acyl-SN-glycerol-3-phosphate acyltransferase (PLSC) protein // acyltransferase family protein // 1-acylglycerol-3-phosphate O-acyltransferase // phospholipid/glycerol acyltransferase // putative 1-acylglycerol-3-phosphate O-acyltransferase (plsC) // 1-acylglycerol-3-phosphate O-acyltrans…
511	hypothetical protein mlr7795 // uncharacterized ACR protein // protein YoaM // COG2135: Uncharacterized conserved protein // protein of hypothetical function DUF159 // protein YoqW
514	lactoylglutathione lyase // glyoxalase/bleomycin resistance protein/dioxygenase // lactoylglutathione lyase (methylglyoxalase) (aldoketomutase) (glyoxalase I) (Glx I) (Ketone-aldehyde mutase) (S-D-lactoylglutathione methylglyoxal lyase) // putative glyoxalase // lactoylglutathione lyase methylglyoxalase protein // Glyoxalase/bleomycin resistance protein/dioxygenase // putative lactoylglutathione …
518	nicotinamide nucleotide transhydrogenase // NAD(P)+ transhydrogenase beta chain // NAD(P) transhydrogenase subunit beta // NAD(P)+ transhydrogenase subunit beta // NAD(P) transhydrogenase // pyridine nucleotide transhydrogenase (proton pump) // NAD(P)(+) transhydrogenase (AB-specific) // NAD(P)(+) transhydrogenase // NAD(P) transhydrogenase beta subunit precursor // NAD(P)(+) transhydrogenase (AB…
521	2-oxoglutarate dehydrogenase E1 component // alpha-ketoglutarate decarboxylase // 2-oxoglutarate dehydrogenase // oxoglutarate dehydrogenase E1 protein // SucA // oxoglutarate dehydrogenase // 2-oxoglutarate dehydrogenase complex // 2-oxoglutarate dehydrogenase E1 subunit // COG0567: 2-oxoglutarate dehydrogenase complex // alpha-ketoglutarate dehydrogenase // ABC transporter related protein
522	3-dehydroquinate dehydratase // putative 3-dehydroquinate dehydratase type 2 // dehydroquinase // 3-dehydroquinate dehydratase protein // 3-dehydroquinate dehydratase (3-dehydroquinase) (Type II DHQase) // 3-dehydroquinate dehydratase II // putative 3-dehydroquinate dehydratase // COG0757: 3-dehydroquinate dehydratase II
523	anthranilate synthase // anthranilate synthase component II // para-aminobenzoate synthase glutamine amidotransferase component II // glutamine amidotransferase of anthranilate synthase // anthranilate synthase includes: glutamine amidotransferase protein // aminodeoxychorismate synthase subunit II // aminodeoxychorismate synthase component II // para-aminobenzoate synthase // anthranilate/para-a…
524	DNA polymerase III subunit epsilon // DNA polymerase III // DNA polymerase III: epsilon subunit // exonuclease RNase T and DNA polymerase III // DNA polymerase III epsilon chain // Exonuclease RNase T and DNA polymerase III // DNA polymerase III epsilon subunit // putative Exonuclease // DNA polymerase III exonuclease epsilon subunit // DNA polymerase III exonuclease epsilon subunit like protein …
526	hypothetical protein mlr0565 // putative transmembrane signal peptide protein // putative protease // putative aspartyl protease // retroviral aspartyl protease domain protein // aspartyl protease-like protein // aspartyl protease PerP // Peptidase aspartic // transmembrane protein // putative lipoprotein // COG3577: Predicted aspartyl protease
527	aminotransferase // aspartate aminotransferase // putative aminotransferase (aatC) // class I/II aminotransferase // succinyldiaminopimelate aminotransferase protein // hypothetical aminotransferase YfdZ // putative PLP-dependent aminotransferase (yfdZ) // aminotransferase class I and II // aminotransferase AatC // N-succinyldiaminopimelate aminotransferase // putative aminotransferase
528	riboflavin-specific deaminase / reductase // bifunctional riboflavin deaminase-reductase // riboflavin biosynthesis protein // riboflavin biosynthesis protein RibD // bifunctional: diaminohydroxyphosphoribosylaminopyrimidine deaminase (N-terminal); 5-amino-6-(5-phosphoribosylamino) uracil reductase // 5-amino-6-(5-phosphoribosylamino)uracil reductase / diaminohydroxyphosphoribosylaminopyrimidine …
531	hypothetical protein mlr2573 // extensin family protein // extensin-like protein // extensin-like protein C-terminus // extensin // Extensin family protein // extensin-like // extensin domain-containing protein // COG3921: Uncharacterized protein conserved in bacteria // possible extensin-like protein // extensin domain protein
533	UDP-N-acetylmuramate--L-alanine ligase // gas vesicle synthesis family protein // UDP-N-acetylmuramate--alanine ligase protein // UDP-N-acetylmuramate:L-alanyl-gamma-D-glutamyl-meso-diaminopimelate ligase // UDP-N-acetylmuramate--alanine ligase // UDP-N-acetylmuramate/alanine ligase // UDP-N-acetylmuramate-alanine ligase // Mur ligase middle domain protein // Glyoxalase/bleomycin resistance prote…
534	endopeptidase Clp ATP-binding chain A // ATP-dependent Clp protease // ATP-dependent Clp protease ATP-binding subunit protein // ClpA-like protein // ATP-dependent specificity subunit of clpA-clpP serine protease // putative kinase // ATP-dependent Clp protease ATP-binding subunit ClpA // kinase-like protein // AAA ATPase // ATP-dependent Clp protease ATP-binding subunit // ATP-dependent Clp prot…
535	cytochrome c biogenesis protein CycX // thiol:disulfide interchange protein // putative thiol:disulfide interchange protein (cytochrome C biogenesis protein) // thiol:disulfide interchange protein CycY // periplasmic protein thiol--disulphide oxidoreductase DsbE // periplasmic thioredoxin (cytochrome c biogenesis) // alkyl hydroperoxide reductase/ Thiol specific antioxidant/ Mal allergen // redox…
536	hypothetical protein mll5315 // NifU-like domain-containing protein // NifU domain-containing protein // putative nifU protein (C-terminal fragment) // putative nifU protein // putative nitrogen-fixing NifU // scaffold protein Nfu/NifU-like protein // scaffold protein Nfu/NifU // putative NifU protein // nitrogen-fixing protein // Scaffold protein Nfu/NifU
538	flagellar biosynthesis protein FlhA // type III secretion inner membrane protein // innermembrane protein RhcV; component of type III secretion apparatus // type III secretory system protein // RhcV protein // flagellar biosynthesis transmembrane protein // flagellar biosynthesis protein // type III secretory system inner memberane protein // type III secretion protein // flagellar export protein…
539	alanyl-tRNA synthetase // putative alanyl-tRNA synthetase related protein // alanyl-tRNA synthetase protein // alanyl-tRNA synthetase class IIc // AlaS // Alanyl-tRNA synthetase // alanyl-tRNA synthetase related protein // class II aminoacyl t-RNA synthetase domain-containing protein // COG0013: Alanyl-tRNA synthetase // alanine--tRNA ligase
540	leucine aminopeptidase // leucyl aminopeptidase // leucyl aminopeptidase protein // cytosol aminopeptidase // Leucyl aminopeptidase // peptidase M17 leucyl aminopeptidase domain-containing protein // leucine aminopeptidase protein // cytosol aminopeptidase (putative leucine aminopeptidase) // nodulation outer protein NopA; precursor of type III secretion pilus subunit // leucyl/cytosol aminopepti…
541	DNA polymerase I // 5-3 exonuclease // putative phage exonuclease // DNA polymerase // DNA polymerase A // DNA-directed DNA polymerase // DNA polymerase I (POL I) // DNA polymerase i // COG0258: 5-3 exonuclease (including N-terminal domain of PolI) // COG0749: DNA polymerase I - 3-5 exonuclease and polymerase domains // possible DNA polymerase I
542	hypothetical protein mlr9159 // cell binding factor 2 precursor // peptidyl-prolyl cis-trans isomerase // peptidyl-prolyl cis-trans isomerase family protein // PpiC-type peptidyl-prolyl cis-trans isomerase // putative peptidylprolyl isomerase // PpiC-type peptidyl-prolyl cis-trans isomerase precursor // putative peptidyl-prolyl cis-trans isomerase // peptidyl-prolyl cis-trans isomerase D signal p…
543	cobT protein // cobyrinic acid synthase // cobalamin biosynthesis protein // cobaltochelatase // aerobic cobaltochelatase subunit CobT // putative cobalamin biosynthesis protein CobT // two-component system sensor // cobalt chelatase // aerobic cobaltochelatase subunit cobT // aerobic cobAltochelatase CobT subunit // cobaltochelatase CobT subunit
544	electron transfer flavoprotein dehydrogenase // electrotransfer ubiquinone oxidoreductase // electron transfer flavoprotein-ubiquinone oxidoreductase // electron-transferring-flavoprotein dehydrogenase // putative electron transfer flavoprotein dehydrogenases // pyridoxine biosynthesis protein // putative electron transfer flavoprotein dehydrogenase // electrotransfer ubiquinone oxidoreductase pr…
546	hypothetical protein mll3892 // 4-hydroxybenzoyl-CoA thioesterase // thioesterase superfamily protein // Pol-Pal system-associated acyl-CoA thioesterase // tol-pal system-associated acyl-CoA thioesterase // probable 4-hydroxybenzoyl-CoA thioesterase protein // small // putative 4-hydroxybenzoyl-CoA thioesterase protein // acyl-CoA thioesterase // acyl-CoA thioester hydrolase // putative thioester…
548	virulence factor MviN-like protein // virulence factor MviN // putative virulence factor MviN-like protein // MviN family protein // virulence factor // integral membrane protein MviN // virulence factor MVIN family protein // virulence factor transmembrane protein // putative virulence factor // putative peptidoglycan lipid II flippase protein // membrane protein
549	DNA polymerase III subunit beta // DNA polymerase III // DNA polymerase III beta subunit // DNA polymerase iii // DNA polymerase III beta subunit family protein // COG0592: DNA polymerase sliding clamp subunit (PCNA homolog) // DNA-directed DNA polymerase III beta subunit
550	dinucleoside polyphosphate hydrolase // MutT/nudix family protein // NUDIX hydrolase // nucleoside polyphosphate hydrolase protein // (Di)nucleoside polyphosphate hydrolase // hydrolase // nudix family hydrolase // (di)nucleoside polyphosphate hydrolase (Nudix family) // nucleoside polyphosphate hydrolase // (di)nucleoside polyphosphate hydrolase // putative (di)nucleoside polyphosphate hydrolase
551	integral membrane protein // components of type IV pilus // Pilus assembly protein // pilus assemble protein // type II secretion system protein // putative pilus assembly protein; putative membrane protein // putative pilus assembly protein // pilus component protein // Flp pilus assembly protein TadC // Flp pilus assembly protein // pilus assembly protein
553	thioredoxin-like protein // thiol:disulfide interchange protein // putative thiol:disulfide interchange redox-active center transmembrane protein // alkyl hydroperoxide reductase/ Thiol specific antioxidant/ Mal allergen // putative thiol-disulfide oxidoreductase // Thiol:disulfide interchange protein tlpA (cytochrome c biogenesis protein tlpA) // Thiol disulfide interchange protein tlpA (cytochr…
554	aminotransferase // acetylornithine transaminase protein // bifunctional N-succinyldiaminopimelate-aminotransferase/acetylornithine transaminase protein // succinylornithine transaminase // acetylornithine aminotransferase // glutamate-1-semialdehyde 2 // acetylornithine transaminase // acetylornithine and succinylornithine aminotransferase // acetylornithine transaminase protein (diaminobutyrate…
556	F0F1 ATP synthase subunit alpha // ATP synthase F1 // membrane-bound ATP synthase // ATP synthase F1 subunit alpha // H(+)-transporting ATP synthase protein // ATP synthase F1 sector subunit alpha // ATP synthase F1 alpha subunit // F-type H+-transporting ATPase alpha chain // flagellum-specific ATP synthase FliI // ATP synthase subunit A // ATP synthase f1
557	hypothetical protein mll1420 // inosine 5-monophosphate dehydrogenase // inositol-5-monophosphate dehydrogenase // inosine-5-monophosphate dehydrogenase // inosine 5-monophosphate dehydrogenase protein // inosine-5`-monophosphate dehydrogenase // IMP dehydrogeanse // IMP dehydrogenase // GMP reductase // N-acetylmannosamine-6-phosphate epimerase // CBS
558	outer membrane protein // group 1 outer membrane protein precursor // putative outer membrane transmembrane protein // surface antigen (D15) // putative outer membrane protein // putative protective surface antigen precursor (Outer membrane protein D15) // surface antigen domain-containing protein // putative outer membrane protein precursor // outer membrane protein assembly complex // outer mem…
559	hypothetical protein mlr0023 // FeS assembly SUF system protein // putative metal-sulfur cluster biosynthetic enzyme // putative aromatic ring hydroxylating enzyme // putative FeS assembly protein // metal-sulfur cluster biosynthetic enzyme // fes assembly suf system protein // metal-sulfur cluster biosynthetic protein // COG2151: Predicted metal-sulfur cluster biosynthetic enzyme
560	DNA gyrase subunit A // DNA gyrase // DNA gyrase protein // DNA gyrase subunit alpha // Type IIA topoisomerase // transmembrane protein // COG0188: Type IIA topoisomerase (DNA gyrase/topo II // DNA gyrase/topo II // DNA topoisomerase IV subunit A // DNA topoisomerase (ATP-hydrolyzing) subunit A // APSE-2 prophage
561	prolyl aminopeptidase // proline iminopeptidase // hydrolase // putative proline iminopeptidase protein // proline iminopeptidase (PIP) (prolyl aminopeptidase) // putative prolyl aminopeptidase // proline iminopeptidase protein // proline iminopeptidase Pip // alpha/beta hydrolase fold protein // proline-specific peptidase // proline iminopeptidase chain A
562	DNA primase // DNA primase protein // zinc finger // COG0358: DNA primase (bacterial type) // DNA primase (DnaG) // putative DNA primase // virulence-associated protein E
563	hypothetical protein mll0394 // competence/damage-inducible protein CinA // NAD+ synthetase // CinA domain-containing protein // putative competence-damaged protein // putative competence-damage induced protein (CinA) // competence/damage-inducible protein cinA // CinA protein // CinA-like protein // CinA domain protein // competence-damage inducible protein (nucleotide-utilizing enzyme)
564	NADH dehydrogenase subunit A // NuoA2 NADH I chain A // NADH-ubiquinone/plastoquinone oxidoreductase // NADH-ubiquinone/plastoquinone oxidoreductase chain 3 // NADH-ubiquinone dehydrogenase chain A 1 precursor // NADH-ubiquinone oxidoreductase protein // NADH dehydrogenase I // NADH-quinone oxidoreductase subunit a // NADH-quinone oxidoreductase chain A // NADH-ubiquinone oxidoreductase chain A p…
565	hypothetical protein Atu1810 // putative oxidoreductase protein // NADH-ubiquinone oxidoreductase-like protein // NADH-ubiquinone oxidoreductase-related protein // ETC complex I subunit region // putative ETC complex I subunit region protein (fragment) // putative ETC complex I subunit region protein // ETC complex I subunit // putative NADH dehydrogenase (ubiquinone) Fe-S protein 4 // putative E…
566	cytochrome c-type biogenesis protein cycH // cycH protein // cytochrome C-type biogenesis transmembrane protein // cytochrome c-type biogenesis protein CycH // cytochrome C-type biogenesis protein // putative cytochrome c-type biogenesis protein // cytochrome c biogenesis factor-like protein // TPR repeat-containing protein // tetratricopeptide domain-containing protein // tetratricopeptide TPR_4…
568	integral membrane lipid kinase-like protein // undecaprenyl pyrophosphate phosphatase // putative undecaprenol kinase // bacitracin resistance protein // undecaprenol kinase // undecaprenyl-diphosphatase protein // undecaprenyl-diphosphatase // undecaprenyl-diphosphatase UppP // Undecaprenyl-diphosphatase // Undecaprenyl-diphosphatase (Undecaprenyl pyrophosphate phosphatase) (Bacitracin resistanc…
570	NADH dehydrogenase subunit J // NuoJ2 NADH:quinone oxidoreductase subunit 6 (chain J) // NADH-ubiquinone/plastoquinone oxidoreductase // NADH-ubiquinone/plastoquinone oxidoreductase chain 6 // NADH ubiquinone oxidoreductase chain J protein // NADH-ubiquinone oxidoreductase protein // probable NADH-ubiquinone oxidoreductase protein // NADH dehydrogenase I // j subunit of NADH dehydrogenase i // NA…
571	primosome assembly protein PriA // putative bacteriophage protein // primosomal protein N (replication factor Y) protein // primosomal protein N // Primosome factor N (replication factor Y) // primosomal protein N` // primosomal protein n // DEAD/DEAH helicase // COG1198: Primosomal protein N (replication factor Y) - superfamily II helicase // COG1061: DNA or RNA helicases of superfamily II // pr…
572	hypothetical protein mlr4427 // putative DNA repair enzyme // putative DNA-directed DNA polymerase // nucleotidyltransferase/DNA polymerase involved in DNA repair-like protein // DNA repair nucleotidyltransferase/DNA polymerase-like protein // nucleotidyltransferase/DNA polymerase // putative nucleotidyltransferase protein // Nucleotidyltransferase/DNA polymerase involved in DNA repair // nucleot…
574	argininosuccinate lyase // fumarate lyase // argininosuccinate lyase protein // argininosuccinate lyase-2 // Argininosuccinate lyase 2 // COG0165: Argininosuccinate lyase // arginosuccinate lyase 1 // Arginino succinate lyase
575	guanylate kinase // phosphonate metabolism protein/1 // guanylate kinase protein // Guanylate kinase // guanylate kinase (GMP kinase) protein // Guanylate kinase (GMP kinase) // ribose 1 // alkylphosphonate utilization protein PhnN // putative guanylate kinase // ATP-binding phosphonate metabolism protein // COG0194: Guanylate kinase
576	aspartate-semialdehyde dehydrogenase // aspartate-semialdehyde dehydrogenase (ASA dehydrogenase) (ASADH) // aspartate semialdehyde dehydrogenase // aspartate-B-semialdehyde dehydrogenase protein // aspartate-semialdehyde dehydrogenase asd // putative aspartate-semialdehyde dehydrogenase // Aspartate-semialdehyde dehydrogenase // COG0136: Aspartate-semialdehyde dehydrogenase
578	tryptophan synthase subunit beta // tryptophan synthase protein // tryptophan synthase // tryptophan synthase beta subunit // tryptophan synthase beta chain // pyridoxal-phosphate dependent TrpB-like enzyme // COG1350: Predicted alternative tryptophan synthase beta-subunit (paralog of TrpB) // COG0133: Tryptophan synthase beta chain
580	camphor resistance protein CrcB // camphor resistance protein // CrcB protein // CrcB-like protein // camphor resistance CrcB protein // integral membrane protein // putative integral transmembrane protein // integral membrane protein precursor; putative CrcB protein // putative integral membrane protein; putative CrcB protein // integral membrane protein CrcB // chromosome condensation protein C…
582	ornithine carbamoyltransferase // putative aspartate/ornithine carbamoyltransferase family protein // putrescine carbamoyltransferase // ornithine carbamoyltransferase protein // aspartate/ornithine carbamoyltransferase carbamoyl-P binding domain // Ornithine carbamoyltransferase // N-acetylornithine carbamoyltransferase // COG0078: Ornithine carbamoyltransferase
583	NADH dehydrogenase subunit G // NADH-quinone oxidoreductase // NADH-ubiquinone oxidoreductase protein // NADH dehydrogenase I // NADH-quinone oxidoreductase subunit G // g subunit of NADH dehydrogenase (quinone) // 4Fe-4S ferredoxin iron-sulfur binding domain protein // NADH-quinone oxidoreductase chain G (NADH dehydrogenase I // NADH-quinone oxidoreductase chain G // NADH dehydrogenase I chain G…
584	hypothetical protein mll5084 // putative helicase/exonuclease // helicase-exonuclease type V family protein AddB subunit // DNA helicase/exodeoxyribonuclease V // double-strand break repair protein AddB // double-strand break repair helicase AddB // nuclease // double-strand break repair protein // putative helicase // double-strand break repair protein Addb // exonuclease-like protein
585	deoxyguanosinetriphosphate triphosphohydrolase-like protein // deoxyguanosinetriphosphate triphosphohydrolase // putative deoxyguanosinetriphosphate triphosphohydrolase // putative dGTP triphosphohydrolase // deoxyguanosinetriphosphate // deoxyguanosinetriphosphate triphosphohydrolase protein // dGTP triphosphohydrolase // Deoxyguanosinetriphosphate triphosphohydrolase-like protein // dGTPase // …
586	adenylate kinase // adenylate kinases // adenylate kinase protein // adenylate kinase (ATP-AMP transphosphorylase) protein // putative Adenylate kinase // adenylate kinase-like kinase // putative adenylate kinase // COG0563: Adenylate kinase and related kinases // Adenylate kinase // protein translocase subunit SecY
587	NADH dehydrogenase subunit N // NuoN2 NADH I chain N // NADH dehydrogenase (quinone) // proton-translocating NADH-quinone oxidoreductase // proton-translocating NADH-quinone oxidoreductase subunit N // NADH-ubiquinone oxidoreductase protein // NADH dehydrogenase I // NADH-quinone oxidoreductase subunit n // NADH-ubiquinone oxidoreductase chain N protein // NADH-quinone oxidoreductase subunit N1 /…
588	NADH dehydrogenase subunit K // NuoK2 NADH:quinone oxidoreductase subunit 11 (chain K) // NADH-ubiquinone oxidoreductase // NADH-ubiquinone oxidoreductase chain 4L // NADH dehydrogenase I chain K // NADH-ubiquinone oxidoreductase protein // KNADH dehydrogenase I // NADH-quinone oxidoreductase subunit k // NADH-quinone oxidoreductase chain K // NADH-ubiquinone oxidoreductase chain K protein // NAD…
589	tRNA/rRNA metyltransferase // putative tRNA/rRNA methyltransferase protein // spoU rRNA methylase family protein // RNA methyltransferase // putative rRNA methylase; putative 23S rRNA (guanosine-2-O-)-methyltransferase rlmB-like // putative rRNA methylase // tRNA/rRNA methyltransferase SpoU // 23S rRNA (guanosine-2-O-)-methyltransferase // TrmH family RNA methyltransferase // tRNA/rRNA methyltran…
590	aspartyl-tRNA synthetase // aspartyl-tRNA synthetase protein // aspartyl-tRNA synthetase AspS // aspartate tRNA synthetase // Aspartyl-tRNA synthetase // COG0173: Aspartyl-tRNA synthetase // COG0604: NADPH:quinone reductase and related Zn-dependent oxidoreductases // YD repeat-containing protein // aspartate--tRNA ligase // DNA-directed DNA polymerase B
591	flagellar basal body rod modification protein // flagellar hook assembly protein FlgD // flagellar hook assembly protein // flagellar hook capping protein // putative basal-body rod modification protein flgD // putative flagellar basal-body rod modification protein FlgD // flagellar basal-body rod protein // basal-body rod modification protein FlgD // FlgD (basal-body rod modification protein)/ho…
592	integral membrane protein // conserved predicted membrane protein // membrane protein // Uncharacterized protein family UPF0093 // protein family upf0093 // COG1981: Predicted membrane protein // Uncharacterized conserved membrane protein // hypothetical integral membrane protein // putative membrane protein
593	DNA helicase RecQ // ATP-dependent DNA helicase // ATP-dependent DNA helicase protein // ATP-dependent DNA helicase RecQ // DEAD/DEAH box helicase domain-containing protein // putative DNA helicase protein // ATP-dependent DNA helicase (fragment) // DEAD/DEAH helicase // DNA helicase // superfamily II DNA helicase // helicase-like protein
594	ATP dependent DNA helicase // large atp-dependant helicase-related protein // putative ATP-dependent helicase protein // DEAD-box ATP dependent DNA helicase // large ATP-dependent helicase-related protein // DEAD/DEAH box helicase domain-containing protein // putative ATP dependent DNA helicase // helicase // DEAD/H associated domain-containing protein // DEAD/H associated domain protein // ATP-d…
595	DNA repair protein RadA // replicative DNA helicase // DNA repair protein // putative DNA helicase protein // DNA repair protein RadA/Sms // DNA Repair Protein // DNA repair protein rada // COG1066: Predicted ATP-dependent serine protease // putative DNA repair protein // predicted repair protein // putative dna repair protein
596	leucyl-tRNA synthetase // leucyl-tRNA synthetase protein // mor // Agrocin 84-resistant leucyl-tRNA synthetase // leucine tRNA synthetase // Leucyl-tRNA synthetase // COG0495: Leucyl-tRNA synthetase // putative leucyl-tRNA synthetase // leucine--tRNA ligase // alpha/beta hydrolase fold-containing protein // short-chain dehydrogenase/reductase SDR
597	isoleucyl-tRNA synthetase // isoleucyl-tRNA synthetase protein // isoleucine tRNA synthetase // Isoleucyl-tRNA synthetase // acetyltransferase // COG0060: Isoleucyl-tRNA synthetase // isoleucyl-tRNA synthetase ileS // isoleucine--tRNA ligase
598	hypothetical protein msr9092 // DNA mismatch repair protein MutS // DNA mismatch repair protein // DNA mismatch repair protein MutS domain-containing protein // DNA mismatch repair protein mutS // DNA mismatch repair protein muts // COG0249: Mismatch repair ATPase (MutS family) // ATPase
600	excinuclease ABC subunit A // excinuclease ABC // excinuclease ABC A subunit // ABC transporter related // excinuclease ABC protein // Excinuclease ABC // DNA excision repair enzyme subunit // excinuclease UvrABC subunit A UvrA // UvrABC system protein A // excinuclease abc // COG0178: Excinuclease ATPase subunit
601	excinuclease ABC subunit C // excinuclease ABC // excinuclease ABC C subunit // excinuclease ABC protein // UvrC // DNA exisiton repair enzyme together with UvrAB // excinuclease UvrABC subunit C UvrC // UvrABC system protein C // excinuclease abc // excinuclease ABCsubunit C // GIY-YIG domain-containing protein
602	CTP synthetase // CTP synthase // CTP synthase protein // CTP synthase (UTP-ammonia lyase) // stress protein // PyrG // ctp synthase // COG0504: CTP synthase (UTP-ammonia lyase)
603	phosphoribosylformylglycinamidine synthase II // Cro/CI family transcriptional regulator // transposase // phosphoribosylformylglycinamidine synthase protein // hydroxymethylglutaryl-CoA synthase // phosphoribosylformylglycinamide synthetase // phosphoribosyl formylglycinamidine synthase II // phosphoribosylformylglycinamidine synthase // phosphoribosylformylglycinamidine synthase ii // COG0046: …
604	hypothetical protein mll0014 // alpha/beta fold family hydrolase-like protein // putative alpha/beta hydrolase // putative hydrolase protein // alpha/beta hydrolase protein // alpha/beta hydrolase // putative alpha/beta hydrolase domain protein // alpha/beta fold family hydrolase // alpha/beta hydrolase fold protein // peptidase S15 // alpha/beta superfamily hydrolase
605	aminopeptidase P // putative aminopeptidase P protein // metallopeptidase M24 family protein // peptidase M24 // putative aminopeptidase P // putative metallopeptidase // probable aminopeptidase P protein // Xaa-Pro aminopeptidase 1 // Xaa-Pro aminopeptidase // aminopeptidase P protein // aminopeptidase
606	cytochrome c-type synthesis protein cycK // cytochrome c-type synthesis protein // cytochrome C-type biogenesis transmembrane protein // cytochrome c-type biogenesis protein CycK // cytochrome C-type biogenesis protein // cytochrome c-type biogenesis protein CcmF // cytochrome c-type biogenesis protein cycK // cytochrome c assembly protein // cytochrome c-type biogenesis protein // cytochrome c b…
607	undecaprenyl pyrophosphate synthetase // undecaprenyl pyrophosphate synthase // putative undecaprenyl pyrophosphate synthetase protein // undecaprenyl diphosphate synthase // di-trans-poly-cis-decaprenylcistransferase // undecaprenyl pyrophosphate synthetase protein // di-trans // undecaprenyl pyrophosphate synthetase (di-trans // Undecaprenyl pyrophosphate synthase // undecaprenyl pyrophosphate …
608	prolipoprotein diacylglyceryl transferase // putative prolipoprotein diacylglyceryltransferase // prolipoprotein diacylglyceryl transferase protein // Prolipoprotein diacylglyceryl transferase // prolipoprotein diacylglyceryltransferase // COG0682: Prolipoprotein diacylglyceryltransferase // probable prolipoprotein diacylglyceryl transferase
609	hypothetical protein mll0418 // urease/pyrimidinase family protein // TatD family hydrolase // putative deoxyribonuclease (ycfH) // TatD-related deoxyribonuclease // hydrolase // probable deoxyribonuclease protein // putative deoxyribonuclease // deoxyribonuclease protein // deoxyribonuclease // putative metallo-dependent hydrolase
610	pyridoxamine 5-phosphate oxidase // pyridoxamine 5-phosphate oxidase-related // pyridoxamine 5-phosphate oxidase-like FMN-binding protein // pyridoxamine 5-phosphate oxidase protein // putative pyridoxamine 5-phosphate oxidase-like FMN-binding protein // pyridoxamine 5-phosphate oxidase-related FMN-binding // pyridoxine 5-phosphate oxidase // pyridoxamine 5-phosphate oxidase PdxH // pyridoxal 5-p…
611	translocation protein TolB // protein tolB precursor // TolB domain-containing protein // beta-propeller repeat-containing to-pal system protein TolB // twin-arginine translocation pathway signal precursor // Tol-Pal system beta propeller repeat protein TolB // protein transporter // putative transcriptional regulator // periplasmic component of the Tol biopolymer transport system // Tol-Pal syst…
612	hypothetical protein mll0364 // 5-formyltetrahydrofolate cyclo-ligase // antifreeze protein // probable 5-formyltetrahydrofolate cyclo-ligase protein // 5 // 5-formyltetrahydrofolate cyclo-ligase family protein // putative ligase (ygfA) // 5-formyltetrahydrofolate cyclo-ligase protein // COG0212: 5-formyltetrahydrofolate cyclo-ligase // putative 5-formyltetrahydrofolate cyclo-ligase
614	flagellar biosynthesis protein FliP // type III secretion system protein // flagellar biosynthetic protein FliP // flagellar biosynthetic FliP protein // flagellar biosynthesis transmembrane protein // type III secretion system translocation protein // flagellar biosynthetic protein // flagellar biosynthetic protein flip // COG1338: Flagellar biosynthesis pathway // Flagellar transport protein Fl…
618	succinate dehydrogenase iron-sulfur subunit // succinate dehydrogenase and fumarate reductase iron-sulfur protein // succinate dehydrogenase/fumarate reductase iron-sulfur protein // succinate dehydrogenase protein // succinate dehydrogenase // succinate dehydrogenase iron-sulfur protein // succinate dehydrogenase subunit B // succinate dehydrogenase Fe-S protein subunit // Succinate dehydrogenas…
619	endonuclease III // endonuclease III protein // endonuclease III family protein // endonuclease III DNA-(apurinic or apyrimidinic site) lyase // DNA-(apurinic or apyrimidinic site) lyase / endonuclease III // endonuclease III / DNA-(apurinic or apyrimidinic site) lyase // endonuclease III/Nth precursor // DNA-(apurinic or apyrimidinic site) lyase // helix-hairpin-helix DNA-binding motif-containin…
620	anthranilate phosphoribosyltransferase // anthranilate phosphoribosyltransferase protein // Anthranilate phosphoribosyltransferase // COG0547: Anthranilate phosphoribosyltransferase // possible anthranilate synthase
622	hypothetical protein mlr0093 // Fis family transcriptional regulator // MobA-like protein-like protein // molybdenum cofactor cytidylyltransferase / molybdopterin molybdochelatase // MobA-like protein // 4-diphosphocytidyl-2C-methyl-D-erythritol synthase // molybdopterin binding domain-containing protein // putative molybdopterin biosynthesis protein // molybdopterin binding domain // conserved u…
623	signal recognition particle protein // GTP-binding signal recognition particle // signal recognition particle subunit FFH/SRP54 (srp54) // signal recognition particle GTP-binding protein // flagellar GTP-binding protein FlhF // GTP-binding signal recognition particle SRP54 G- domain protein // signal recognition particle GTPase FFH/SRP54 // signal recognition particle // flagellar biosynthesis pr…
628	Mono-phosphatase // N-amidino-scyllo-inosamine-4-phosphate phosphatase // inositol monophosphatase family protein // putative monophosphatase protein // Phosphatase // inositol monophosphatase // putative inositol monophosphatase family protein // histidinol-phosphate phosphatase // putative histidinol-phosphate phosphatase // putative inositol-1-monophosphatase // probable inositol monophosphata…
629	phosphate transport regulon regulator PhoU // phosphate regulon transcriptional regulator // phosphate transport system regulatory protein // phosphate transporter PhoU // phosphate uptake regulator // transcriptional repressor for high-affinity phosphate uptake // phosphate uptake regulator PhoU // phosphate transport system protein // phosphate uptake transcriptional regulator protein // phosph…
630	UDP-N-acetylglucosamine 1-carboxyvinyltransferase // UDP-N-acetylglucosamine 1-carboxyvinyltransferase protein // NikO protein // trigger factor // outer envelope membrane protein // COG0766: UDP-N-acetylglucosamine enolpyruvyl transferase // UDP-N-acetylglucosamine enolpyruvyl transferase // EPSP synthase (3-phosphoshikimate 1-carboxyvinyltransferase)
631	argininosuccinate synthase // putative chemotaxis methylesterase CheB // argininosuccinate synthase protein // endodeoxyribonuclease RusA // argininosuccinate synthase (citrulline-aspartate ligase) // Argininosuccinate synthase // COG0137: Argininosuccinate synthase // ATP-binding region ATPase domain protein
632	ubiquinol-cytochrome c reductase iron-sulfur subunit // ubiquinol-cytochrome C reductase iron-sulfur subunit // ubiquinol-cytochrome C reductase IRON-sulfur subunit protein // ubiquinol-cytochrome c reductase // Rieske iron-sulfur protein // ubiquinol-cytochrome c reductase iron-sulfur subunit (Rieske iron-sulfur protein) (RISP) // ubiquinol-cytochrome c reductase protein // ubiquinol-cytochrome …
635	chromosome partitioning protein // chromosome partitioning protein ParA // chromosome partitioning protein A // cobyrinic acid a // chromosome segregation ATPase // cobyrinic acid ac-diamide synthase // Cobyrinic acid ac-diamide synthase // chromosome partitioning ATPase // chromosome-partitioning protein ParA // AAA ATPase // chromosome partitioning protein para
636	valyl-tRNA synthetase // valyl-tRNA synthetase protein // phage protein // valine tRNA synthetase // tRNA pseudouridine synthase B // COG0525: Valyl-tRNA synthetase // COG0060: Isoleucyl-tRNA synthetase // valyl-tRNA synthetase (valine-tRNA ligase) protein // valine--tRNA ligase // tRNA synthetase
637	hypothetical protein mll7752 // hypothetical 23.5 kDa protein // DUF88 // COG1432: Uncharacterized conserved protein // RtsE
639	DNA repair protein RecN // DNA repair protein // putative ATP-binding protein // DNA repair protein RecN (recombination protein N) // putative DNA repair protein RecN // DNA repair protein recn // DNA repair protein recN // DNA repair ATPase // ATPase // COG0497: ATPase involved in DNA repair // COG3910: Predicted ATPase
640	penicillin-binding protein // penicillin binding protein 2 // penicillin-binding transmembrane protein // penicillin-binding protein B // peptidoglycan glycosyltransferase // division-specific transpeptidase // putative penicillin-binding protein // peptidoglycan synthetase ftsI // cell division penicillin-binding protein // peptidoglycan synthetase FtsI // Peptidoglycan glycosyltransferase
642	hypothetical protein msl2011 // molybdopterin biosynthesis // molybdenum cofactor biosynthesis protein B // molybdopterin biosynthesis protein B // molybdenum cofactor biosynthesis protein MogA // molybdenum cofactor synthesis domain-containing protein // molybdenum cofactor biosynthesis protein // molybdopterin biosynthesis mog protein // molybdenum cofactor synthesis domain protein // putative …
643	ribosomal-protein-alanine N-acetyltransferase // ribosomal-protein (S5)-alanine N-acetyltransferase // acetyltransferase // ribosomal-protein-alanine acetyltransferase // GCN5-related N-acetyltransferase // putative acetyltransferase // putative ribosomal-protein-alanine N-acetyltransferase (rimJ-like) // putative ribosomal-protein-alanine N-acetyltransferase // GCN5-like N-acetyltransferase // r…
645	glutathione S-transferase // putative glutathione S-transferase protein // glutathione S-transferase family protein // putative glutathione S-transferase (GST) // putative maleylacetoacetate isomerase (MAAI) (glutathione S-transferase) // glutathione S-transferase domain-containing protein // putative maleylacetoacetate isomerase (MAAI) (glutathione S- transferase) // putative glutathione S-trans…
646	nicotinate-nucleotide pyrophosphorylase // nicotinate-nucleotide pyrophosphorylase carboxylating protein // nicotinate-mononucleotide pyrophosphorylase // pyrophosphorylase // modD protein // quinolinate phosphoribosyl transferase // putative pyrophosphorylase modD (molybdenum transport component) // molybdenum transport component // putative molybdenum utilization protein // nicotinate-nucleotid…
647	threonyl-tRNA synthetase // putative threonine tRNA synthetase (fragment) // threonyl-tRNA synthetase protein // threonyl-tRNA synthetase ThrS // threonine tRNA synthetase // Threonyl-tRNA synthetase // anticodon-binding // threonyl-tRNA synthetase / Ser-tRNA(Thr) hydrolase // Ser-tRNA(Thr) hydrolase / threonyl-tRNA synthetase // COG0441: Threonyl-tRNA synthetase // threonine--tRNA ligase
648	hypothetical protein mlr5068 // putative metal-dependent hydrolase // putative zinc metallopeptidase protein // conserved predicted metal-dependent hydrolase // zinc metallopeptidase // zinc metallopeptidase protein // metal-dependent hydrolase // zinc metallopeptidase-like protein // zinc metallopeptidases-like protein // COG1451: Predicted metal-dependent hydrolase // predicted metal-dependent …
649	phenylalanyl-tRNA synthetase subunit alpha // phenylalanyl-tRNA synthetase // phenylalanyl-tRNA synthetase alpha subunit // phenylalanyl-tRNA synthetase protein // phenylalanyl-tRNA synthetase alpha chain // phenylalanine tRNA synthetase // ATPase/kinase involved in NAD metabolism-like // COG0016: Phenylalanyl-tRNA synthetase alpha subunit // succinyl-CoA synthetase subunit beta // putative ribos…
650	DNA mismatch repair protein // DNA mismatch repair protein MutL // DNA mismatch repair protein mutL // DNA mismatch repair protein mutl // COG0323: DNA mismatch repair enzyme (predicted ATPase) // putative DNA mismatch repair protein // MutL dimerization protein
651	recombination factor protein RarA // ATPase central domain-containing protein // putative ATPase protein // ATPase // AAA ATPase // AAA ATPase central domain protein // ATPase associated with chromosome architecture/replication protein // recombination protein // putative ATPase // AAA family ATPase // AAA ATPase central domain-containing protein
652	permease // ABC transporter // putative transport transmembrane protein // ABC-2 type transporter // ABC transporter permease protein // putative ABC-2 type transporter (permease protein) // nodulation protein J // multidrug ABC transporter // ABC-type multidrug transport system // ABC-2 // Abc2a
654	Mg2+ transport protein // magnesium transporter // magnesium transport protein // putative transporter transmembrane protein // transporter transmembrane protein // putative magnesium transporter MgtE-like (divalent cation transporter Mg2+/Ni2+/Co2+) // divalent cation transporter // putative magnesium transporter // Mg2+ transporter protein // probable magnesium transporter protein // putative t…
655	cytochrome c // putative cytochrome C transmembrane protein // cytochrome c family protein // cytochrome c-like protein // class I cytochrome c // cytochrome c class I // cytochrome c552 // cytochrome c protein // cytochrome C class I // putative cytochrome c -like protein // cytochrome-c protein
656	ubiquinone biosynthesis protein AarF // ubiquinone biosynthesis protein // 2-polyprenylphenol 6-hydroxylase // ubiquinone biosynthesis protein ubiB // 2-octaprenylphenol hydroxylase // ABC transporter // ABC-1 domain protein // ABC-1 domain-containing protein // putative ubiquinone biosynthesis protein // ubiquinone biosynthesis protein UbiB // UbiB
657	N-acetylmuramoyl-L-alanine amidase // N-acetylmuramoyl-L-alanine amidase AMIC precursor transmembrane protein // putative N-acetylmuramoyl-L-alanine amidase // n-acetylmuramoyl-l-alanine amidase protein // cell wall hydrolase/autolysin // putative N-acetylmuramoyl-L-alanine amidase amiC precursor // N-acetylmuramoyl-L-alanine amidase AmiC // Probable N-acetylmuramoyl-L-alanine amidase // COG0860:…
658	ferripyochelin binding protein-like // putative acetyltransferase protein // transferase family protein // ferripyochelin binding protein // carbonic anhydrase // hexapeptide repeat-containing protein // hexapaptide repeat-containing transferase // gamma-class carbonic anhydrase family protein // probable acetyltransferase protein // acetyltransferase protein // transferase
659	3-deoxy-D-manno-octulosonic-acid transferase // 3-deoxy-D-manno-octulosonic acid transferase-like protein // 3-deoxy-D-manno-octulosonic-acid transferase domain-containing protein // 3-deoxy-D-manno-octulosonic-acid transferase (KDO transferase) // three-deoxy-D-manno-octulosonic-acid transferase domain-containing protein // 3-deoxy-D-manno-octulosonic-acid transferase domain protein // 3-deoxy-D…
661	polynucleotide phosphorylase/polyadenylase // polyribonucleotide nucleotidyltransferase // polyribonucleotide nucleotidyltransferase protein // Polyribonucleotide nucleotidyltransferase // polyribonucleotide nucleotidyltransferase RNA binding S1 // Pnp // polynucleotide phosphorylase // COG1185: Polyribonucleotide nucleotidyltransferase (polynucleotide phosphorylase) // COG1835: Predicted acyltra…
662	30S ribosomal protein S1 // ribosomal protein S1 // 30S ribosomal subunit protein S1 // SSU ribosomal protein S1 // small subunit ribosomal protein S1 // CheW protein // ribosomal protein s1 // COG0539: Ribosomal protein S1
663	mannose-1-phosphate guanyltransferase // glucose-1-phosphate thymidylyltransferase // putative glucose-1-phosphate thymidyltransferase protein // glucose-1-phopshate thymidinyl transferase RmlA // putative sugar-phosphate nucleotidyl transferase // putative glucose-1-phosphate thymidylyltransferase protein // putative nucleoside-diphosphate-sugar pyrophosphorylase protein // glucose-1-phosphate t…
664	hypothetical protein msr1476 // arylsulfate sulfotransferase-like protein // arylsulfate sulfotransferase-related protein // siderophore biosynthesis protein-like protein // uncharacterized arylsulfate sulfotransferase-likeprotein // protein related to arylsulfate sulfotransferase involved in siderophore biosynthesis // COG4321: Uncharacterized protein related to arylsulfate sulfotransferase invo…
665	ornithine decarboxylase // putative ornithine // Orn/DAP/Arg decarboxylase 2 // putative ornithine decarboxylase // probable ornithine decarboxylase protein // lysine // Ornithine decarboxylase // ornithine decarboxylase protein // ornithine decarboxylase SpeF // putative ornithine/diaminopimelate PLP-dependent decarboxylase // diaminopimelate decarboxylase
668	apolipoprotein N-acyltransferase // apolipoprotein N-acyltransferase protein // apolipoprotein N-acyltransferase Lnt // apolipoprotein n-acyltransferase // Apolipoprotein N-acyltransferase // COG0815: Apolipoprotein N-acyltransferase // Nitrilase/cyanide hydratase and apolipoprotein N-acyltransferase // putative Apolipoprotein N-acyltransferase // 3-hydroxydecanoyl-ACP dehydratase // putative tra…
669	2-dehydro-3-deoxyphosphoheptonate aldolase // DAHP synthetase prtein // phospho-2-dehydro-3-deoxyheptonate aldolase // 3-deoxy-7-phosphoheptulonate synthase // 3-deoxy-D-arabinoheptulosonate-7-phosphate synthase // DAHP synthetase // 3-deoxy-7-phosphoheptulonate synthase protein // predicted 2-dehydro-3-deoxyphosphoheptonate aldolase // 3-deoxy-D-arabino-heptulosonate 7-phosphate synthase // aldo…
670	ketol-acid reductoisomerase // ketol-acid reductoisomerase protein // Ketol-acid reductoisomerase // COG0059: Ketol-acid reductoisomerase
671	FUR family transcriptional regulator // putative zinc uptake regulation protein // Fur family protein // ferric uptake transcriptional regulator // ferric uptake regulator family protein // zinc uptake regulator ZUR // transcriptional regulator // putative Fe2+/Zn2+ uptake regulation protein // ferric uptake regulator // zinc uptake transcriptional regulator protein // Fe2+/Zn2+ uptake regulation…
672	glycyl-tRNA synthetase subunit beta // glycine--tRNA ligase // glycyl-tRNA synthetase // glycyl-tRNA synthetase beta subunit // glycyl-tRNA synthetase protein // glycine tRNA synthetase // glycyl-tRNA synthetase beta chain // COG0751: Glycyl-tRNA synthetase
673	molybdenum transport protein modA // ABC transporter // molybdate ABC transporter periplasmic molybdate-binding protein // molybdenum ABC transporter periplasmic molybdate-binding protein // molybdenum ABC transporter molybdate-binding protein // ABC transporter molybdenum-binding protein // molybdenum ABC transporter // molybdenum ABC transporter (substrate-binding protein) // putative extracell…
678	cyclohexadienyl dehydrogenase // prephenate dehydrogenase // reduced coenzyme F420:NADP oxidoreductase // arogenate dehydrogenase // prephenate dehydrogenase protein // Prephenate dehydrogenase // Arogenate dehydrogenase // putative cyclohexadienyl dehydrogenase (tyrC-like) // cyclohexadienyl/arogenate/prephenate dehydrogenase // COG0287: Prephenate dehydrogenase // prephenate/hexadienyl dehydrog…
679	hypothetical protein mlr2775 // cation efflux system protein // cation efflux family protein // cation diffusion facilitator family transporter // putative cation efflux family protein // Co/Zn/Cd cation transporter-like protein // cation efflux protein // cation efflux protein precursor // probable cation efflux protein // putative cation efflux pump fieF // cation-efflux pump
681	phosphoribosylaminoimidazole carboxylase ATPase subunit // phosphoribosylaminoimidazole carboxylase ATPase // phosphoribosylglycinamide formyltransferase 2 // phosphoribosylaminoimidazole carboxylase // phosphoribosylaminoimidazole carboxylase protein // phosphoribosylaminoimidazole carboxylase = AIR carboxylase // phosphoribosyl aminoimidazole carboxylase ATPase subunit // COG0026: Phosphoribosy…
682	phospho-N-acetylmuramoyl-pentapeptide-transferase // undecaprenyl-phosphate alpha N-acetylglucosaminyltransferase // glycosyl transferase family protein // phospho-N-acetylmuramoyl-pentapeptide-transferase protein // UDP-N-acetylmuramyl pentapeptide phosphotransferase/UDP-N-acetylglucosamine-1-phosphate transferase // phospho-N-acetylmuramoyl-pentapeptide- transferase protein // Phospho-N-acetylm…
683	hypothetical protein mll1350 // metal dependent hydrolase // metallo-beta-lactamase family protein // beta-lactamase domain-containing protein // metallo-beta-lactamase family hydrolase // beta-lactamase domain protein // putative metallo-beta-lactamase family protein // beta-lactamase // metallo-beta-lactamase // metallo-beta-lactamase superfamily // putative hydrolase
684	flagellar biosynthesis protein FliQ // innermembrane protein RhcS; component of type III secretion apparatus // RhcS protein // flagellar biosynthetic protein FliQ // export protein FliQ // flagellar biosynthetic protein fliQ // flagellar biosynthesis transmembrane protein // export protein FliQ family 3 // flagellar biosynthetic protein (fliQ) // type III secretion component // putative outer pr…
685	hypothetical protein mll1346 // lactoylglutathione lyase // glyoxalase/bleomycin resistance protein/dioxygenase // putative glyoxalase I family protein; putative methylmalonyl-CoA epimerase // methylmalonyl-CoA epimerase // putative glyoxalase // putative lactoylglutathione lyase protein // putative lactoylglutathione lyase // lactoylglutathione lyase protein // MGC89112 protein // Lactoylglutath…
686	DNA polymerase III subunit alpha // DNA polymerase III // DNA polymerase III protein // DNA polymerase III alpha subunit protein // DNA polymerase III alpha subunit // DNA polymerase iii // COG0587: DNA polymerase III // DNA-directed DNA polymerase III alpha subunit
688	hypothetical protein mll4534 // phenylalanyl-tRNA synthetase subunit beta // phenylalanyl-tRNA synthetase // phenylalanyl-tRNA synthetase beta subunit // phenylalanyl-tRNA synthetase protein // phenylalanine tRNA synthetase // phenylalanyl-tRNA synthetase beta chain // COG0072: Phenylalanyl-tRNA synthetase beta subunit
689	S-adenosyl-L-homocysteine hydrolase // S-adenosylhomocysteine hydrolase protein // adenosylhomocysteinase // adenosylhomocysteinase protein // S-adenosyl L-homocysteine hydrolase // s-adenosyl-L-homocysteine hydrolase // adenosylhomocysteinase (S-adenosyl-L-homocysteine hydrolase) // COG0499: S-adenosylhomocysteine hydrolase
691	F0F1 ATP synthase subunit A // ATP synthase A chain (ATPase protein 6) // ATP synthase protein // ATP synthase F0 // Fo ATP synthase subunit A // ATP synthase F0 A chain // F-type H+-transporting ATPase a chain // F0F1-type ATP synthase subunit a // ATP synthase F0 subunit A // ATP synthase f0 // ATP synthase F0 subunit alpha
693	NAD(P)H-dependent glycerol-3-phosphate dehydrogenase // glycerol-3-phosphate dehydrogenase // glycerol-3-phosphate dehydrogenase protein // NAD-dependent glycerol-3-phosphate dehydrogenase domain-containing protein // glycerol-3-phosphate dehydrogenase (NAD(P)(+)) // glycerol-3-phosphate dehydrogenase (NAD(P)+) protein // glycerol-3-phosphate dehydrogenase (NAD+) // Glycerol-3-phosphate dehydroge…
694	single-strand DNA-specific exonuclease // single-stranded-DNA-specific exonuclease // single-stranded-DNA-specific exonuclease protein // single-stranded-DNA-specific exonuclease RecJ // putative single-stranded-DNA-specific exonuclease recJ // exonuclease RecJ // RecJ exonuclease // putative single-strand DNA-specific exonuclease RecJ // Single-stranded-DNA-specific exonuclease protein // single…
695	dihydrodipicolinate reductase // dihydrodipicolinate reductase protein // Dihydrodipicolinate reductase // COG0289: Dihydrodipicolinate reductase
696	F0F1 ATP synthase subunit gamma // H+-transporting two-sector ATPase // ATP synthase F1 // ATP synthase F1 subunit gamma // H+transporting two-sector ATPase gamma subunit // H(+)-transporting ATP synthase protein // ATP synthase F1 sector gamma subunit // ATP synthase F1 gamma subunit // F-type H+-transporting ATPase gamma chain // ATP synthase f1 // ATP synthase gamma chain F0F1 ATP synthase sub…
697	4-hydroxy-3-methylbut-2-enyl diphosphate reductase // LytB protein // 4-hydroxy-3-methylbut-2-enyl diphosphate reductase 1 // hydroxymethylbutenyl pyrophosphate reductase // 4-hydroxy-3-methylbut-2-enyl diphosphate reductase protein // 4-hydroxy-3-methylbut-2-enyl diphosphate reductase(Penicillin tolerance protein) // terpenoid biosynthesis protein LytB // penicillin tolerance protein // COG0761:…
699	DNA processing chain A // dprA protein // DNA processing protein // DNA protecting protein DprA // DNA processing chain A (DprA/Smf) // SMF protein // DNA processing chain A protein // DNA processing protein DprA // DNA processing chain A SMF // Rossmann fold nucleotide-binding protein // smf protein
700	hypothetical protein mll4667 // Mg(2+) chelatase family protein // ComM protein // Mg chelatase // transcriptional regulator // putative enzyme // Mg chelatase subunit ChlI // Mg chelatase-related protein // probable Mg-chelatase protein // comM protein // Mg chelatase-like protein
701	trigger factor // FKBP-type peptidylprolyl isomerase // chaperone trigger factor protein // FKBP-type peptidyl-prolyl cis-trans isomerase (trigger factor) // trigger factor protein // autotransporter protein // Trigger factor (TF) // peptidyl-prolyl cis-trans isomerase trigger factor // FKBP-type peptidyl-prolyl cis-trans isomerase // COG0544: FKBP-type peptidyl-prolyl cis-trans isomerase (trigge…
702	gamma-glutamyl kinase // glutamate 5-kinase // glutamate 5-kinase protein // Glutamate 5-kinase (Gamma-glutamyl kinase) (GK) // Glutamate 5-kinase // COG0263: Glutamate 5-kinase
703	NADH dehydrogenase subunit C // NuoC2 NADH I chain C // NADH (or F420H2) dehydrogenase // NADH (or F420H2) dehydrogenase subunit C // NADH-ubiquinone dehydrogenase chain C 1 // NADH-ubiquinone oxidoreductase protein // NADH dehydrogenase I // NADH-quinone oxidoreductase subunit c // NADH-ubiquinone oxidoreductase chain C protein // NADH dehydrogenase subunit C1 // NADH-quinone oxidoreductase chai…
704	ribonuclease // ribonuclease R // exoribonuclease // putative exoribonuclease II protein // VacB and RNase II family exoribonuclease // RNAse R // 3-5 exoribonuclease // exoribonuclease R protein // exoribonuclease II // exoribonuclease R // ribonuclease r
705	PII uridylyl-transferase // TetR family transcriptional regulator // amino acid-binding ACT domain-containing protein // (protein-PII) uridylyltransferase // metal dependent phosphohydrolase // // protein-P-II uridylyltransferase // UTP-GlnB uridylyltransferase // uridylyltransferase PII // UTP-Glnb uridylyltransferase GlnD // utp-glnb uridylyltransferase
706	gamma-glutamylcysteine synthetase // glutamate-cysteine ligase // putative glutamate--cysteine ligase precursor protein // glutathione synthetase // glutamate--cysteine ligase // gamma-glutamylcysteine synthetase (glutamate--cysteine ligase) // gamma-glutamylcysteine synthetase protein // glutamate/cysteine ligase // glutamate-cysteine ligase protein // glutamate-cysteine ligase precursor // gamm…
707	cobS protein // cobalamin biosynthesis protein // cobalt insertion protein // cobalt chelatase // aerobic cobaltochelatase subunit CobS // gas vesicle synthesis protein N // hydrogenobyrinic acid a // aerobic cobaltochelatase subunit cobS // cobaltochelatase // cobalamin synthase protein // cobaltochelatase CobS subunit
708	F0F1 ATP synthase subunit epsilon // ATP synthase F1 // ATP synthase F1 subunit epsilon // ATP synhtase epsilon chain // ATP synthase protein // ATP synthase F1 sector epsilon subunit // ATP synthase F1 epsilon subunit // F-type H+-transporting ATPase epsilon chain // H+-transporting two-sector ATPase delta/epsilon subunit // ATPase F1 complex delta/epsilon subunit-like protein // ATPase
709	glutathione synthetase // glutathione synthetase protein // glutathione synthase // COG0189: Glutathione synthase/Ribosomal protein S6 modification enzyme (glutaminyl transferase) // Glutathione synthase
710	hypothetical protein mll5573 // putative signal peptide // aspartyl-trna synthetase // aspartyl-tRNA synthetase // COG3807: Uncharacterized protein conserved in bacteria // beta-N-acetylglucosaminidase
711	lipoyl synthase // lipoate synthase protein // lipoic acid synthase // lipoic acid synthetase // Lipoate synthase // COG0320: Lipoate synthase // putative lipoyl synthase
713	phosphoglycerate kinase // phosphoglycerate kinase protein // Phosphoglycerate kinase // COG0126: 3-phosphoglycerate kinase
714	phosphoserine aminotransferase // phosphoserine aminotransferase protein // Phosphoserine transaminase // COG1932: Phosphoserine aminotransferase // phosphoserine transaminase
715	elongation factor P // translation elongation factor P // elongation factor protein // translation elongation factor P efp // elongation factor P (EF-P) // translation elongation factor P (EF-P) // elongation factor EF-P // translation elongation factor p // COG0231: Translation elongation factor P (EF-P)/translation initiation factor 5A (eIF-5A)
719	phosphotransferase system enzyme II // nitrogen regulatory IIA protein // PTS system // PTS IIA-like nitrogen-regulatory protein PtsN // nitrogen regulatory protein // PTS IIA-like nitrogen-regulatory protein // putative PTS IIA-like nitrogen-regulatory protein PtsN // protein-N(pi)-phosphohistidine-sugar phosphotransferase protein (enzyme II of the phosphotransferase system) // phosphoenolpyruva…
720	F0F1 ATP synthase subunit C // H+-transporting two-sector ATPase // H+-transporting two-sector ATPase C // H+transporting two-sector ATPase C subunit // ATP synthase C chain precursor // ATP synthase F0 // ATP synthase F0 subunit C // ATP synthase protein // AtpE // H+transporting two-sector ATPase subunit C // F0 sector of membrane-bound ATP synthase
721	amidophosphoribosyltransferase // glutamine phosphoribosylpyrophosphate amidotransferase protein // Adenine phosphoribosyltransferase // amidophosphoribosyltransferase (PRPP amidotransferase) // amido phosphoribosyl transferase // COG0034: Glutamine phosphoribosylpyrophosphate amidotransferase
723	dimethyladenosine transferase // dimethyladenosine transferase (16S rRNA dimethylase) protein // COG0030: Dimethyladenosine transferase (rRNA methylation)
724	phosphopyruvate hydratase // enolase // enolase protein // enolase (2-phosphoglycerate dehydratase) (2-phospho-D-glycerate hydro-lyase) // 2-phosphoglycerate dehydratase protein // probable phosphopyruvate hydratase (enolase) protein // Phosphopyruvate hydratase // Enolase // 2-phosphoglycerate dehydratase (enolase) protein // COG0148: Enolase // probable enolase protein
726	phosphate ABC transporter // ABC transporter // putative signal peptide protein // phosphate ABC transporter permease // phosphate ABC transporter permease protein // high-affinity phosphate ABC transporter membrane protein // phosphate ABC transporter inner membrane subunit PstC // phosphate transport system permease // phosphate transporter permease protein PstC // phosphate transport system pe…
727	tryptophanyl-tRNA synthetase // tryptophanyl-tRNA synthetase II // tryptophanyl-tRNA synthetase protein // tryptophanyl-tRNA synthetase TrpS // Tryptophanyl tRNA synthetase // Tryptophanyl-tRNA synthetase (Tryptophan--tRNA ligase) (TrpRS) // Tryptophanyl-tRNA synthetase // COG0180: Tryptophanyl-tRNA synthetase // tryptophan--tRNA ligase
728	polyphosphate kinase // polyphosphate kinase protein // Polyphosphate kinase // COG0855: Polyphosphate kinase // phenylalanyl-tRNA synthetase beta subunit // polyphosphate kinase 1
729	DNA ligase // NAD-dependent DNA ligase LigA // DNA ligase (polydeoxyribonucleotide synthase // DNA ligase (polydeoxyribonucleotide synthase (NAD+)) // NAD-dependent DNA ligase // DNA ligase (NAD+) protein // DNA ligase (NAD+) // COG0272: NAD-dependent DNA ligase (contains BRCT domain type II) // putative DNA ligase
730	hypothetical protein mll7865 // permease // permease YjgP/YjgQ family protein // putative permease // permease precursor // putative permease protein // permease YjgP/YjgQ // predicted permease YjgP // permease protein // transporter YjgP/YjgQ // permease yjgp/yjgq family protein
732	GTP-binding protein TypA // GTP-binding tyrosin phosphorylated protein // GTP-binding protein // elongation factor Tu family protein // GTP-binding protein typA/bipA (tyrosine phosphorylated protein A) // small GTP-binding protein // GTP-binding protein TypA/BipA (tyrosine phosphorylated protein A) protein // GTP-binding protein TypA/BipA // GTP-binding elongation factor protein (tyrosin phosphor…
733	(3R)-hydroxymyristoyl-ACP dehydratase // (3R)-hydroxymyristoyl-(acyl-carrier-protein) dehydratase // hydroxymyristoyl-acyl carrier protein dehydratase // (3R)-hydroxymyristol acyl carrier protein dehydratase // putative 3-hydroxymyristoyl-acyl carrier protein dehydratase FabZ-like // beta-hydroxyacyl-(acyl-carrier-protein) dehydratase FabZ // putative 3-hydroxymyristoyl-acyl carrier protein dehyd…
734	hypothetical protein mlr9119 // hemolysin erythrocyte lysis protein 2 // putative nucleotidyl transferase protein // nucleotidyltransferase family protein // nucleotidyl transferase // putative nucleotidyl transferase family protein; putative mannose-1-phosphate guanyltransferase // putative nucleotidyl transferase family protein // probable nucleotidyltransferase protein // mannose-1-phosphate g…
735	bifunctional glutamine-synthetase adenylyltransferase/deadenyltransferase // glutamate-ammonia-ligase adenylyltransferase // putative glutamate-ammonia-ligase adenylyltransferase protein // (glutamate--ammonia-ligase) adenylyltransferase // glutamate-ammonia-ligase adenylyltransferase ( // glutamate-ammonia ligase adenylyltransferase // putative glutamate--ammonia ligase adenyltransferase // glut…
736	seryl-tRNA synthetase // seryl-tRNA synthetase protein // seryl-tRNA synthetase (serine-tRNA ligase) protein // serine tRNA synthetase; also charges selenocystein tRNA with serine // Seryl-tRNA synthetase // COG0172: Seryl-tRNA synthetase // serine--tRNA ligase
737	cytochrome C-type biogenesis protein CycL // cycL protein // cytochrome C-type biogenesis transmembrane protein // cytochrome c-type biogenesis protein CycL // cytochrome C-type biogenesis protein // cytochrome C biogenesis protein // cytochrome c-type biogenesis protein cycL precursor // ubiquitin-activating enzyme // cytochrome c biogenesis protein // cytochrome C-type biogenesis protein CcmH /…
738	malate dehydrogenase // NAD-dependent malate dehydrogenase // malate dehydrogenase protein // L-lactate dehydrogenase // lactate dehydrogenase // malate dehydrogenase NAD-dependent // malate dehydrogenase (NAD) // COG0039: Malate/lactate dehydrogenases // Malate dehydrogenase // malate/lactate dehydrogenase
739	cell-cycle regulation Hit-like protein // HIT family protein // histidine triad (HIT) protein // putative Hit (histidine triad) family protein // putative Hit-like protein // putative hydrolase protein // diadenosine tetraphosphate (Ap4A) hydrolase // histidine triad // histidine triad protein // hydrolase protein // putative histidine triad family protein
741	ATP-dependent protease ATP-binding subunit ClpX // ATP-dependent protease ATP-binding subunit // ATP-dependent Clp protease // ATP-dependent Clp protease protein // ATP-dependent Clp protease ATP-binding subunit clpX // Clp protease ATP-binding subunit ClpX // ATP-dependent Clp protease ATP-binding subunit // ATP-dependent Clp protease ATP-binding subunit ClpX // ATP-dependent clp protease // ATP…
743	flagellar basal body P-ring protein // flagellar P-ring protein // flagellar basal-body P-ring protein // flagellar P-ring protein FlgI // flagella basal body P-ring protein // flagella basal body protein // flagellar P-ring protein precursor // flagellar P-ring protein precursor FlgI // flagellar p-ring protein // COG1706: Flagellar basal-body P-ring protein // Flagellar P-ring protein
744	DNA polymerase III subunits gamma and tau // DNA polymerase III // ATPase // DNA polymerase III gamma/tau subunit // DNA polymerase III subunit gamma/tau // DNA polymerase III gamma and tau subunit // DNA polymerase iii // COG2812: DNA polymerase III // DNA polymerase III subunit tau
745	carbamoyl phosphate synthase small subunit // carbamoyl-phosphate synthase small subunit // putative glutamine amidotransferase class-I // carbamoyl-phosphate synthase // carbamoyl-phosphate synthase (glutamine-hydrolyzing) protein // carbamoyl-phosphate synthase small chain (glutamine-hydrolysing) protein // carbamoyl phosphate synthetase // carbamoyl-phosphate synthase small chain // carbamoylp…
746	protoheme IX farnesyltransferase // protoheme IX farnesyltransferase protein // protoheme IX farnesyl transferase // heme O synthase // putative heme o synthase transmembrane protein // protoheme ix farnesyltransferase // Protoheme IX farnesyltransferase // polyprenyltransferase // UbiA prenyltransferase // COG0109: Polyprenyltransferase (cytochrome oxidase assembly factor)
747	imidazole glycerol phosphate synthase subunit HisH // imidazole glycerol phosphate synthase // imadazoleglycerol phosphate synthase protein subunit HisH // amidotransferase // glutamine amidotransferase // amido transferase HisH // amidotransferase HisH // imidazole glycerol phosphate synthase glutamine amidotransferase subunit // imidazoleglycerol phosphate synthase // COG0118: Glutamine amidotr…
748	ATP-dependent nuclease subunit A // ATP-dependant DNA helicase // putative ATP-dependent nuclease/helicase protein // UvrD/Rep family helicase // helicase 2 // UvrD-like DNA helicase // helicase-exonuclease type V family protein AddA subunit // DNA helicase/exodeoxyribonuclease V // double-strand break repair helicase AddA // putative exonuclease V // probable ATP-dependent exonuclease V protein
751	homoserine dehydrogenase // homoserine dehydrogenase protein // homoserine dehydrogenase (HDH) // Homoserine dehydrogenase // aspartate/glutamate/uridylate kinase // aspartate kinase // COG0460: Homoserine dehydrogenase
752	hypothetical protein msl8611 // imidazole glycerol phosphate synthase subunit HisF // cyclase HisF // imidazoleglycerol phosphate synthase // imadazoleglycerol-phosphate synthase protein // hisF protein (cyclase) // imidazole glycerol phosphate synthase // histidine biosynthesis protein HisF // cyclase // histidine biosynthesis // COG0107: Imidazoleglycerol-phosphate synthase
753	coproporphyrinogen III oxidase // oxygen-independent coproporphyrinogen III oxidase // putative oxygen-independent coproporphyrinogen III oxidase // oxygen-independent coprophorphyrinogen III oxidase protein // coproporphyrinogen III oxidase protein // putative oxidase // oxygen-independent coproporphyrinogen-III oxidase // Radical SAM domain protein // Coproporphyrinogen dehydrogenase // oxygen-…
755	GTP-binding protein LepA // GTP-binding elongation factor protein // GTP-binding protein lepA // GTP-binding protein // gtp-binding protein lepa // COG0481: Membrane GTPase LepA // GTP-binding elongation factor
756	peptide chain release factor 2 // class I peptide chain release factor domain-containing protein // peptide chain release factor 2 (rf-2) protein // peptide chain release factor 2 PrfB // peptide chain release factor RF-2 // translation peptide chain release factor 2 (RF-2) // Peptide chain release factor 2 // peptide chain release factor h // protein chain release factor B // COG1186: Protein ch…
757	folylpolyglutamate synthase (folC) // folylpolyglutamate synthase // bifunctional folylpolyglutamate synthase/dihydrofolate synthase // FolC bifunctional protein // folC bifunctional protein // putative folC protein // folylpolyglutamate synthetase // folC // bifunctional dihydrofolate synthase/folylpolyglutamate synthase // folylpolyglutamate synthase/dihydrofolate syntase bifunctional protein /…
758	glycyl-tRNA synthetase subunit alpha // glycyl-tRNA synthetase protein // glycyl-tRNA synthetase alpha subunit // glycyl-tRNA synthetase // glycine tRNA synthetase // glycyl-tRNA synthetase alpha chain // COG0752: Glycyl-tRNA synthetase // Glycine--tRNA ligase
759	1-(5-phosphoribosyl)-5- // phosphoribosylformimino-5-aminoimidazole carboxamide ribotide isomerase // phosphoribosylformino-5-aminoimidazole carboxamide ribonucleotide isomerase protein // N-(5-phospho-L-ribosyl-formimino)-5-amino-1-(5-phosphoribosyl)-4-imidazolecarboxamide isomerase // fusion protein // phosphoribosylformimino-5-aminoimidazole carboxamide ribotide // 1-(5-phosphoribosyl)-5- ((5-…
760	hypothetical protein mlr0774 // putative phosphohistidine phosphatase // putative phosphoglycerate mutase family protein // putative phosphohistidine phosphatase SixA // phosphohistidine phosphatase // putative phosphatase // putative phosphohistidine phosphatase protein // phosphoglycerate mutase // phosphohistidine phosphatase SixA // phosphohistidine phosphatase protein // Phosphoglycerate/bis…
761	hypothetical protein mll0053 // glutaredoxin-related protein // glutaredoxin-like protein // putative glutaredoxin family protein // putative monothiol glutaredoxin // glutaredoxin protein // putative glutaredoxin like protein // glutaredoxin // monothiol glutaredoxin // glutaredoxin family protein // Glutaredoxin-related protein
763	heat shock protein GrpE // GRPE protein // heat shock protein // grpE protein // Fis family transcriptional regulator // protein grpE (HSP-70 cofactor) // GrpE protein // putative heat shock protein (HSP-70 cofactor) // ribulose-phosphate 3-epimerase // putative heat shock protein // protein GrpE
764	aspartyl/glutamyl-tRNA amidotransferase subunit B // glutamyl-tRNA(Gln) amidotransferase subunit B // glutamyl-tRNA(Gln) amidotransferase // glutamyl-tRNA(Gln) amidotransferase B subunit // aspartyl/glutamyl-tRNA amidotransferase protein // aspartyl/glutamyl-tRNA(Asn/Gln) amidotransferase subunit B (Asp/Glu-ADT subunit B) // aspartyl/glutamyl-tRNA (Asn/Gln) amidotransferase subunit B // glutamyl-…
766	DNA-directed RNA polymerase subunit alpha // TetR family transcriptional regulator // DNA-directed RNA polymerase protein // DNA-directed RNA polymerase alpha subunit // DNA-directed RNA polymerase // DNA-directed RNA polymerase alpha chain (RNAP alpha subunit) (Transcriptase alpha chain) (RNA polymerase alpha subunit) // COG0202: DNA-directed RNA polymerase // putative DNA-directed RNA polymeras…
767	exodeoxyribonuclease VII large subunit // exodeoxyribonuclease large subunit // exodeoxyribonuclease VII // exodeoxyribonuclease 7 large subunit // exonuclease VII large subunit-like protein // exodeoxyribonuclease VII protein // putative exonuclease VII // Exonuclease VII // exodeoxyribonuclease vii // exonuclease VII large subunit // COG1570: Exonuclease VII
768	chorismate synthase // chorismate synthase protein // Chorismate synthase // COG0082: Chorismate synthase
769	hypothetical protein mll4242 // outer membrane lipoprotein carrier protein // outer membrane lipoprotein carrier protein LolA // putative signal peptide // putative outer membrane lipoprotein-sorting protein // putative outer membrane lipoproteins carrier protein // outer membrane lipoproteins carrier protein // possible lolA type protein // outer-membrane lipoprotein carrier protein // classical…
770	phosphocarrier protein HPr // phosphocarrier protein HP // putative phosphocarrier HPr transmembrane protein // phosphotransferase system // PTS system phosphocarrier protein HPr (histidine-containing protein) // sugar transport PTS system phosphocarrier protein HPr (histidine-containing protein) (protein H) // PTS system phosphocarrier protein HPr // phosphotransferas // putative phosphocarrier …
771	cysteinyl-tRNA synthetase // cysteine tRNA synthetase (cysteine--tRNA ligase) // cysteinyl-tRNA synthetase protein // cysteinyl-tRNA synthetase CysS // cysteine tRNA synthetase // Cysteinyl-tRNA synthetase // cysteinyl-tRNA synthetase-like // COG0215: Cysteinyl-tRNA synthetase // cysteine--tRNA ligase
772	hypothetical protein mlr4359 // radical SAM protein // putative pyruvate formate lyase activating enzyme 2 (yfgB) // radical SAM enzyme // predicted Fe-S-cluster redox enzyme // Fe-S-cluster redox protein // putative radical SAM enzyme // putative Fe-S containing enzyme (yfgB) // iron-sulfur (Fe-S) cluster redox enzyme // radical SAM family protein // Ribosomal RNA large subunit methyltransferase…
774	preprotein translocase subunit SecY // preprotein translocase // putative preprotein translocase // protein-export translocase protein // preprotein translocase SecY subunit // protein translocase subunit SecY // secretion protein SecY // preprotein translocase SecY // Preprotein translocase subunit SecY // protein translocase subunit secY/sec61 alpha // COG0201: Preprotein translocase subunit Se…
775	threonine synthase // threonine synthase protein // threonine synthetase protein // L-threonine synthase // Threonine synthase // COG0498: Threonine synthase // putative threonine synthase
776	GTP binding protein-like // GTP-binding protein HFLX // putative GTP-binding protein // GTP-binding protein HflX // small GTP-binding protein // putative GTP-binding protein (hflX) // GTP-binding protein // HSR1-like GTP-binding protein // GTP-binding protein HSR1-like // GTP-binding proten HflX // GTP-binding protein hflX
777	GTP-binding protein EngA // small GTP-binding protein // GTP-binding protein // small GTP-binding protein domain // ribosome-associated GTPase EngA // ribosome-associated gtpase enga // GTP-binding protein engA // COG1160: Predicted GTPases // Small GTP-binding protein domain
778	GTP-dependent nucleic acid-binding protein EngD // translation-associated GTPase // GTP-binding protein YchF // putative GTP-binding protein // predicted GTPase // GTP-binding protein // putative GTP-binding protein with nucleoside triP hydrolase domain // GTP-dependent nucleic acid-binding protein // putative GTPase // gtp-binding protein ychf // GTP-dependent nucleic acid-binding protein engD
779	translation initiation factor IF-2 // translation initiation factor IF-2 protein // translation initiation factor 2 InfB // Translation initiation factor IF-2 // translation initiation Factor 2 (IF-2) // translation initiation factor IF // translation initiation factor if-2 // translation initiation factor 2 // COG0532: Translation initiation factor 2 (IF-2; GTPase) // translation initiation fact…
782	aspartate kinase // aspartokinase // aspartate kinase protein // asparate kinase // COG0527: Aspartokinases // 1-deoxy-D-xylulose-5-phosphate synthase
783	hypothetical protein mlr1172 // stomatin // band 7/Mec-2 family protein // putative stomatin-like protein // stomatin-like protein // band 7 protein // SPFH domain-containing protein/band 7 family protein // band 7 protein precursor // putative membrane protease protein // membrane protease subunit // membrane protease subunit protein
784	ATP-dependent protease peptidase subunit // ATP-dependent heat shock protease HslVU protein // heat shock protein HslV // ATP-dependent protease HslV // heat shock protease HslVU // ATP-dependent protease hslV // 20S proteasome A and B subunits // endopeptidase ATP-dependent hsl proteolytic subunit HslV // ATP-dependent HslUV protease // ATP-dependent HslUV protease peptidase subunit HslV // 20S …
785	transcriptional regulator NrdR // ATP-cone domain-containing protein // ATP cone domain-containing protein // NrdR family transcriptional regulator // predicted transcriptional regulator // ATP-cone domain protein // NrdR-family transcriptional regulator // Transcriptional repressor // ribonucleotide reductase regulator NrdR-like protein // COG1327: Predicted transcriptional regulator // Ribonucl…
786	indole-3-glycerol-phosphate synthase // indole-3-glycerol phosphate synthase // indole-3-glycerol phosphate synthase protein // Indole-3-glycerol-phosphate synthase // Indole-3-glycerol phosphate synthase // COG0134: Indole-3-glycerol phosphate synthase
787	queuine tRNA-ribosyltransferase // queuine tRNA ribosyltransferase // queuine tRNA-ribosyltransferase protein // Queuine tRNA-ribosyltransferase (tRNA-guanine transglycosylase) (Guanine insertion enzyme) // Probable queuine tRNA ribosyltransferase // queuine/archaeosine tRNA-ribosyltransferase // COG0343: Queuine/archaeosine tRNA-ribosyltransferase // tRNA-guanine transglycosylase // wingless-lik…
788	heat-inducible transcription repressor // heat-inducible transcriptional regulator (repressor) protein // transcriptional regulator // heat-inducible transcription repressor HrcA // Heat-inducible transcription repressor HrcA // transcriptional repressor heat-inducible HrcA // heat-inducible transcriptional repressor // heat-inducible transcription repressor hrca // COG1420: Transcriptional regul…
789	ferrochelatase // Ferrochelatase // ferrochelatase protein // Ferrochelatase (Protoheme ferro-lyase) (Heme synthetase) // protoheme ferro-lyase // Protoheme ferro-lyase // COG0276: Protoheme ferro-lyase (ferrochelatase)
790	hypothetical protein mlr0661 // COG3146: Uncharacterized protein conserved in bacteria // dihydropyrimidinase // protein of hypothetical function DUF482
791	cysteine desulfurase activator complex subunit SufB // FeS assembly protein SufB // FeS assembly SufB protein // FeS assembly protein // ABC transporter involved in Fe-S cluster assembly // ABC-type transport system involved in Fe-S cluster assembly // ABC transporter FeS assembly protein SufB // Fe-S cluster assembly protein // Fe-S cluster assembly protein SufB // fes assembly protein sufb // C…
792	bifunctional phosphopantothenoylcysteine decarboxylase/phosphopantothenate synthase // bifunctional SbtC-like/phosphopantothenoylcysteine decarboxylase/phosphopantothenate synthase // phosphopantothenoylcysteine decarboxylase/phosphopantothenate--cysteine ligase // phosphopantothenate-cysteine ligase / phosphopantothenoylcysteine decarboxylase // DNA/pantothenate metabolism flavoprotein // phosph…
794	bifunctional 2-C-methyl-D-erythritol 4-phosphate cytidylyltransferase/2-C-methyl-D-erythritol 2 // 2-C-methyl-D-erythritol 4-phosphate cytidylyltransferase // 2-C-methyl-D-erythritol 2 // IspD/ispF bifunctional enzyme // 2C-methyl-D-erythritol 2 // 2-C-methyl-D-erythritol 4-phosphate cytidylyltransferase 2-C-methyl-D-erythritol 2 // 4-diphosphocytidyl-2C-methyl-D-erythritol synthase // bifunction…
795	30S ribosomal protein S3 // ribosomal protein S3 // 30S ribosomal subunit protein S3 // SSU ribosomal protein S3P // small subunit ribosomal protein S3 // ribosomal protein s3 // COG0092: Ribosomal protein S3
796	transcription elongation factor NusA // NusA antitermination factor // N-utilization substance protein (transcription elongation factor) // N utilization substance protein A // N-utilization substance protein A // tail assembly protein // transcription termination/antitermination L factor // transcription termination/elongation factor NusA // transcription termination factor NusA // nusa antiterm…
797	tyrosyl-tRNA synthetase // tyrosyl-tRNA synthetase protein // tyrosyl-tRNA synthetase TyrS // tyrosine tRNA synthetase // Tyrosyl-tRNA synthetase // COG0162: Tyrosyl-tRNA synthetase // 50S ribosomal protein L32 // tyrosine--tRNA ligase
798	30S ribosomal protein S11 // ribosomal protein S11 // 30S ribosomal subunit protein S11 // SSU ribosomal protein S11P // small subunit ribosomal protein S11 // 30S ribosomal protein s11 // NarL family two-component response regulator // twin-arginine translocation pathway signal // COG0100: Ribosomal protein S11 // 30S ribosomal protein S13 // putative 30S ribosomal protein S11
799	hypothetical protein mll7812 // putative lysine decarboxylase // putative lysine carboxylase // predicted Rossmann fold nucleotide-binding protein // lysine decarboxylase family // putative nucleotide-binding protein // decarboxylase family protein // Rossmann fold nucleotide-binding protein // decarboxylase // lysine decarboxylase family protein // COG1611: Predicted Rossmann fold nucleotide-bin…
800	hypothetical protein mll5620 // putative permease; putative membrane protein // putative permease // putative permease protein // hypothetical conserved membrane protein // permease protein // permease // integral membrane protein // membrane protein // transmembrane protein // COG0730: Predicted permeases
801	histidyl-tRNA synthetase // histidyl-tRNA synthetase protein // Histidyl-tRNA synthetase // COG0124: Histidyl-tRNA synthetase // putative histidyl-tRNA synthetase // histidine--tRNA ligase // ATP phosphoribosyltransferase regulatory subunit
802	phosphoribosylaminoimidazole synthetase // phosphoribosylformylglycinamidine cyclo-ligase // phosphoribosylformylglycinamidine cyclo-ligase protein // 5-phosphoribosyl-5-aminoimidazole synthetase protein // phosphoribosylaminoimidazole synthetase (AIR synthetase) // phosphoribosyl formylglycinamidine cyclo-ligase // 5-phosphoribosyl-5-aminoimidazole synthetase // phosphoribosylaminoimidazole (AIR…
803	phosphoribosyl-ATP pyrophosphatase // phosphoribosyl-ATP pyrophosphohydrolase // phosphoribosyl-ATP pyrophosphohydrolase (hisE-like) // phosphoribosyl-ATP diphosphatase // phosphoribosyl-ATP pyrophosphohydrolase protein // phosphoribosyl-ATP pyrophosphatase 2 (PRA-PH 2) // phosphoribosyl ATP pyrophosphatase // COG0140: Phosphoribosyl-ATP pyrophosphohydrolase // Phosphoribosyl-ATP pyrophosphohydro…
806	uroporphyrinogen decarboxylase // uroporphyrinogen decarboxylase protein // Uroporphyrinogen decarboxylase // COG0407: Uroporphyrinogen-III decarboxylase // COG0259: Pyridoxamine-phosphate oxidase // putative arabinosyl transferase
807	elongation factor Ts // translation elongation factor Ts // translation elongation factor Ts protein // elongation factor EF-Ts // protein chain elongation factor EF-Ts // translation elongation factor Ts (EF-Ts) // translation elongation factor EF-Ts // translation elongation factor ts // Elongation factor Ts // COG0264: Translation elongation factor Ts // translation elongation factor TS
809	hypothetical protein mlr0346 // YjeF family protein // carbohydrate kinase // yjeF-like protein // putative carbohydrate kinase protein // yjeF family protein // putative carbohydrate kinase // sugar kinase // putative sugar kinase // carbohydrate kinase family protein // YjeF-related family protein
811	GTPase ObgE // GTP-binding protein Obg/CgtA // small GTP-binding protein domain-containing protein // probable GTP-binding protein // GTP-binding protein // GTP-binding protein GTP1 // small GTP-binding protein // GTP-binding protein ObgE/CgtA // putative GTP-binding protein // GTP-binding protein CgtA // gtp-binding protein obg/cgta
812	ribosomal protein L11 methyltransferase // 50S ribosomal protein L11 methyltransferase // ribosomal L11 methyltransferase // ribosomal protein L11 methyltransferase (L11 Mtase) // 50S ribosomal protein L11P methyltransferase // ribosomal protein L11 methyltransferase protein // methyltransferase small // Ribosomal protein L11 methyltransferase (L11 Mtase) // ribosomal protein L11 methyltransferas…
813	cell division protein FtsY // cell division particle // putative cell division protein // signal recognition particle-docking protein FtsY // cell division protein // cell division transporter substrate-binding protein FtsY (Signal recognition particle receptor) // cell division transporter substrate-binding protein // cell division ABC transporter // uridine kinase // fused Signal Recognition Pa…
814	hypothetical protein mlr2732 // DUF58 // phage head-tail adaptor // COG1721: Uncharacterized conserved protein (some members contain a von Willebrand factor type A (vWA) domain) // DUF58 domain containing protein
815	transcription termination factor Rho // transcription termination factor protein // probable transcription termination factor RHO protein // transcription termination factor Rho; polarity suppressor // transcription termination factor // transcription termination factor rho // DNA-binding protein // COG1158: Transcription termination factor
817	hypothetical protein mlr3476 // disulphide bond formation protein DsbB // putative disulfide bond formation protein B (disulfide oxidoreductase) (dsbB) // disulfide bond formation protein DsbB-like protein // disulfide bond formation protein DsbB // disulfide bond formation protein // Disulphide bond formation protein DsbB // putative DsbB-like disulfide oxidoreductase precursor // disulfide bond…
818	(dimethylallyl)adenosine tRNA methylthiotransferase // miaB protein // putative MiaB-like tRNA modifying enzyme // RNA modification protein // putative 2-methylthioadenine synthetase (miaB-like) protein // 2-methylthioadenine synthetase // tRNA-I(6)A37 thiotransferase enzyme MiaB // RNA modification enzyme // 2-methylthioadenine synthetase (miaB-like) protein // tRNA modification enzyme MiaB // t…
820	preprotein translocase subunit SecB // protein-export protein SecB // protein translocase subunit secB // protein-export translocase chaperone protein // protein-export chaperone SecB // protein translocase subunit SecB // preprotein translocase SecB subunit // protein-export protein Secb // export protein SecB // Preprotein translocase subunit SecB // protein-export protein secb
821	delta-aminolevulinic acid dehydratase // delta-aminolevulinic acid dehydratase protein // porphobilinogen synthase // Porphobilinogen synthase // Delta-aminolevulinic acid dehydratase // COG0113: Delta-aminolevulinic acid dehydratase // response regulator receiver domain protein
822	hypothetical protein mlr3455 // methyltransferase // SAM-dependent methyltransferase // putative SAM-dependent methyltransferase // methyltransferase type 11 // type 11 methyltransferase // putative methyltransferase protein // biotin synthesis protein // methyltransferase protein // Methyltransferase type 11 // SAM-dependent methyltransferase protein
823	recombinase A // recA protein // recombinase A protein // protein RecA // RecA protein // DNA strand exchange and recombination protein with protease and nuclease activity // DNA recombinase RecA // recombination protein // recombination protein RecA // reca protein // COG0468: RecA/RadA recombinase
824	N-formylglutamate amidohydrolase // formiminoglutamase // putative N-formylglutamate amidohydrolase // probable N-formylglutamate amidohydrolase protein // hydrolase // N-formylglutamate amidohydrolase protein // N-formylglutamate amidohydrolase (Beta-citryl-L-glutamate hydrolase) // n-formylglutamate amidohydrolase // N-formylglutamate amidohydrolase family protein // N-formylglutamate deformyla…
825	N-(5-phosphoribosyl)anthranilate isomerase // isomerase // phosphoribosylanthranilate isomerase // N-(5phosphoribosyl)anthranilate isomerase // n-5-phosphoribosylanthranilate isomerase protein // Phosphoribosylanthranilate isomerase // N-(5phosphoribosyl)anthranilate isomerase (PRAI) // putative phosphoribosylanthranilate isomerase // phosphoribosyl anthranilate isomerase // N-(5-phosphoribosyl) …
826	hypothetical protein mlr9062 // ribonuclease D // ribonuclease D protein // ribonuclease D (RNase D) // putative ribonuclease D // ribonuclease III protein // HRDC domain protein // Ribonuclease D (RNase D) // ribonuclease d // Ribonuclease D // RNase D protein
827	glucokinase // glucokinase family protein // glucokinase (glucose kinase) // glucokinase protein // Glucokinase // Glucokinase (Glucose kinase) (fragment) // putative Glucokinase (Glucose kinase) // COG0837: Glucokinase // putative glucokinase
828	putative glyoxalase II // glyoxalase II // putative hydroxyacylglutathione hydrolase (glyoxalase II) (GLX II) protein // hydroxyacylglutathione hydrolase // putative hydroxyacylglutathione hydrolase (glyoxalase II) // putative hydroxyacylglutathione hydrolase // hydroxyacylgluthatione hydrolase protein // putative hydroxyacylglutathione hydrolase (gloB-like) with metallo-hydrolase/oxidoreductase …
830	bifunctional phosphoribosylaminoimidazolecarboxamide formyltransferase/IMP cyclohydrolase // phosphoribosylaminoimidazolecarboxamide formyltransferase/IMP cyclohydrolase // IMP cyclohydrolase/phosphoribosylaminoimidazolecarboxamide formyltransferase protein // bifunctional purine biosynthesis protein PurH // glycosyltransferase protein // bifunctional IMP cyclohydrolase (N-terminal); phosphoribos…
833	hypothetical protein mll3765 // COG3820: Uncharacterized protein conserved in bacteria // putative cytoplasmic protein // protein of hypothetical function DUF1013
834	tryptophan synthase subunit alpha // tryptophan synthase // tryptophan synthase protein // tryptophan synthase alpha subunit // tryptophan synthase alpha chain // COG0159: Tryptophan synthase alpha chain // tryptophan synthase (alpha chain)
835	50S ribosomal protein L1 // ribosomal protein L1 // 50S ribosomal subunit protein L1 // LSU ribosomal protein L1P // large subunit ribosomal protein L1 // 50S 50S ribosomal protein L1 // ribosomal protein l1 // 50S ribosomal protein L1P // COG0081: Ribosomal protein L1
836	UDP-N-acetylmuramoyl-L-alanyl-D-glutamate synthetase // UDP-N-acetylmuramoylalanine--D-glutamate ligase // UDP-N-acetylmuramoylalanine--D-glutamate ligase protein // UDP-N-acetylmuramoylalanine/D-glutamate ligase // UDP-N-acetylmuramoylalanine-D-glutamate ligase // UDP-N-acetylmuramoylalanine/d-glutamate ligase // COG0771: UDP-N-acetylmuramoylalanine-D-glutamate ligase // putative UDP-N-acetylmur…
838	Holliday junction DNA helicase RuvB // Holliday junction DNA helicase B // holliday junction DNA helicase protein // holliday junction DNA helicase RuvB // Holliday junction ATP-dependent DNA helicase // ATP-dependent DNA helicase // holliday junction DNA helicase // Holliday junction resolvasome helicase subunit // Holliday junction DNA helicase Ruvb // holliday junction DNA helicase ruvb // COG…
839	phosphoserine phosphatase // putative phosphoserine phosphatase protein // phosphoserine phosphatase SerB // phosphoserine phosphatase (PSP) (O-phosphoserine phosphohydrolase) (PSPase) // phosphoserine phosphatase protein // Phosphoserine phosphatase protein // putative phosphoserine phosphatase // putative phosphoserine phosphatase (serB-like) // Phosphoserine phosphatase // HAD family hydrolase…
840	50S ribosomal protein L21/unknown domain fusion protein // 50S ribosomal protein L21 // ribosomal protein L21 // LSU ribosomal protein L21P // large subunit ribosomal protein L21 // 50S 50S ribosomal protein L21 // ribosomal protein l21 // 50S ribosomal protein L21P // fused 50S ribosomal protein L21/unknown domain-containing protein // COG0261: Ribosomal protein L21 // 30S ribosomal protein S2
842	isocitrate dehydrogenase // isocitrate dehydrogenase (NADP(+)) protein // NADP-dependent isocitrate dehydrogenase // isocitrate dehydrogenase NADP-dependent // COG0538: Isocitrate dehydrogenases // Isocitrate dehydrogenase // NADP dependent isocitrate dehydrogenase // Isocitrate/isopropylmalate dehydrogenase:Isocitrate dehydrogenase NADP-dependent // phosphoesterase PA-phosphatase related protein
843	hypothetical protein mlr4078 // alanine racemase domain-containing protein // putative signal peptide // alanine racemase domain protein // putative alanine racemase protein // predicted enzyme with a TIM-barrel fold // pyridoxal phosphate enzyme // putative enzyme with PLP-binding domain // alanine racemase protein // TIM-barrel fold family protein // racemase
845	diaminopimelate epimerase // diaminopimelate epimerase protein // putative diaminopimelate epimerase protein // Diaminopimelate epimerase // Diaminopimelate epimerase (DAP epimerase) // COG0253: Diaminopimelate epimerase
846	colicin V production protein // putative colicin V production transmembrane protein // putative colicin V production protein // putative uncharacterized membrane protein // Colicin V production protein // CvpA family protein // Colicin V-related production protein (membrane protein dedE-related) (putative Pur regulon protein) // bacteriocin/colicin V production CvpA // membrane protein required f…
847	hypothetical protein mlr4098 // Sun protein // putative sun protein // rRNA methyltransferase RsmB // SUN protein // Fmu (Sun) domain-containing protein // putative ribosomal RNA small subunit methyltransferase B (rRNA (cytosine-C(5)-)-methyltransferase) (16S rRNA m5C967 methyltransferase)(rsmB) // putative ribosomal RNA small subunit methyltransferase B // sun protein // rRNA SAM-dependent methy…
848	transcriptional factor regulator // CarD family transcriptional regulator // transcriptional regulator // transcription factor protein // probable transcriptional regulator protein // transcriptional regulator of CarD family // CarD-like transcriptional regulator protein // transcriptional regulator protein // transcriptional regulator CarD family // putative transcriptional regulator // transcri…
849	citrate lyase beta chain // citrate lyase beta chain (acyl lyase subunit) (citE) // citrate lyase // citrate lyase beta subunit // citrate lyase subunit beta // citrate (pro-3S)-lyase // putative citrate lyase beta chain (Citrase beta chain) (citrate (pro-3S)-lyase beta chain) (Citryl-CoA lyase subunit) (citE) // putative citrate lyase beta chain // Citryl-CoA lyase // HpcH/HpaI aldolase // putat…
850	hypothetical protein mlr1474 // Stringent starvation protein B // stringent starvation protein b // COG3814: Uncharacterized protein conserved in bacteria // COG0532: Translation initiation factor 2 (IF-2; GTPase) // protein of hypothetical function DUF1321
851	nucleoside diphosphate kinase // nucleoside diphosphate kinase (NDK) (NDP kinase) (nucleoside-2-P kinase) // nucleoside-diphosphate kinase // nucleoside diphosphate kinase protein // nucleoside diphosphate kinase (NDK) // Nucleoside-diphosphate kinase // nucleoside-diphosphate-kinase protein // Nucleoside diphosphate kinase // COG0105: Nucleoside diphosphate kinase
852	tRNA-specific 2-thiouridylase MnmA // tRNA (5-methylaminomethyl-2-thiouridylate)-methyltransferase // transposase // tRNA 5-methylaminomethyl-2-thiouridylate-methyltransferase protein // tRNA (5-methylaminomethyl-2-thiouridylate)- methyltransferase // tRNA(5-methylaminomethyl-2-thiouridylate) methyltransferase // COG0482: Predicted tRNA(5-methylaminomethyl-2-thiouridylate) methyltransferase // tR…
854	cell division protein // cell division protein FtsW peptidoglycan synthesis // cell division protein DivB // cell division protein FtsW // essential cell division protein (stabilizes FtsZ ring) // cell cycle protein // cell division protein precursor // putative cell division protein ftsW // Cell division protein // cell division protein ftsw // Cell division protein ftsW
855	phosphoglucosamine mutase // phosphoglucomutase/phosphomannomutase // putative phosphosugar isomerase protein // phosphoglucomutase/phosphomannomutase family protein // phosphoglucosamine mutase protein // phosphoglucomutase/phosphomannomutase alpha/beta/alpha domain I // Phosphomannomutase // transcriptional regulator // phosphosugar isomerase protein // COG1109: Phosphomannomutase // Phosphoglu…
856	hypothetical protein mll3449 // COG5319: Uncharacterized protein conserved in bacteria // putative cytoplasmic protein
857	RNA methyltransferase // tRNA/rRNA methyltransferase // spoU rRNA methylase family protein // putative tRNA/rRNA methyltransferase // tRNA/rRNA methyltransferase (SpoU) // tRNA/rRNA methyltransferase SpoU // probable tRNA/rRNA methyltransferase protein // RNA methyltransferase TrmH // tRNA/rRNA methyltransferase protein // ribosomal large subunit 23S rRNA methyltransferase SpoU // tRNA/rRNA methy…
858	translation initiation factor IF-1 // translation initiation factor IF-1 protein // translation initiation factor if-1 (infA) // translation initiation factor 1 (IF-1) // translation initiation factor IF // translation initiation factor if-1 // translation initiation factor 1 // COG0361: Translation initiation factor 1 (IF-1)
859	dihydroorotate dehydrogenase 2 // dihydroorotate dehydrogenase // dihydroorotate oxidase // dihydroorotate dehydrogenase protein // dihydro-orotate oxidase // Dihydroorotate dehydrogenase // COG0167: Dihydroorotate dehydrogenase // dihydroorotate dehydrogenase family protein
860	lipid A biosynthesis lauroyl acyltransferase // lipid A biosynthesis acyltransferase // putative lauroyl/myristoyl acyltransferase // lipid A lauroyl acyltransferase protein // lipid a biosynthesis acyltransferase // acyltransferase // lauroyl/myristoyl acyltransferase // COG1560: Lauroyl/myristoyl acyltransferase // putative lipid A biosynthesis lauroyl acyltransferase // lipid A biosynthesis (k…
861	flagellar basal body L-ring protein // flagellar L-ring protein // putative flagellar L-ring protein FlgH // flagellar L-ring protein precursor // flagellar L-ring protein FlgH // Flagellar L-ring protein precursor (Basal body L-ring protein) // flagellar L-ring protein precursor FlgH // flagellar l-ring protein // Flagellar basal body L-ring protein // COG2063: Flagellar basal body L-ring protei…
862	formamidopyrimidine-DNA glycosylase // bifunctional formamidopyrimidine-DNA glycosylase/DNA-(apurinic or apyrimidinic site) lyase mutM // formamidopyrimidine-DNA glycosylase protein // Formamidopyrimidine-DNA glycosylase (Fapy-DNA glycosylase) (DNA-(apurinic or apyrimidinic site) lyase mutM) (AP lyase mutM) // Formamidopyrimidine-DNA glycosylase // formamidopyrimidine-DNA glycolase // formamidopy…
863	cytochrome c-type biogenesis protein CcmE // cytochrome c-type biogenesis protein CycJ // CcmE/CycJ protein // cytochrome c-type biogenesis protein // cytochrome c biosynthesis heme-carrier protein // cytochrome C biogenesis protein CcmE // cytochrome-c biosynthesis heme-carrier protein // cytochrome c-type biogenesis protein CycJ; periplasmic heme chaperone // cytochrome C-type biogenesis protei…
864	pyridoxine 5-phosphate synthase // pyridoxal phosphate biosynthetic protein PdxJ // pyridoxine 5-phosphate synthase protein (pyridoxal phosphate biosynthesis protein) // Pyridoxal phosphate biosynthetic protein pdxJ (PNP synthase) // pyridoxal phosphate biosynthetic protein // pyridoxal phosphate biosynthetic protein pdxj // Pyridoxine 5-phosphate synthase // COG0854: Pyridoxal phosphate biosynth…
865	hypothetical protein msr3579 // SirA family protein // putative SirA-like protein // putative Sulfurtransferase TusA -like protein // SirA domain protein // putative sulfurtransferase tusA // two component response regulator // SirA protein // protein // putative redox protein // sulfurtransferase TusA
866	phosphoribosyl-AMP cyclohydrolase // phosphoribosyl C-AMP cyclohydrolase // phosphoribosyl-AMP cyclohydrolase protein // phosphoribosyl c-AMP cyclohydrolase // phosphoribosyl-AMP cyclohydrolase (PRA-CH) // Phosphoribosyl-AMP cyclohydrolase // phosphoribosyl AMP cyclohydrolase // phosphoribosyl-ATP diphosphatase // phosphoribosyl-AMP cyclohydrolase / phosphoribosyl-ATP pyrophosphatase // COG0139: …
867	bifunctional riboflavin kinase/FMN adenylyltransferase // riboflavin biosynthesis protein RibF // riboflavin biosynthesis bifunctional protein // riboflavin biosynthesis protein ribF; bifunctional: flavokinase; FAD synthetase // FMN adenylyltransferase / riboflavin kinase // riboflavin kinase // riboflavin biosynthesis protein // riboflavin kinase/FMN adenylyltransferase protein // putative ribof…
868	twin arginine translocase protein A // twin argininte translocase protein A // twin arginine-targeting protein translocase // sec-independent translocation protein mttA/Hcf106 // twin arginine translocase A // Sec-independent translocation protein mttA/Hcf106 // SEC-independent protein translocase protein // sec-independent protein translocase protein TatA // twin-arginine translocation protein /…
869	flagellar basal body rod protein FlgB // flagellar basal-body rod protein FlgB // flagellar basal body protein-like protein // flagellar basal-body rod protein // probable flagellar basal-body rod protein // putative flagellar basal-body rod protein FlgB // flagellar basal body rod protein // Flagellar basal-body rod protein flgB // flagellar basal-body rod protein; FlgB // flagellar basal-body r…
874	ATP-dependent DNA helicase RecG // ATP-dependent DNA helicase // ATP-dependent DNA helicase protein // helicase domain-containing protein // DNA helicase // DEAD/DEAH box helicase domain-containing protein // helicase // DEAD/DEAH box helicase domain protein // DNA helicase RecG // dead/deah box helicase domain protein // DEAD/DEAH helicase
875	nitrogen regulation protein ntrY // two component sensor kinase // nitrogen regulation transmembrane protein // nitrogen regulation protein NtrY // two-component sensor histidine kinase // multi-sensor signal transduction histidine kinase // nitrogen regulation protein // histidine kinase // two-component sensor histidine kinase nitrogen regulation protein // Nitrogen regulation protein NtrY // P…
877	putative inner membrane protein translocase component YidC // inner membrane protein translocase component YidC // 60 kDa inner membrane insertion protein // inner membrane transmembrane protein // preprotein translocase subunit // inner membrane protein OxaA // YidC translocase/secretase // preprotein translocase 60 kD membrane subunit // transmembrane protein // translocase inner membrane compo…
878	ATP-dependent protease ATP-binding subunit HslU // ATP-dependent protease ATP-binding subunit // putative shikimate kinase // ATP-dependent heat shock protease HslVU protein // heat shock protein HslU // heat shock protein HslVU // ATP-dependent hsl protease ATP-binding subunit hslU // endopeptidase ATP-dependent hsl ATP-binding subunit HslU // ATP-dependent HslUV protease ATP-binding subunit // …
880	S-adenosyl-methyltransferase MraW // S-adenosyl-dependent methyl transferase // S-adenosyl-methyltransferase protein // S-adenosyl-methyltransferase // S-adenosyl-dependent methyltransferase // methytransferase MraW // s-adenosyl-methyltransferase mraw // methyltransferase // s-adenosyl-methyltransferase MraW // COG0275: Predicted S-adenosylmethionine-dependent methyltransferase involved in cell …
881	flagellar basal body rod protein FlgC // flagellar basal-body rod protein FlgC // putative flagellar basal-body rod protein (flgC) // flagellar basal-body rod protein // putative flagellar basal-body rod protein FlgC // flagellar biosynthesis; cell-proximal portion of basal-body rod // flagellar basal-body rod protein flgC // flagellar basal-body rod protein flgc // COG1558: Flagellar basal body …
882	phosphoribosylamine--glycine ligase // phosphoribosylamine-glycine ligase protein // phosphoribosylamine/glycine ligase // phosphoribosylglycinamide synthetase (GAR synthetase) // phosphoribosylamine-glycine ligase // ATP-dependent carboxylate-amine ligase domain-containing protein // COG0151: Phosphoribosylamine-glycine ligase // Phosphoribosylamine--glycine ligase
883	SUN-family protein // Sun protein // NOL1/NOP2/SUN family signature protein // sun family protein // Fmu (Sun) domain-containing protein // putative SUN-family protein // tRNA/rRNA cytosine-C5-methylase // putative RNA methyltransferase // rRNA (cytosine-C(5)-)-methyltransferase // Fmu (Sun) domain protein // tRNA and rRNA cytosine-C5-methylase (RNA methyltransferase) protein
884	DNA repair protein RecO // recombination protein O // DNA repair protein (recombination protein O) // recombinational DNA repair protein (RecF pathway) // DNA repair protein reco // recombinational DNA repair protein // recombinational DNA repair protein (RecF pathway)-like // recombinational DNA repair protein (RecF pathway)-like protein // COG1381: Recombinational DNA repair protein (RecF pathw…
885	ribonuclease PH // ribonuclease PH protein // Ribonuclease PH (RNase PH) (tRNA nucleotidyltransferase) // ribonuclease ph // COG0689: RNase PH // heat-inducible transcription repressor // tRNA nucleotidyltransferase
886	putative glycerol-3-phosphate acyltransferase PlsX // glycerol-3-phosphate acyltransferase PlsX // fatty acid/phospholipid synthesis protein PlsX // fatty acid/phospholipid synthesis protein // Fatty acid/phospholipid synthesis protein // fatty acid/phospholipid synthesis protein plsx // COG0416: Fatty acid/phospholipid biosynthesis enzyme // putative fatty acid/phospholipid synthesis cluster pro…
887	50S ribosomal protein L2 // ribosomal protein L2 // 50S ribosomal subunit protein L2 // LSU ribosomal protein L2P // large subunit ribosomal protein L2 // 50S 50S ribosomal protein L2 // ribosomal protein l2 // COG0090: Ribosomal protein L2 // ribosomal protein L22 // 50S ribosomal protein L23
888	peptidyl-prolyl cis-trans isomerse D // putative peptidyl-prolyl cis-trans isomerase protein // rotamase family protein // peptidyl-prolyl cis-trans isomerse // putative peptidyl-prolyl cis-trans isomerse // putative peptidylprolyl isomerase // putative peptidyl-prolyl cis-trans isomerase // PpiC-type peptidyl-prolyl cis-trans isomerase // peptidyl-prolyl cis-trans isomerase domain-containing pro…
889	50S ribosomal protein L5 // ribosomal protein L5 // 50S ribosomal subunit protein L5 // LSU ribosomal protein L5P // large subunit ribosomal protein L5 // 50S 50S ribosomal protein L5 // lsu ribosomal protein l5p // COG0094: Ribosomal protein L5 // putative 50S ribosomal protein L5 // 50S ribosomal protein l5
890	oligoendopeptidase F // putative oligoendopeptidase F protein // peptidase M3 family protein // pepF/M3 family oligoendopeptidase // putative oligoendopeptidase F // M3 family oligoendopeptidase // peptidase M3B protein // oligoendopeptidase // oligoendopeptidase F protein // oligoendopeptidase Pe PF // peptidase M3A and M3B thimet/oligopeptidase F
891	undecaprenyldiphospho-muramoylpentapeptide beta-N- acetylglucosaminyltransferase // N-acetylglucosaminyl transferase // UDP-N-acetylglucosamine--N-acetylmuramyl-(pentapeptide) pyrophosphoryl-undecaprenol N-acetylglucosamine transferase // UDP-N-acetylglucosamine--N-acetylmuramyl-(pentapeptide) pyrophosphoryl-undecaprenol N-acetylglucosaminetransferase protein // undecaprenyldiphospho-muramoylpent…
892	50S ribosomal protein L13 // ribosomal protein L13 // 50S ribosomal subunit protein L13 // LSU ribosomal protein L13P // large subunit ribosomal protein L13 // 50S 50S ribosomal protein L13 // ribosomal protein l13 // COG0102: Ribosomal protein L13
893	hypothetical protein mlr7439 // Sua5/YciO/YrdC family protein // Sua5/YciO/YrdC/YwlC family protein // translation factor SUA5 // Sua5 protein // probable translation factor protein // Sua5 // translation factor sua5 protein // Sua5 family protein // translation modulator Sua5/YciO/YrdC/YwlC // translation factor
894	tRNA delta(2)-isopentenylpyrophosphate transferase // isopentenyl transferase // trans-zeatin secretion protein // tRNA delta-2-isopentenylpyrophosphate transferase // tRNA isopentenyltransferase // tRNA delta(2)-isopentenylpyrophosphate transferase protein // delta(2)-isopentenylpyrophosphate tRNA-adenosine transferase // COG0324: tRNA delta(2)-isopentenylpyrophosphate transferase // Probable tR…
895	prephenate dehydratase // prephenate dehydrogenase protein // Prephenate dehydratase // prephenate dehydratase protein // putative Prephenate dehydratase // COG0077: Prephenate dehydratase // bifunctional chorismate mutase P/prephenate dehydratase // P-protein (PheA) // cytochrome c family protein // P-protein
896	gamma-glutamyl phosphate reductase // gamma-glutamylphosphate reductase // gamma-glutamyl phosphate reductase protein // probable gamma-glutamyl phosphate reductase protein // glutamate-5-semialdehyde dehydrogenase // Gamma-glutamyl phosphate reductase (GPR) (Glutamate-5- semialdehyde dehydrogenase) (Glutamyl-gamma-semialdehyde dehydrogenase) (GSA dehydrogenase) // Gamma-glutamyl phosphate reduct…
897	nucleoside triphosphate pyrophosphohydrolase // MazG family protein // MazG protein // NTP pyrophosphohydrolase protein MazG // mazg protein // nucleoside triphosphate pyrophosphohydrolase MazG // nucleotide pyrophosphohydrolase MazG // nucleoside-triphosphate pyrophosphatase // mazg family protein // mazG family protein // COG1694: Predicted pyrophosphatase
898	hypothetical protein mll0144 // putative molybdenum cofactor biosynthesis protein // competence-damage associated protein // molybdopterin binding domain-containing protein // molybdopterin-binding domain-containing protein // molybdenum cofactor biosynthesis protein MogA // molybdopterin binding domain // competence-damage inducible protein (nucleotide-utilizing enzyme) // predicted nucleotide-u…
901	hypothetical protein mll3945 // nucleotidyltransferase // COG0217: Uncharacterized conserved protein // glucose-1-phosphate adenylyl transferase
902	hypothetical protein mlr0879 // putative sulfite oxidase subunit YedY // putative oxidoreductase molybdopterin binding // oxidoreductase // molybdopterin-binding oxidoreductase // oxidoreductase molybdopterin binding // putative molybdopterin-biniding oxidoreductase protein // reductase (probable nitrate reductase / sulfite dehydrogenase) // oxidoreductase molybdopterin-binding // sulfite oxidase…
903	RNA polymerase factor sigma-54 // RNA polymerase // RNA polymerase sigma-54 subunit RpoN // RNA polymerase sigma-54 factor // RNA polymerase sigma factor protein (sigma-54) // RNA polymerase sigma 54 subunit // RNA polymerase sigma-54 factor RpoN // sigma N (sigma 54) factor of RNA polymerase // RNA polymerase sigma 54 factor subunit RpoN // DNA-directed RNA polymerase subunit N // COG1508: DNA-d…
904	50S ribosomal protein L11 // ribosomal protein L11 // LSU ribosomal protein L11P // large subunit ribosomal protein L11 // 50S 50S ribosomal protein L11 // 50S ribosomal Protein L11 // ribosomal protein l11 // 50S ribosomal protein L11P // COG0080: Ribosomal protein L11
905	hypothetical protein mll1072 // preprotein tranlocase protein // YAJC protein // preprotein translocase // preprotein translocase (YajC) // protein translocase subunit yajC // preprotein translocase subunit YajC // preprotein translocase subunit // preprotein tranlocase protein subunit YajC // protein translocase subunit YajC // immunogenic membrane protein
906	phosphoribosylaminoimidazole-succinocarboxamide synthase // phosphoribosylaminoimidazolesuccinocarboxamide synthase protein // phosphoribosylaminoimidazole-succinocarboxamide synthetase (SAICAR synthetase) // phosphoribosyl amidoimidazole succinocarboxamide synthase // phosphoribosylaminoimidazole-succinocarboxamidesynthase // COG0152: Phosphoribosylaminoimidazolesuccinocarboxamide (SAICAR) synth…
907	Hsp33-like chaperonin // Hsp33 protein // 33 kDa chaperonin // 33K chaperonin (heat shock protein 33) protein // chaperone protein Hsp33 // chaperonin HslO // chaperonin heat shock protein 33 // heat shock protein Hsp33 // molecular chaperone Hsp33 // hsp33 protein // chaperonin
908	4-hydroxybenzoate polyprenyltransferase // prenyltransferase // 4-hydroxybenzoate octaprenyltransferase // 4-hydroxybenzoate polyprenyl transferase // 4-hydroxybenzoate octaprenyltransferase protein // p-hydroxybenzoate octaprenyltransferase // 4-hydroxybenzoate polyprenyltransferase and related prenyltransferase // COG0382: 4-hydroxybenzoate polyprenyltransferase and related prenyltransferases
909	ribonuclease HII // ribonuclease H // ribonuclease HII protein // ribonuclease HII (RNase HII) // ribonucleasehII // Ribonuclease H // ribonuclease HII/HIII // RNAse HII // ribonuclease h // Ribonuclease HII // RNase HII
910	porphobilinogen deaminase // hydroxymethylbilane synthase // porphobilinogen deaminase protein // Porphobilinogen deaminase (PBG) (Hydroxymethylbilane synthase) (HMBS) (Pre-uroporphyrinogen synthase) // Porphobilinogen deaminase // COG0181: Porphobilinogen deaminase // DNA topoisomerase IV subunit B
911	translation initiation factor IF-3 // translation initiation factor IF-3 protein // translation initiation factor IF-3 InfC // Translation initiation factor IF-3 // translation initiation Factor 3 (IF-3) // translation initiation factor IF // translation initiation factor // translation initiation factor 3 // translation initiation factor if-3 // COG0290: Translation initiation factor 3 (IF-3) //…
912	hypothetical protein mlr7403 // Protein of unknown function DUF2133 // transmembrane protein // COG2976: Uncharacterized protein conserved in bacteria // putative tetratricopeptide repeat protein // VanZ-like family protein // putative TPR repeat-containing protein
913	intracellular septation protein A // intracellular septation protein // putative intracellular septation protein // Intracellular septation protein A // putative intracellular septation protein (IspA/IspZ family) // intracellular septation protein a // putative intracellular septation protein A // COG2917: Intracellular septation protein A // Probable intracellular septation protein
914	50S ribosomal protein L7/L12 // ribosomal protein L7/L12 // ribosomal protein L7 // 50S ribosomal subunit protein L7/L12 // LSU ribosomal protein L12P // large subunit ribosomal protein L7/L12 // 50S 50S ribosomal protein L7/L12 // ribosomal protein l7/l12 // 50S ribosomal protein L12P // COG0222: Ribosomal protein L7/L12 // putative 50S ribosomal protein L7/L12 (L8)
915	30S ribosomal protein S10 // ribosomal protein S10 // 30S ribosomal subunit protein S10 // SSU ribosomal protein S10P // small subunit ribosomal protein S10 // ribosomal protein s10 // cupin // COG0051: Ribosomal protein S10 // putative 30S ribosomal protein S10
919	putative nucleotide sugar epimerase // nucleotide sugar epimerase // UDP-glucuronic acid epimerase // UDP-glucuronic acid epimerase protein // NAD-dependent epimerase/dehydratase family protein // NAD-dependent epimerase/dehydratase // nucleotide sugar epimerase; putative capsular polysaccharide biosynthesis protein // UDP-glucuronate 5-epimerase // putative nucleoside-diphosphate-sugar epimerase…
920	hypothetical protein mll7788 // metal dependent phosphohydrolase // putative metal dependent phosphohydrolase // metal-dependent phosphohydrolase // putative hydrolase protein // hydrolase protein // Metal-dependent phosphohydrolase // transcriptional regulator // metal-dependent phosphohydrolase HD sub domain // HD domain-containing protein // HD superfamily hydrolase
921	adenine glycosylase // A/G-specific adenine glycosylase // A/G-specific adenine glycosylase protein // adenine glycosylase mutY // HhH-GPD family protein // A/G-specific DNA-adenine glycosylase // putative A/G-specific adenine glycosylase // DNA glycosylase A/G-specific MutY // A/G-specific DNA glycosylase // putative mutY // endonuclease III family protein
922	hydrolase // metal dependent hydrolase // PhnP-like protein // beta-lactamase domain-containing protein // beta-lactamase-like protein // metal-dependent hydrolase // beta-lactamase domain protein // probable metal-dependent hydrolase protein // beta-lactamase // metallo-beta-lactamase superfamily // metal-dependent hydrolase protein
923	cytidylate kinase // cytidylate kinase (CK) (cytidine monophosphate kinase) (CMP kinase) // cytidylate kinase protein // cytidylate monophosphate kinase // cytidine monophosphate (CMP) kinase // Fis family transcriptional regulator // COG0283: Cytidylate kinase // cytidylate kinase (cytidine monophosphate kinase) protein // tRNA (guanine-N(7))-methyltransferase // possible cytidylate kinase
925	hypothetical protein mlr0393 // cyclase/dehydrase // putative polyketide cyclase / dehydrase // putative oligoketide cyclase/dehydrase protein // putative oligoketide cyclase/lipid transport protein // oligoketide cyclase/lipid transport protein // putative oligoketide cyclase // cyclase/dehydrase family protein // oligoketide cyclase // oligoketide cyclase/dehydrase protein // aromatic-rich fami…
926	hypothetical protein mlr0980 // capsule expression protein // putative capsule expression protein // sugar isomerase // arabinose-5-phosphate isomerase // KpsF/GutQ family protein // arabinose 5-phosphate isomerase // arabinose 5-phosphate isomerase protein (involved in capsule formation) // polysialic acid capsule expression protein // Arabinose-5-phosphate isomerase // arabinose-5-phosphate iso…
927	hypothetical protein mll1570 // N-acetylmuramoyl-L-alanine amidase // putative amidase (AMPD protein) // amidase // 1 N-acetylmuramoyl-L-alanine amidase // N-acetylmuramyl-L-alanine amidase // probable N-acetylmuramoyl-L-alanine amidase protein // negative regulator of AmpC // peptidoglycan-binding domain 1 protein // N-acetylmuramoyl-L-alanine amidase protein // N-acetylmuramoyl-L-alanine amidas…
928	cold shock protein // putative cold shock transcription regulator protein // cold-shock domain-contain protein // cold-shock DNA-binding domain-containing protein // putative cold shock protein // cold-shock DNA-binding protein family protein // DNA-binding cold-shock protein // cold-shock DNA-binding domain protein // cold shock-like protein CspA // putative tandem cold-shock DNA-binding domain …
929	tRNA (guanine-N(1)-)-methyltransferase // tRNA (guanine-N1)-methyltransferase // tRNA (Guanine37-N1) methyltransferase // tRNA (guanine-N1-)-methyltransferase // tRNA guanine-N-1-methyltransferase protein // tRNA (guanine)-methyltransferase // tRNA (guanine-n1)-methyltransferase // tRNA guanine-N1-methyltransferase // COG0336: tRNA-(guanine-N1)-methyltransferase
930	cobyric acid synthase // sulfate adenylate transferase unit I // cobyric acid synthase CobQ // cobalamin biosynthesis protein // adenosylcobyric acid synthase // Cobyric acid synthase // adenosylcobyric acid synthase (glutamine-hydrolysing) // COG1492: Cobyric acid synthase // putative cobyric acid synthase
931	S-adenosylmethionine synthetase // methionine adenosyltransferase // S-adenosylmethionine synthetase protein // Methionine adenosyltransferase // methionine adenosyltransferase 1 (AdoMet synthetase) // S-adenosylmethionine (SAM) synthetase // s-adenosylmethionine synthetase // COG0192: S-adenosylmethionine synthetase
932	iron-sulfur cluster binding protein // 4FE-4S ferredoxin iron-sulfur binding-domain containing protein // iron-sulfur-binding protein // putative iron-sulfur cluster binding protein // putative 4Fe-4S-binding domain-containing protein // domain of unknown function DUF1730 // Iron-sulfur cluster binding protein // iron-sulfur cluster-binding protein // electron transport protein // putative Fe-S p…
933	succinate dehydrogenase membrane anchor subunit // succinate dehydrogenase cytochrome B-556 subunit // succinate dehydrogenase cytochrome B-556 subunit transmembrane protein // succinate dehydrogenase // succinate dehydrogenase cytochrome b556 subunit // succinate dehydrogenase subunit C // succinate dehydrogenase cytochrome b-556 subunit // putative succinate dehydrogenase cytochrome subunit B /…
934	peptide chain release factor 1 // peptide chain release factor 1 protein // peptide chain release factor RF-1 // peptide chain release factor 1 PrfA // translation peptide chain release factor 1 (RF-1) // protein chain release factor A // YceI family protein // COG0216: Protein chain release factor A // peptide chain release factor RF1
935	hypothetical protein mll8419 // SmpA/OmlA domain-containing protein // small protein A domain-containing protein // SmpA protein // SmpA/OmlA domain protein // putative outer membrane protein // small protein A (tmRNA-binding) // SmpA/OmlA // SmpA // lipoprotein SmpA/OmlA // putative small protein A
936	dihydroxypteroate synthase // dihydropteroate synthase // dihydropteroate synthase antibiotic resistance transferase folate protein // dihydropteroate synthase protein // 7 // COG0294: Dihydropteroate synthase and related enzymes // Dihydropteroate synthase // probable dihydropteroate synthase antibiotic resistance transferase folate protein
937	hypothetical protein mlr2964 // chemotactic signal-response protein CheL // putative chemotactic signal-response protein CheL // flagellar protein FlgJ // rod binding-like protein // putative flagellar protein FlgJ // chemotactic signal response protein CheL // chemotactic signal-response protein // Flagellar protein FlgJ-like protein // flagellar protein flgj-like protein // flagellar protein Fl…
938	tRNA pseudouridine synthase B // tRNA pseudouridine synthase B protein // tRNA pseudouridine synthase B (tRNA pseudouridine 55 synthase) (Psi55 synthase) (tRNA-uridine isomerase) (tRNA pseudouridylate synthase) // tRNA pseudouridine synthase B TruB // tRNA pseudouridine synthase b // COG0130: Pseudouridine synthase // cytochrome c oxidase
939	recombination protein RecR // DNA recombination protein // recombination protein recR // DNA recombinase RecR // recombination protein // recombination protein recr // recombinational DNA repair protein (RecF pathway) // RecR protein // DNA replication and repair protein RecR // COG0353: Recombinational DNA repair protein (RecF pathway) // recombination protein R
940	cell division protein FtsA // cell division protein // cell division protein ATPase // cell division protein ftsa // actin-like ATPase // COG0849: Actin-like ATPase involved in cell division // FtsA // UDP-N-acetylmuramate--L-alanine ligase
941	phosphoribosylaminoimidazole carboxylase I // phosphoribosylaminoimidazole carboxylase catalytic subunit // phosphoribosylaminoimidazole carboxylase catalytic subunit protein // phosphoribosylaminoimidazole carboxylase // phosphoribosylaminoimidazole carboxylase catalytic subunit (AIR carboxylase) (AIRC) // phosphoribosylaminoimidazole carboxylase protein // phosphoribosylaminoimidazole carboxyla…
942	phosphatidate cytidylyltransferase // phosphatidate cytidylyltransferase transmembrane protein // phosphatidate cytidylyltransferase (CDP-diacylglycerol synthase) // phosphatidate cytidylyltransferase protein // CDP-diglyceride synthase // CDP-diglyceride synthetase // COG0575: CDP-diglyceride synthetase // Phosphatidate cytidylyltransferase // putative phosphatidate cytidylyl transferase // puta…
943	acetyl-CoA carboxylase subunit beta // acetyl-CoA carboxylase // acetyl-coenzyme A carboxylase carboxyl transferase subunit alpha // acetyl-CoA carboxylase carboxyl transferase beta subunit // acetyl-CoA carboxylase carboxyl transferase subunit beta // Acetyl-CoA carboxylase beta subunit // acetyl-CoA carboxylase beta subunit // COG0777: Acetyl-CoA carboxylase beta subunit // Acetyl-CoA carboxyla…
945	cell division protein FtsX // cell division protein // cell division ABC transporter (membrane component) // putative cell division protein // putative cell division protein FtsX // Cell division protein-like protein // cell division permease protein FtsX // cell division permease // putative permease // COG2177: Cell division protein // cell division transport system permease protein
946	biotin--protein ligase // birA bifunctional protein // biotin-- // biotin protein ligase // biotin--acetyl-CoA-carboxylase ligase // putative biotin-- // putative biotin--(acetyl-CoA-carboxylase) synthetase // biotin/acetyl-CoA-carboxylase ligase // biotin- // biotin--(acetyl-CoA carboxylase) synthetase protein // biotin transcriptional regulator bifunctional protein
947	hypothetical protein mlr7511 // putative transcriptional regulator protein // transcriptional regulator // transcriptional regulator protein // putative transcriptional regulator // 50S ribosomal protein l10 // COG1678: Putative transcriptional regulator // alginate biosynthesis nucleoside diphosphate kinase regulator AlgH
948	RNA-binding protein Hfq // RNA chaperone Hfq // protein hfq // RNA-binding host factor I protein // host factor-I protein // host factor protein // Protein hfq // RNA chaperone hfq // COG1923: Uncharacterized host factor I protein // putative host factor protein // host factor-I protein Hfq
949	putative glycerol-3-phosphate acyltransferase PlsY // glycerol-3-phosphate acyltransferase PlsY // hypothetical conserved membrane protein // membrane protein // putative 1-acyl glycerol-3-phosphate synthetase (PlsY) // putative membrane protein YgiH // Glycerol-3-phosphate acyltransferase // acyl-phosphate glycerol-3-phosphate acyltransferase // COG0344: Predicted membrane protein // acyl-phosph…
951	50S ribosomal protein L17 // ribosomal protein L17 // 50S ribosomal subunit protein L17 // LSU ribosomal protein L17P // large subunit ribosomal protein L17 // 50S 50S ribosomal protein L17 // Ribosomal protein L17 // ribosomal protein l17 // 50S ribosomal protein L17P // COG0203: Ribosomal protein L17 // sporulation protein K-like protein
952	hypothetical protein mll1543 // competence lipoprotein ComL // TPR repeat-containing protein // DNA uptake lipoprotein-like protein // DNA uptake lipoprotein // putative lipoprotein // putative lipoprotein precursor // lipoprotein // competence lipoprotein protein // outer membrane assembly lipoprotein YfiO // coml
953	hypothetical protein mll1068 // phytoene synthase // putative phytoene synthase protein // putative phytoene/squalene synthetase // putative phytoene synthase (terpenoid synthase) // phytoene/squalene synthetase-like protein // putative phytoene synthase // squalene/phytoene synthase // phytoene synthase protein // squalene // Squalene/phytoene synthase
954	50S ribosomal protein L10 // ribosomal protein L10 // 50S ribosomal subunit protein L10 // LSU ribosomal protein L10P // large subunit ribosomal protein L10 // 50S 50S ribosomal protein L10 // ribosomal protein l10 // 50S ribosomal protein L10P // COG0244: Ribosomal protein L10 // Ribosomal protein L10
955	hypothetical protein mll0920 // NIFU-like protein // NifU-related protein involved in Fe-S cluster formation // NifU family SUF system FeS assembly protein // NifU-like involved in Fe-S cluster formation // NifU domain-containing protein // NifU-like protein // nitrogen-fixing NifU domain protein // nitrogen fixation protein // NifU-like protein involved in Fe-S cluster formation // SUF system Fe…
956	30S ribosomal protein S15 // ribosomal protein S15 // 30S ribosomal protein S15P // 30S ribosomal subunit protein S15 // SSU ribosomal protein S15P // small subunit ribosomal protein S15 // ribosomal protein s15 // ribosomal protein S15P // COG0184: Ribosomal protein S15P/S13E // Ribosomal protein S15
957	30S ribosomal protein S5 // ribosomal protein S5 // 30S ribosomal subunit protein S5 // SSU ribosomal protein S5P // small subunit ribosomal protein S5 // ribosomal protein s5 // COG0098: Ribosomal protein S5
959	hypothetical protein mlr7854 // aminodeoxychorismate lyase // aminodeoxychorismate lyase protein // putative aminodeoxychorismate lyase // aminodeoxychorismate lyase family protein // periplasmic solute-binding protein // COG1559: Predicted periplasmic solute-binding protein // possible deoxychorismate lyase // branched-chain alpha-keto acid dehydrogenase E2 subunit
960	hypothetical protein mll3846 // polyhydroxyalkonate synthesis repressor // putative polyhydroxyalkanoate synthesis repressor PhaR-like // putative polyhydroxyalkanoate synthesis repressor PhaR-like protein // polyhydroxyalkonate synthesis repressor PhaR // polyhydroxyalkanoate synthesis repressor // putative polyhydroxyalkonate synthesis repressor // carbon flux regulator protein // polyhydroxyal…
961	hypothetical protein mll4310 // AFG1 family ATPase // AFG1-like ATPase // AFG1-family ATPase // putative ATP-binding protein // conserved predicted ATPase // ATPase // ATP-binding protein // putative ATPase // AFG1-like ATPase family protein // afg1-family atpase
962	4-diphosphocytidyl-2-C-methyl-D-erythritol kinase // putative isopentenyl monophosphate kinase protein // GHMP family kinase // 4-diphosphocytidyl-2-C-methyl-D-erythritol kinase; isopentenyl monophosphate kinase // 4-diphosphocytidyl-2C-methyl-D-erythritol kinase // 4-(cytidine 5-diphospho)-2-C-methyl-D-erythritol kinase // 4-diphosphocytidyl-2-C-methyl-D-erythritol kinase protein // 4-diphosphoc…
963	acetylglutamate kinase // acetylglutamate kinase protein // N-acetyl-gamma-glutamyl-phosphate reductase // Acetylglutamate kinase // COG0548: Acetylglutamate kinase
968	ATP-dependent helicase // helicase // ATP-dependent helicase protein // ATP-dependent helicase HrpB // ATP-dependent RNA helicase // DEAD box-like helicase // putative ATP-dependent helicase protein // DNA helicase HrpB // ATP-dependent RNA helicase HrpB // ATP-dependent helicase Hrpb // ornithine carbamoyltransferase
969	bifunctional proline dehydrogenase/pyrroline-5-carboxylate dehydrogenase // delta-1-pyrroline-5-carboxylate dehydrogenase // delta-1-pyrroline-5-carboxylate dehydrogenase / L-proline dehydrogenase // proline dehydrogenase/delta-1-pyrroline-5-carboxylate dehydrogenase // bifunctional protein PutA // proline dehydrogenase // proline dehydrogenase PutA // bifunctional (proline dehydrogenase/pyrrolin…
970	F0F1 ATP synthase subunit B // ATP synthase F0 // FoF1 ATP synthase B chain // ATP synthase subunit B // H+-transporting two-sector ATPase // H+transporting two-sector ATPase B/B subunit // putative Fo ATP synthase B chain // ATP synthase protein // putative F0F1 ATP synthase // ATP synthase F0 B chain // F-type H+-transporting ATPase b chain
971	ribosome biogenesis GTP-binding protein YsxC // GTPase EngB // GTP-binding protein // GTP-binding protein CgpA // putative GTP-binding protein engB // GTP-binding protein HSR1-related // GTP-binding protein EngB // GTP-binding protein HSR1-related protein // ribosome biogenesis gtp-binding protein ysxc // COG0218: Predicted GTPase // COG1162: Predicted GTPases
972	nicotinic acid mononucleotide adenylyltransferase // nicotinate (nicotinamide) nucleotide adenylyltransferase // putative nicotinate-nucleotide adenylyltransferase // cytidylyltransferase // nicotinate-nucleotide adenylyltransferase protein // iojap-like protein // nicotinate-nucleotide adenylyltransferase (Deamido-NAD(+) pyrophosphorylase) (Deamido-NAD(+) diphosphorylase) (Nicotinate mononucleot…
973	tRNA (uracil-5-)-methyltransferase Gid // gid protein // glucose inhibited division protein A // glucose inhibited division protein // tRNA:M(5)U-54 methyltransferase // protein Gid-like protein // tRNA uridine 5-carboxymethylaminomethyl modification enzyme gid // glucose inhibited division protein Gid // glucose-inhibited division protein A // tRNA uracil-5-methyltransferase Gid // COG1206: NAD(…
974	recombination protein F // DNA replication and repair protein RecF // DNA replication and repair protein // recombinational DNA repair ATPase // putative RecF protein // SMC domain protein // DNA replication and repair protein recf // COG1195: Recombinational DNA repair ATPase (RecF pathway) // recF protein // DNA replication and repair protein recF // putative DNA replication and repair protein
975	tRNA uridine 5-carboxymethylaminomethyl modification enzyme GidA // glucose inhibited division protein A // tRNA uridine 5-carboxymethylaminomethyl modification enzyme gidA (Glucose-inhibited division protein A) // glucose inhibited division protein A GidA // NAD/FAD-utilizing enzyme apparently involved in cell division // glucose-inhibited division protein A // glucose inhibited division protein…
976	hypothetical protein mlr3926 // OmpA/MotB domain-containing protein // flagellar motor protein // OmpA/MotB domain protein // probable outer membrane protein (OmpA protein) // chemotaxis MotB protein // OmpA family protein // flagellar motor protein MotB // chemotaxis protein // OmpA/MotB // COG1360: Flagellar motor protein
977	uridylate kinase // uridylate kinase protein // UMP kinase // Uridylate kinase // COG0528: Uridylate kinase
978	hypothetical protein mll7705 // DNA polymerase // phage SPO1 DNA polymerase-like protein // phage SPO1 DNA polymerase-related protein // putative DNA polymerases // putative DNA polymerase // uracil-DNA glycosylase superfamily protein // uracil-DNA glycosylase // probable DNA-directed DNA polymerase protein (uracil-DNA glycosylase) // DNA polymerase bacteriophage-type (uracil-DNA glycosylase) pro…
979	hypothetical protein mlr5504 // putative YbaB family protein // UPF0133 protein // Uncharacterized protein family UPF0133 // protein family upf0133 // COG0718: Uncharacterized protein conserved in bacteria // transcriptional regulator
980	exopolyphosphatase // Ppx/GppA phosphatase // Ppx/GppA family phosphatase // exopolyphosphatase protein // Ppx // ppx/GppA phosphatase // ppx/gppa phosphatase // Exopolyphosphatase // Ppx/GppA family phosphatase putative // COG0248: Exopolyphosphatase // phosphatase
981	2 // COG2171: Tetrahydrodipicolinate N-succinyltransferase
982	30S ribosomal protein S2 // ribosomal protein S2 // SSU ribosomal protein S2P // small subunit ribosomal protein S2 // ribosomal protein s2 // COG0052: Ribosomal protein S2 // putative 30S ribosomal protein S2
984	thymidylate kinase // thymydilate kinase // putative thymidylate kinase // dTMP kinase // thymidylate kinase protein // Thymidylate kinase // COG0125: Thymidylate kinase // THYMIDYLATE KINASE
985	30S ribosomal protein S7 // ribosomal protein S7 // SSU ribosomal protein S7P // small subunit ribosomal protein S7 // ribosomal protein s7 // COG0049: Ribosomal protein S7
986	hypothetical protein mll7789 // glycine cleavage system T protein // aminomethyltransferase // glycine cleavage T protein (aminomethyl transferase) // putative glycine cleavage T protein (aminomethyl transferase) // glycine cleavage T-protein // glycine cleavage T protein // folate-binding protein YgfZ // putative aminomethyltransferase (glycine cleavage) protein // aminomethyltransferase protein…
987	RNA methyltransferase // putative RNA methyltransferase protein // RNA SAM-dependent methyltransferase // putative RNA methyltransferase // (Uracil-5)-methyltransferase // 23S rRNA (uracil-5-)-methyltransferase RumA // (uracil-5)-methyltransferase // 23S rRNA (uracil-5-)-methyltransferase protein // hypothetical RNA methyltransferase // RNA (Uracil-5-)-methyltransferase // 23S rRNA (Uracil-5-)-me…
988	cytochrome c oxidase assembly protein // cytochrome oxidase assembly factor // putative cytochrome C oxidase assembly transmembrane protein // cytochrome oxidase assembly // putative cytochrome oxidase assembly protein; cox15-like protein // putative cytochrome oxidase assembly protein // putative cytochrome c oxidase assembly protein // probable cytochrome c oxidase protein // cytochrome oxidase…
989	50S ribosomal protein L16 // ribosomal protein L16 // 50S ribosomal subunit protein L16 // LSU ribosomal protein L16P // large subunit ribosomal protein L16 // ribosomal protein L16/L10E // 50S 50S ribosomal protein L16 // ATP synthase subunit D // ribosomal protein l16 // COG0197: Ribosomal protein L16/L10E
990	phosphoribosylformylglycinamidine synthase I // phosphoribosylformylglycinamidine synthase subunit I // phosphoribosylformylglycinamidine synthase I (FGAM synthase I) // phosphoribosylformylglycinamidine synthase protein // phosphoribosyl formylglycinamidine synthase I // phosphoribosylformylglycinamidine synthase // phosphoribosylformylglycinamidine synthase PurL component // phosphoribosylformy…
992	hypothetical protein mlr8426 // putative transcription regulator protein // MerR family transcriptional regulator // regulatory protein // probable transcriptional regulator protein // transcriptional regulator // transcriptional regulator protein // putative MerR family transcriptional regulator // putative transcriptional regulator // transcriptional regulator MerR // MerR protein
994	inorganic polyphosphate/ATP-NAD kinase // NAD(+) kinase // putative sugar kinase // probable NAD(+) kinase protein // predicted sugar kinase // ATP-NAD kinase // ATP-NAD/AcoX kinase // NAD(+) kinase protein // putative inorganic polyphosphate/ATP-NAD kinase (Poly(P)/ATP NAD kinase) // NAD+ kinase // probable inorganic polyphosphate/ATP-NAD kinase
995	pseudouridine synthase // ribosomal large subunit pseudouridine synthase D // putative ribosomal large subunit pseudouridine synthase protein // ribosomal large subunit pseudouridine synthase d // pseudouridine synthase-like protein // RluA family pseudouridine synthase // pseudouridine synthase (pseudouridines 1911 // RNA-pseudouridylate synthase protein // pseudouridylate synthase // ribosomal …
996	peptidase/amylase // NLP/P60 family protein // NLP/P60 protein // SH3 domain-containing protein // cell wall-associated hydrolase // putative endopeptidase-related protein // NLP/P60 // endopeptidase-related protein // NlpC/P60 family protein // putative hydrolase // peptidase/amylase-like protein
997	cell division protein ftsJ // cell division protein // cell division protein FtsJ // ribosomal RNA methyltransferase RrmJ/FtsJ // ribosomal RNA large subunit (23S) methyltransferase // 23S rRNA methylase // ribosomal RNA methyltransferase // ribosomal RNA methyltransferase/cell division protein // ribosomal RNA large subunit methyltransferase J // putative ribosomal RNA large subunit methyltransf…
998	peptide chain release factor 3 // peptide chain release factor RF-3 protein // peptide chain release factor RF-3; GTP-binding factor // peptide chain release factor 3 protein // peptide chain release factor 3 PrfC // translation peptide chain release factor 3 (RF-3) // peptide chain release factor RF-3 // peptide chain release factor // putative peptide chain release factor 3 // COG4108: Peptide …
999	hypothetical protein mll3296 // ribonuclease D // 3-5 exonuclease // putative 3-5 exonuclease family protein // ribonuclease III protein // RNAse D protein // exonuclease // ribonuclease D 3-5 exonuclease // 3- 5 exonuclease family protein // putative exonuclease // ribonuclease
1001	poly(A) polymerase // poly A polymerase family protein // polynucleotide adenylyltransferase region // putative poly(A) polymerase // CCA-adding enzyme // polynucleotide adenylyltransferase // poly(A) polymerase protein // tRNA nucleotidyltransferase/poly(A) polymerase // polyA polymerase family protein // Polynucleotide adenylyltransferase region // putative nucleotidyl transferase/polymerase
1002	acetyl-CoA carboxylase carboxyltransferase subunit alpha // acetyl-CoA carboxylase // acetyl-CoA carboxylase carboxyl transferase protein // acetyl-CoA carboxylase carboxyl transferase alpha subunit // acetyl-CoA carboxylase carboxyl transferase subunit alpha // acetyl-CoA carboxylase subunit alpha // acetyl-CoA carboxylase alpha subunit // COG0825: Acetyl-CoA carboxylase alpha subunit // Acetyl-…
1003	hypothetical protein mll2190 // 30S ribosomal protein S16 // ribosomal protein S16 // SSU ribosomal protein S16P // small subunit ribosomal protein S16 // putative 30s ribosomal protein s16 // ribosomal protein s16 // COG0228: Ribosomal protein S16 // 30s ribosomal protein s16
1004	S-adenosylmethionine:tRNA ribosyltransferase-isomerase // queuosine biosynthesis protein // S-adenosylmethionine--tRNA-ribosyltransferase-isomerase // S-adenosylmethionine: tRNA ribosyltransferase-isomerase (Queuosine biosynthesis) protein // S-adenosylmethionine tRNA ribosyltransferase // S-adenosylmethionine/tRNA-ribosyltransferase-isomerase // S-adenosylmethionine:tRNA ribosyltransferase-isome…
1005	30S ribosomal protein S9 // ribosomal protein S9 // SSU ribosomal protein S9P // small subunit ribosomal protein S9 // ribosomal protein s9 // COG0103: Ribosomal protein S9 // small ribosomal subunit protein S9
1006	50S ribosomal protein L22 // 50S ribosomal subunit protein L22 // ribosomal protein L22 // 30S ribosomal protein S3 // LSU ribosomal protein L22P // large subunit ribosomal protein L22 // 50S 50S ribosomal protein L22 // ribosomal protein l22 // COG0091: Ribosomal protein L22
1007	flagellar hook-basal body protein FliE // flagellar hook-basal body complex subunit FliE // flagellar hook-basal body complex protein FliE // flagellar hook-basal body protein // flagellar hook-basal body complex protein (FliE) // Flagellar hook-basal body complex protein FliE // flagellar hook-basal body complex protein // FliE protein // flagellar hook-basal body complex protein flie // COG1677…
1008	molybdenum cofactor biosynthesis protein MoaC // molybdenum cofactor biosynthesis protein C // GTP cyclohydrolase subunit MoaC // molybdopterin cofactor biosynthesis protein // molybdenum cofactor biosynthesis protein // molybdopterin biosynthesis protein MoaC // putative molybdenum cofactor biosynthesis protein c // molybdenum cofactor biosynthesis protein c // molybdopterin cofactor biosynthesi…
1009	bifunctional N-acetylglucosamine-1-phosphate uridyltransferase/glucosamine-1-phosphate acetyltransferase // UDP-N-acetylglucosamine pyrophosphorylase // UDP-N-acetylglucosamine pyrophosphorylase protein // bifunctional: N-acetyl glucosamine-1-phosphate uridyltransferase (N-terminal); glucosamine-1-phosphate acetyl transferase (C-terminal) // nucleotidyl transferase // glucosamine-1-phosphate N-ac…
1010	hypothetical protein mlr4632 // tetrapyrrole methylase family protein // Fis family transcriptional regulator // putative methyltransferase // uroporphyrin-III C/tetrapyrrole methyltransferase // Uroporphyrin-III C/tetrapyrrole (Corrin/Porphyrin) methyltransferase // putative methyltransferase protein // uroporphyrin-III C/tetrapyrrole (Corrin/Porphyrin) methyltransferase // methyltransferase pro…
1011	glutaredoxin // glutaredoxin 3 protein // glutaredoxin 3 // putative glutaredoxin 3 // glutaredoxin-3 // glutaredoxin protein // putative glutaredoxin // glutaredoxin-like protein // glutaredoxin GrxC // COG0695: Glutaredoxin and related proteins // Glutaredoxin
1012	50S ribosomal protein L20 // ribosomal protein L20 // LSU ribosomal protein L20P // large subunit ribosomal protein L20 // 50S 50S ribosomal protein L20 // ribosomal protein l20 // 50S ribosomal protein L20P // COG0292: Ribosomal protein L20
1013	Maf-like protein // maf protein // septum formation protein // nucleotide-binding protein implicated in inhibition of septum formation // septum formation protein Maf // putative septum formation protein // septum formation inhibitor nucleotide-binding protein Maf // Maf protein // putative Maf-like protein // nucleotide-binding protein // COG0424: Nucleotide-binding protein implicated in inhibit…
1014	hypothetical protein mlr3485 // ATP--cobalamin adenosyltransferase // putative ATP:cob(I)alamin adenosyltransferase // ATP:cob(I)alamin adenosyltransferase // cobalamin adenosyltransferase // putative ATP--cobalamin adenosyltransferase // putative cobalamin adenosultransferase protein // ATP/cobalamin adenosyltransferase // ATP:cob(1)alamin adenosyltransferase // putative ATP cob(I)alamin adenosy…
1016	octaprenyl-diphosphate synthase // putative octaprenyl-diphosphate synthase protein // polyprenyl synthetase family protein // trans-hexaprenyltranstransferase // octaprenyl diphosphate synthase // polyprenyl synthetase // farnesyltranstransferase // octaprenyl-diphosphate synthase protein // Polyprenyl synthetase // Trans-hexaprenyltranstransferase // geranylgeranyl pyrophosphate synthase
1017	molybdopterin converting factor // molybdopterin converting factor small subunit // molybdopterin MPT converting factor subunit 1 // molybdopterin converting factor subunit 1 // molybdenum cofactor biosynthesis protein D // molybdopterin synthase subunit MoaD // molybdopterin-converting factor subunit 1 // molybdopterin converting factor protein // putative molybdopterin converting factor subunit…
1018	50S ribosomal protein L15 // ribosomal protein L15 // LSU ribosomal protein L15P // large subunit ribosomal protein L15 // 50S 50S ribosomal protein L15 // ribosomal protein l15 // 50S ribosomal protein L15P // COG0200: Ribosomal protein L15 // probable 50s ribosomal protein l15 // 50S ribosomal protein L30 // putative 50S ribosomal protein L15
1019	bifunctional ornithine acetyltransferase/N-acetylglutamate synthase protein // bifunctional ornithine acetyltransferase/N-acetylglutamate synthase // arginine biosynthesis bifunctional protein ArgJ // arginine biosynthesis protein // glutamate N-acetyltransferase/amino-acid N-acetyltransferase protein // glutamate N-acetyltransferase/amino-acid acetyltransferase // amino-acid N-acetyltransferase …
1020	hypothetical protein mll2674 // Protein of unknown function DUF1790 // COG0692: Uracil DNA glycosylase // protein of hypothetical function DUF1790 // putative cytoplasmic protein
1021	nitrogen reguration protein nifR3 protein // nitrogen regulation protein // putative NIFR3-like protein // nitrogen regulation protein Nifr3 // nifR3 family TIM-barrel protein // putative tRNA-dihydrouridine synthase (nitrogen regulation protein nifR3) // tRNA-dihydrouidine synthase // NifR3 family TIM-barrel protein // tRNA-dihydrouridine synthase protein // tRNA-dihydrouridine synthase // TIM-b…
1022	deoxyuridine 5-triphosphate nucleotidohydrolase // deoxyuridine 5-triphosphate nucleotidohydrolase Dut // deoxyuridine 5triphosphate nucleotidohydrolase protein // deoxyuridine 5-triphosphate nucleotidohydrolase (dUTPase) // deoxyuridine 5primetriphosphate nucleotidohydrolase // dUTP pyrophosphatase // putative deoxyuridine 5triphosphate nucleotidohydrolase // Deoxyuridine 5-triphosphate nucleoti…
1024	hypothetical protein mlr2680 // Aby // putative transcriptional regulator // COG1565: Uncharacterized conserved protein // hypothetical membrane protein // ATP synthase beta subunit/transription termination factor rho // protein of hypothetical function DUF185 // putative C2orf56-like protein
1025	30S ribosomal protein S12 // ribosomal protein S12 // 30S ribosomal subunit protein S12 // SSU ribosomal protein S12P // small subunit ribosomal protein S12 // ribosomal protein s12 // COG0048: Ribosomal protein S12 // Ribosomal protein S12
1026	hypothetical protein mlr5215 // COG1405: Transcription initiation factor TFIIIB // transcription initiation factor TFIIIB
1027	hypothetical protein mlr4544 // putative translocase transmembrane protein // import inner membrane translocase // import inner membrane translocase subunit Tim44 // mitochondrial import inner membrane translocase // translocase transmembrane protein // Membrane associated transporter protein // putative import inner membrane translocase // mitochondrial import inner membrane translocase subunit …
1028	hypothetical protein mlr2681 // putative inner membrane protein // COG1496: Uncharacterized conserved protein // protein of hypothetical function DUF152 // protein YfiH
1030	hypothetical protein mll3453 // competence protein F // putative competence protein F (COMF) // phosphoribosyltransferase // competence protein F (phosphoribosyltransferase protein) // predicted amidophosphoribosyltransferase // putative phosphoribosyltransferase // putative competence protein F // putative amidophosphoribosyltransferase // Competence protein F // amidophosphoribosyltransferase
1031	hypothetical protein mlr5536 // putative metal-dependent hydrolase // putative metalloprotease // metal-dependent hydrolase // Putative metalloprotease // COG0319: Predicted metal-dependent hydrolase // diacyglycerol kinase // possible metal-dependent hydrolase
1032	F0F1 ATP synthase subunit delta // ATP synthase F1 subunit delta // ATP synthase F1 // H+-transporting two-sector ATPase delta (OSCP) subunit // ATP synthase delta chain // H(+)-transporting ATP synthase protein // putative ATP synthase delta chain (atpH) // ATP synthase F1 delta subunit // F-type H+-transporting ATPase delta chain // F-type H+-transporting ATPase oligomycin sensitivity conferral…
1033	tRNA pseudouridine synthase A // tRNA-pseudouridine synthase I protein // tRNA pseudouridine synthase // tRNA pseudouridine synthase A (tRNA-uridine isomerase I) (tRNA pseudouridylate synthase I) // tRNA pseudouridine synthase A TruA // tRNA pseudouridine synthase a // pseudouridylate synthase // COG0101: Pseudouridylate synthase // Pseudouridylate synthase // tRNA-pseudouridine synthase I
1034	lipoyltransferase // lipoate-protein ligase B // lipoyl(octanoyl) transferase protein (lipoate biosynthesis) // Lipoyltransferase (Lipoyl- // lipoyl(octanoyl) transferase // lipoate-protein ligase b // lipoate biosynthesis protein B // COG0321: Lipoate-protein ligase B
1035	hypothetical protein mlr4633 // predicted endonuclease // endonuclease protein // putative endonuclease // Uncharacterized protein family UPF0102 // endonuclease // putative endonuclease protein // COG0792: Predicted endonuclease distantly related to archaeal Holliday junction resolvase // ornithine carbamoyltransferase
1036	16S rRNA-processing protein RimM // 16S rRNA-processing protein // 16S rRNA processing protein RimM // 16S rRNA processing protein // putative 16S rRNA processing protein // ribosomal RNA small subunit 16S rRNA processing protein RimM // 16S rRNA processing protein rimm // Ribosome maturation factor rimM // COG0806: RimM protein // 16S rRNA processing protein rimM
1037	6 // riboflavin synthase subunit beta // riboflavin synthase // ribH 6 // riboflavin synthase beta-chain // riboflavin synthase beta chain // COG0054: Riboflavin synthase beta-chain // putative Riboflavin synthase // Riboflavin synthase
1038	50S ribosomal protein L14 // 50S ribosomal subunit protein L14 // ribosomal protein L14 // 50S ribosomal protein MRPL14P // LSU ribosomal protein L14P // large subunit ribosomal protein L14 // 50S 50S ribosomal protein L14 // ribosomal protein l14 // 50S ribosomal protein L14P // COG0093: Ribosomal protein L14 // Ribosomal protein L14
1039	50S ribosomal protein L9 // ribosomal protein L9 // LSU ribosomal protein L9P // large subunit ribosomal protein L9 // 50S 50S ribosomal protein L9 // ribosomal protein l9 // COG0359: Ribosomal protein L9
1040	30S ribosomal protein S13 // ribosomal protein S13 // ribosomal protein S13p/S18e // 30S ribosomal subunit protein S13 // SSU ribosomal protein S13P // small subunit ribosomal protein S13 // 30S ribosomal protein s13 // COG0099: Ribosomal protein S13
1041	rRNA large subunit methyltransferase // SPOUT methyltransferase superfamily protein // Ribosomal RNA large subunit methyltransferase H // COG1576: Uncharacterized conserved protein // ribosomal RNA large subunit methyltransferase H // protein of hypothetical function DUF163
1042	F0F1 ATP synthase subunit B // ATP synthase F0 // FoF1 ATP synthase B chain // ATP synthase subunit B // H+-transporting two-sector ATPase // H+transporting two-sector ATPase B/B subunit // ATP synthase subunit B precursor // ATP synthase protein // ATP synthase // putative F0F1 ATP synthase // ATP synthase F0 B chain
1043	glycolate oxidase subunit GlcD // glycolate oxidase subunit // glycolate oxidase subunit protein // FAD linked oxidase domain-containing protein // 4-cresol dehydrogenase (hydroxylating) // putative oxidoreductase // glycolate oxidase // D-lactate dehydrogenase (cytochrome) // FAD-binding oxidoreductase/transferase // FAD linked oxidase domain protein // glycolate oxidase protein
1044	hypothetical protein mlr5550 // Ribosome maturation factor rimP // COG0779: Uncharacterized protein conserved in bacteria // protein of hypothetical function DUF150
1045	tRNA modification GTPase TrmE // GTP-binding protein in thiophene and furan oxidation // thiophene and furan oxidation protein ThdF // tRNA modification GTPase trmE // tRNA modification GTPase TrmE/ThdF // tRNA modification GTPase // tRNA modification gtpase trme // small GTP-binding protein // GTPase // COG0486: Predicted GTPase // putative tRNA modification GTPase
1046	ribonuclease III // RNase III // ribonuclease III (modular protein) // RNAse III // ribonuclease III protein // Ribonuclease III // ribonuclease iii // dsRNA-specific ribonuclease // COG0571: dsRNA-specific ribonuclease // 4-phosphopantetheinyl transferase // putative ribonuclease III
1047	hypothetical protein mlr4319 // MiaB-like tRNA modifying enzyme // putative MiaB-like tRNA modifying enzyme // putative methylase protein (RNA modification enzyme) // 2-methylthioadenine synthetase // tRNA 2-methylthioadenosine synthase MiaB // miaB-like tRNA modifying enzyme // MiaB-like enzyme // MiaB family RNA modification enzyme // miab-like tRNA modifying enzyme // methylase protein
1049	NADH dehydrogenase // NADH:ubiquinone oxidoreductase subunit // NADH:ubiquinone oxidoreductase 17.2 kD subunit // NADH protein // putative NADH-ubiquinone oxidoreductase protein // NADH-ubiquinone oxidoreductase // NADH:ubiquinone oxidoreductase 17.2 kd subunit // NADH-ubiquinone oxidoreductase chain b17.2 like protein // NADH-ubiquinone oxidoreductase 17.2 kD subunit // putative NADH:ubiquinone …
1050	hypothetical protein mlr2734 // transmembrane protein // double-transmembrane region // double-transmembrane region-like // COG0749: DNA polymerase I - 3-5 exonuclease and polymerase domains // N-terminal double-transmembrane domain protein
1051	leucine aminopeptidase // putative aminopeptidase protein // cytosol aminopeptidase family protein // aminopeptidase // leucyl aminopeptidase // probable leucyl aminopeptidase protein // Leucyl aminopeptidase // leucyl aminopeptidase PepB // peptidase M17 leucyl aminopeptidase domain-containing protein // leucine aminopeptidase protein // PepB aminopeptidase
1052	ribosome recycling factor // ribosome recycling factor (ribosome-releasing factor) (RRF) // ribosome recycling factor protein // ribosome recycling factor frr // Ribosome recycling factor (Ribosome releasing factor) (RRF) // ribosome Recycling Factor (RRF) // ribosome recycling factor RF-4 // putative ribosome recycling factor // Ribosome recycling factor // COG0233: Ribosome recycling factor // …
1053	1-deoxy-D-xylulose 5-phosphate reductoisomerase // 1-deoxy-D-xylulose 5-phosphate reductoisomerase protein // 1-deoxy-D-xylulose 5-phosphate reductoisomerase (DXP reductoisomerase) (1-deoxyxylulose-5-phosphate reductoisomerase) (2-C- methyl-D-erythritol 4-phosphate synthase) // 1-deoxy-D-xylulose-5-phosphate reductoisomerase // 1-deoxy-d-xylulose 5-phosphate reductoisomerase // COG0743: 1-deoxy-D…
1054	imidazoleglycerol-phosphate dehydratase // imidazoleglycerol-phosphate dehydratase protein // imidazoleglycerol phosphate dehydratase // Imidazoleglycerol-phosphate dehydratase // COG0131: Imidazoleglycerol-phosphate dehydratase // imidazole glycerol-phosphate dehydratase/histidinol phosphatase // histidine biosynthesis bifunctional protein HisB (histidinol-phosphatase/imidazoleglycerol-phosphate…
1055	DNA topoisomerase IV subunit A // DNA topoisomerase IV protein // topoisomerase IV // DNA topoisomerase IV // DNA topoisomerase IV subunitA // topoisomerase IV subunit A // DNA topoisomerase iv // DNA topoisomerase IV subunit alpha // COG0188: Type IIA topoisomerase (DNA gyrase/topo II // putative topoisomerase IV subunit // DNA topoisomerase (ATP-hydrolyzing) ParC
1056	50S ribosomal protein L27 // ribosomal protein L27 // LSU ribosomal protein L27P // large subunit ribosomal protein L27 // 50S 50S ribosomal protein L27 // ribosomal protein l27 // COG0211: Ribosomal protein L27 // Ribosomal protein L27
1057	stationary phase survival protein SurE // stationary-phase survival protein SurE // 5-nucleotidase protein (stationary-phase survival protein) // 5/3-nucleotidase SurE // 5-nucleotidase surE (Nucleoside 5-monophosphate phosphohydrolase) // 5-nucleotidase // 5-nucleotidase SurE // acid phosphatase // 5-nucleotidase surE // stationary-phase survival protein sure // COG0496: Predicted acid phosphata…
1058	UDP-N-acetylenolpyruvoylglucosamine reductase // UDP-N-acetylenolpyruvoylglucosamine reductase protein // UDP-N-acetylmuramate dehydrogenase // COG0812: UDP-N-acetylmuramate dehydrogenase // UDP-N-acetylenolpyruvoylglucosamine reductase/dehydrogenase
1060	exodeoxyribonuclease III // putative exodeoxyribonuclease III protein // exodeoxyribonuclease III Xth // putative exodeoxyribonuclease III (xthA) // exodeoxyribonuclease III protein // exodeoxyribonuclease III xth // endonuclease // Exodeoxyribonuclease III (Exonuclease III) (EXO III) (AP endonuclease VI) // exodeoxyribonuclease iii xth // exonuclease III // exodeoxyribonuclease III (xth)
1063	DNA-directed RNA polymerase subunit omega // DNA-directed RNA polymerase // DNA-directed RNA polymerase omega chain protein // dna-directed rna polymerase omega chain // DNA-directed RNA polymerase omega chain (RNAP omega subunit) (Transcriptase omega chain) (RNA polymerase omega subunit) // DNA-directed RNA polymerase omega subunit // DNA-directed RNA polymerase subunit K/omega // RNA polymerase…
1065	exopolyphosphatase // Ppx/GppA phosphatase // putative exopolyphosphatase // phosphatase // exopolyphosphatase protein // putative Ppx/GppA phosphatase // guanosine-5-triphosphate // ppx/gppa phosphatase // Exopolyphosphatase // Ppx/GppA family phosphatase // COG0248: Exopolyphosphatase
1068	arginyl-tRNA-protein transferase // arginyl-tRNA protein transferase protein // arginine-tRNA-protein transferase // putative arginyl-tRNA--protein transferase // probable arginyl-tRNA--protein transferase // putative arginyl-tRNA--protein transferase (R- transferase) (Arginyltransferase) // Arginyltransferase // arginyl-tRNA--protein arginylyl transferase // putative arginyl-tRNA/protein arginyl…
1069	50S ribosomal protein L31 // putative 50S ribosomal protein L31 // ribosomal protein L31 // LSU ribosomal protein L31P // large subunit ribosomal protein L31 // 50S 50S ribosomal protein L31 // ribosomal protein l31 // 50S ribosomal protein L31P // COG0254: Ribosomal protein L31 // DNA topoisomerase (ATP-hydrolyzing)
1070	50S ribosomal protein L4 // 50S ribosomal protein L4/L1e // ribosomal protein L4/L1e // ribosomal protein L4/L1 family // 50S ribosomal subunit protein L4 // LSU ribosomal protein L4P // large subunit ribosomal protein L4 // ribosomal protein L4 // 50S 50S ribosomal protein L4/L1e // ribosomal protein l4/l1e // COG0088: Ribosomal protein L4
1071	Maf-like protein // Maf/YceF/YhdE family protein // Maf family protein // putative maf-like protein // maf protein // putative maf protein // septum formation protein // putative septum formation protein // septum formation protein Maf // septum formation inhibitor protein // septum formation inhibitor nucleotide-binding protein Maf
1072	riboflavin synthase subunit alpha // riboflavin synthase // riboflavin synthase alpha chain // riboflavin synthase protein // riboflavin synthase alpha subunit // riboflavin synthase alpha-chain // Riboflavin synthase alpha chain // COG0307: Riboflavin synthase alpha chain // putative riboflavin synthase
1073	phosphopantetheine adenylyltransferase // lipopolysaccharide core biosynthesis protein KdtB // pantetheine-phosphate adenylyltransferase // coenzyme A biosynthesis protein // phosphopantetheine adenylyltransferase protein // Pantetheine-phosphate adenylyltransferase // Phosphopantetheine adenylyltransferase // COG0669: Phosphopantetheine adenylyltransferase // phosphopantetheine adenylyltransfera…
1074	50S ribosomal protein L6 // ribosomal protein L6 // 50S ribosomal subunit protein L6 // LSU ribosomal protein L6P // large subunit ribosomal protein L6 // ribosomal protein L6P/L9E // 50S 50S ribosomal protein L6 // ribosomal protein l6 // 50S ribosomal protein L6P // COG0097: Ribosomal protein L6P/L9E
1076	50S ribosomal protein L18 // ribosomal protein L18 // RplR // 50S ribosomal subunit protein L18 // LSU ribosomal protein L18P // large subunit ribosomal protein L18 // 50S 50S ribosomal protein L18 // putative 50s ribosomal protein l18 // ribosomal protein l18 // 50S ribosomal protein L18P // COG0256: Ribosomal protein L18
1077	cytochrome c biogenesis protein CycW // ABC transporter // putative HEME exporter B (cytochrome C-type biogenesis protein) transmembrane // heme exporter protein B // heme exporter protein CcmB // heme ABC transporter (heme exporter protein B) // cytochrome c-type biogenesis protein CcmB // cytochrome c-type biogenesis protein // heme ABC transporter // heme exporter subunit ; membrane component …
1079	30S ribosomal protein S6 // ribosomal protein S6 // 30S ribosomal protein S6 (RRP-S6) // SSU ribosomal protein S6P // small subunit ribosomal protein S6 // ribosomal protein s6 // COG0360: Ribosomal protein S6 // Ribosomal protein S6
1080	exodeoxyribonuclease VII small subunit // exodeoxyribonuclease small subunit // exodeoxyribonuclease VII // exonuclease VII small subunit // exodeoxyribonuclease 7 small subunit // exodeoxyribonuclease VII protein // exodeoxyribonuclease VII small subunit (exonuclease VII small subunit) // exodeoxyribonuclease vii // COG1722: Exonuclease VII small subunit // XseB // RNA polymerase sigma factor Rp…
1081	putative deoxyribonucleotide triphosphate pyrophosphatase // deoxyribonucleotide triphosphate pyrophosphatase // RdgB/HAM1 family non-canonical purine NTP pyrophosphatase // Ham1 family protein // probable nucleoside-triphosphatase protein // xanthosine triphosphate pyrophosphatase // non-canonical purine NTP pyrophosphatase // HAM1 family protein // nucleoside-triphosphatase // ham1 family prote…
1083	50S ribosomal protein L25/general stress protein Ctc // ribosomal 5S rRNA E-loop binding protein Ctc/L25/TL5 // ribosomal 5S rRNA E-loop-binding protein Ctc/L25/TL5 // 50S ribosomal protein L25 // ribosomal protein L25 // 50S ribosomal protein L25 (General stress protein CTC) // LSU ribosomal protein L25P // large subunit ribosomal protein L25 // ribosomal 5S rRNA e-loop binding protein ctc/l25/t…
1084	tRNA (guanine-N(7)-)-methyltransferase // tRNA (guanine-N(7))-methyltransferase // probable tRNA (guanine-N(7)-)-methyltransferase protein // predicted S-adenosylmethionine-dependent methyltransferase // tRNA (guanine-N(7)-)-methyltransferase (tRNA(m7G46)- methyltransferase) // tRNA (guanine-N7-)-methyltransferase // methyltransferase // tRNA (guanine-n(7)-)-methyltransferase // tRNA guanine-N7-m…
1085	cell division protein FtsQ // cell division protein // cell division transmembrane protein // putative cell division protein FtsQ // polypeptide-transport-associated domain-containing protein // putative cell division protein // polypeptide transporter // polypeptide-transport-associated domain-containing protein FtsQ-type // cell division protein FtsQ-like protein // putative cell division prote…
1086	dephospho-CoA kinase // dephospho-CoA kinase protein // dephospho-CoA kinase (dephosphocoenzyme A kinase) // kinase // Dephospho-CoA kinase // COG0237: Dephospho-CoA kinase
1087	putative DNA-binding/iron metalloprotein/AP endonuclease // O-sialoglycoprotein endopeptidase // peptidase M22 family protein // DNA-binding/iron metalloprotein/AP endonuclease // metalloendopeptidase glycoprotease family // glycoprotease // glycoprotease family metalloendopeptidase // O-sialoglycoprotein endopeptidase protein // metal-dependent protease (with possible chaperone activity) // meta…
1088	hypothetical protein mlr5530 // glycoprotease family protein // peptidase M22 // putative glycoprotease family protein // peptidase M22 glycoprotease // glycoprotease // probable O-sialoglycoprotein endopeptidase protein // metal-dependent protease (with possible chaperone activity) // glycoprotease (M22) metalloprotease // O-sialoglycoprotein endopeptidase protein // putative peptidase M22
1089	transcription antitermination protein NusB // NusB antitermination factor // antitermination protein // N utilization substance protein B-like protein // transcription antitermination protein B // N utilization substance protein B // transcription antitermination factor NusB // transcription antitermination factor // Nusb antitermination factor // putative N utilization substance protein B // nus…
1090	Holliday junction DNA helicase RuvA // Holliday junction DNA helicase motor protein // DNA recombination protein RuvA // holliday junction DNA helicase protein // holliday junction DNA helicase RuvA // Holliday junction ATP-dependent DNA helicase ruvA // Holliday junction resolvase RusA // holliday junction DNA helicase // Holliday junction resolvasome DNA-binding subunit // holliday junction DNA…
1091	sec-independent protein translocase component // SEC-independent protein translocase protein // putative SEC-independent translocase transmembrane protein // MttB family protein // Sec-independent protein translocase // putative Sec-independent protein translocase protein TatC // Sec-independent protein translocase TatC // Sec-independent protein translocase subunit TatC // Sec-independent peripl…
1092	hypothetical protein mlr5553 // predicted nucleic-acid-binding protein implicated in transcription termination // transcription terminating nucleic-acid-binding protein // putative nucleic-acid-binding protein // COG2740: Predicted nucleic-acid-binding protein implicated in transcription termination // LSU ribosomal protein L7AE
1093	hypothetical protein msr3794 // coiled-coil domain-containing protein // protein of hypothetical function DUF465 // putative cytoplasmic protein
1094	heme exporter protein C // ABC transporter // putative HEME exporter C (cytochrome C-type biogenesis protein) transmembrane // heme exporter protein CcmC // heme ABC transporter (heme exporter protein C) // cytochrome c-type biogenesis protein // heme ABC transporter // cytochrome c-type biogenesis protein CcmC // ABC transporter membrane spanning protein (heme) // heme exporter protein // heme e…
1095	Holliday junction resolvase // crossover junction endodeoxyribonuclease RuvC // crossover holliday junction endodeoxyribonuclease protein // RuvC // RuvC; Holliday junction nuclease // Holliday junction resolvase RuvC // crossover junction endodeoxyribonuclease // crossover junction endodeoxyribonuclease ruvc // Holliday junction endonuclease RuvC // COG0817: Holliday junction resolvasome // RuvC…
1096	5 // methylenetetrahydrofolate reductase // methylenetetrahydrofolate reductase (NADPH) // COG0685: 5 // putative 5 // metF // methylenetetrahydrofolate reductase (NAD(P)H)
1097	succinate dehydrogenase cytochrome b small subunit // succinate dehydrogenase hydrophobic membrane anchor // succinate dehydrogenase membrane anchor subunit protein // succinate dehydrogenase // succinate dehydrogenase hydrophobic membrane anchor protein subunit // putative succinate dehydrogenase // succinate dehydrogenase hydrophobic membrane anchor protein // succinate dehydrogenase subunit D …
1102	arginyl-tRNA synthetase // arginyl-tRNA synthetase protein // arginine--tRNA ligase // Arginyl-tRNA synthetase // COG0018: Arginyl-tRNA synthetase // putative arginyl-tRNA synthetase
1103	hypothetical protein mlr8254 // putative methyltransferase // methyltransferase // putative methylase protein // N6-adenine-specific methylase // methylase protein // putative methyltransferase with SAM-dependent methyltransferase domain // putative methylase // COG0742: N6-adenine-specific methylase // N-6 Adenine-specific DNA methylase // possible rRNA (guanine-N(2)-)-methyltransferase
1105	SsrA-binding protein // ssrA-binding (tmRNA-binding) protein // small protein B (tmRNA-binding protein) // SsrA-binding protein SsrA // trans-translation protein // trans-translation helper factor SmpB // ssrA-binding protein // ssra-binding protein // COG0691: tmRNA-binding protein // SmpB
1106	aspartyl/glutamyl-tRNA amidotransferase subunit C // glutamyl-tRNA-Gln-amidotransferase chain C // putative glutamyl-tRNA(Gln) amidotransferase subunit C protein // glutamyl-tRNA(Gln) amidotransferase subunit C // glutamyl-tRNA(Gln) amidotransferase // glutamyl-tRNA amidotransferase protein // C subunit of glutamyl-tRNA(Gln) amidotransferase // glutamyl-tRNA amidotransferase subunit C protein // …
1108	50S ribosomal protein L32 // 50S ribosomal protein L32P // ribosomal protein L32 // 50S ribosomal subunit protein L32 // LSU ribosomal protein L32P // large subunit ribosomal protein L32 // 50S 50S ribosomal protein L32 // 50s ribosomal protein L32p // ribosomal protein l32 // COG0333: Ribosomal protein L32 // possible 50S ribosomal protein L32
1109	16S ribosomal RNA methyltransferase RsmE // ribosomal RNA small subunit methyltransferase // COG1385: Uncharacterized protein conserved in bacteria // surface protein // 16S rRNA m3U1498 methyltransferase // RsmE family RNA methyltransferase
1110	DNA polymerase III subunit chi // DNA polymerase III chi subunit HolC // DNA polymerase III chi subunit // probable DNA polymerase III protein // DNA polymerase III // DNA polymerase III subunit chi HolC // DNA polymerase iii chi subunit holc // putative DNA polymerase III chi subunit // COG2927: DNA polymerase III // possible DNA polymerase III chi subunit // putative DNA polymerase III
1111	thiazole synthase // thiazole biosynthesis family protein // bifunctional sulfur carrier protein/thiazole synthase protein // putative thiamin biosynthesis protein // thiamine biosynthesis protein ThiS // thiazole biosynthesis protein ThiG // thiamin biosynthesis ThiG // thiamine biosynthesis // thiamine biosynthesis protein ThiG // thiG protein // COG2022: Uncharacterized enzyme of thiazole bios…
1113	coproporphyrinogen III oxidase // coproporphyrinogen III oxidase protein // coproporphyrinogen III oxidase precursor // Coproporphyrinogen III oxidase // Coproporphyrinogen oxidase // coproporphyrinogen oxidase // COG0408: Coproporphyrinogen III oxidase // phosphoribosyl-ATP pyrophosphatase
1115	hypothetical protein mlr0169 // putative signal peptide protein // exported protein // COG1430: Uncharacterized conserved protein // protein of hypothetical function DUF192
1116	ribosome-binding factor A // ribosome binding factor A // ribosome-binding factor a // Ribosome-binding factor A // COG0858: Ribosome-binding factor A
1117	30S ribosomal protein S14 // ribosomal protein S14 // 30S ribosomal subunit protein S14 // SSU ribosomal protein S14P // small subunit ribosomal protein S14 // ribosomal protein s14 // COG0199: Ribosomal protein S14
1118	16S rRNA methyltransferase GidB // glucose-inhibited division protein B // glucose inhibited division protein B // methyltransferase GidB // glucose inhibited division protein B; methyltransferase gidB // Methyltransferase gidB (Glucose-inhibited division protein B) // glucose inhibited division protein B GidB // putative S-adenosylmethionine-dependent methyltransferase involved in bacterial cell…
1119	dihydroorotase // aspartate transcarbamoylase subunit PyrC // multifunctional complex type dihydroorotase // probable dihydroorotase protein // aspartate transcarbamoylase // dihydroorotase (DHOase) // dihydroorotase-like protein // dihydroorotase protein // putative dihydroorotase-like protein // Amidohydrolase family // amidohydrolase
1120	hypothetical protein mll2411 // COG2983: Uncharacterized conserved protein // Uncharacterised conserved protein UCP006173
1121	50S ribosomal protein L35 // ribosomal protein L35 // LSU ribosomal protein L35P // large subunit ribosomal protein L35 // 50S 50S ribosomal protein L35 // ribosomal protein l35 // 50S ribosomal protein L35P // COG0291: Ribosomal protein L35
1122	hypothetical protein mlr7652 // COG0465: ATP-dependent Zn proteases // GTP-binding protein Era
1123	30S ribosomal protein S8 // ribosomal protein S8 // 30S ribosomal subunit protein S8 // SSU ribosomal protein S8P // small subunit ribosomal protein S8 // ribosomal protein s8 // COG0096: Ribosomal protein S8
1125	leucyl/phenylalanyl-tRNA--protein transferase // leucyltransferase // leucyl/phenylalanyl-tRNA--protein transferase protein // leucyl/phenylalanyl-tRNA/protein transferase // putative leucyl/phenylalanyl-tRNA-protein transferase // tRNA(Leu/Phe)-protein transferase // leucyl/phenylalanyl-tRNA-protein transferase // possible leucyl/phenylalanyl-tRNA--protein transferase // COG2360: Leu/Phe-tRNA-pr…
1126	molybdopterin converting factor // molybdopterin MPT converting factor subunit 2 // molybdopterin converting factor subunit 2 // molybdopterin converting factor large subunit // molybdopterin biosynthesis MoaE // molybdenum cofactor biosynthesis protein E // molybdopterin biosynthesis MoaE protein // molybdopterin synthase subunit MoaE // molybdopterin-converting factor subunit 2 // molybdopterin…
1127	aspartate carbamoyltransferase catalytic subunit // aspartate carbamoyltransferase // aspartate carbamoyltransferase protein // aspartate carbamoyl transferase // aspartate carbamoyltransferase catalytic chain // COG0540: Aspartate carbamoyltransferase // putative aspartate carbamoyltransferase
1128	30S ribosomal protein S18 // RpsR // ribosomal protein S18 // SSU ribosomal protein S18P // small subunit ribosomal protein S18 // ribosomal protein s18
1129	glycine cleavage system protein H // glycine cleavage system H protein // glycine cleavage systemh protein // glycine cleavage complex protein H // glycine cleavage H-protein // putative glycine cleavage system h protein // glycine cleavage system h protein // COG0509: Glycine cleavage system H protein (lipoate-binding) // lipoyl synthase // glycine cleavage system component H
1130	peptidyl-tRNA hydrolase // aminoacyl-tRNA hydrolase // peptidyl-tRNA hydrolase protein // Aminoacyl-tRNA hydrolase // Peptidyl-tRNA hydrolase (PTH) // Peptidyl-tRNA hydrolase // COG0193: Peptidyl-tRNA hydrolase
1131	50S ribosomal protein L19 // ribosomal protein L19 // 50S ribosomal subunit protein L19 // LSU ribosomal protein L19P // large subunit ribosomal protein L19 // 50S 50S ribosomal protein L19 // ribosomal protein l19 // COG0335: Ribosomal protein L19 // 50s ribosomal protein L19
1132	sulfite reductase hemoprotein subunit // sulfite reductase (NADPH) hemoprotein beta-component // putative nitrite reductase protein // ferredoxin-nitrite reductase // nitrite/sulfite reductase hemoprotein beta subunit // sulfite/ferredoxin-nitrite reductase // sulfite reductase (ferredoxin) // nitrite/sulfite reductase hemoprotein subunit beta // sulfite reductase // nitrite/sulfite reductase // …
1133	50S ribosomal protein L24 // ribosomal protein L24 // 50S ribosomal subunit protein L24 // LSU ribosomal protein L24P // large subunit ribosomal protein L24 // 50S 50S ribosomal protein L24 // ribosomal protein l24 // 50S ribosomal protein L24P // COG0198: Ribosomal protein L24
1137	thiamine biosynthesis protein ThiC // thiamine biosynthesis protein // Thiamine biosynthesis protein thiC // thiamine biosynthesis protein thic // Thiamine biosynthesis protein ThiC // putative thiamine biosynthesis protein // COG1842: Phage shock protein A (IM30) // COG0422: Thiamine biosynthesis protein ThiC
1138	GTP-binding protein Era // transcriptional regulator // GTP-binding protein // gtp-binding protein era // COG1159: GTPase
1139	hypothetical protein mll4005 // iojap-like protein // plant iojap-like protein // Iojap-related protein precursor // uncharacterized Iojap-like protein // iojap protein family // iojap-related protein // unknown function Iojap protein // Iojap-related protein // iojap family protein // Iojap-like protein
1140	sec-independent translocase // sec-independent protein translocase protein // twin-arginine translocation protein // putative sec-independent protein secretion pathway component TatB // SEC-independent protein translocase protein // sec-independent protein secretion pathway components TatB // twin-arginine translocation protein TatB // Sec-independent protein translocase protein TatB // Sec-indep…
1141	hypothetical protein mlr7968 // DnaA-like protein // chromosomal replication initiator // ATPase involved in DNA replication initiation-like protein // regulatory inactivation of DnaA Hda protein // DNA replication initiation ATPase // chromosomal replication initiator DnaA // DnaA-related protein // Chromosomal replication initiator DnaA // DNA replication initiation ATPase protein // ATPase-lik…
1143	hypothetical protein mll4430 // ATP-dependent protease LA 2 // ATP-dependent protease La // peptidase S16 // Lon family ATP-dependent protease // peptidase S16 lon domain-containing protein // peptidase S16 protein // ATP-dependent protease La (LON) domain-containing protein // peptidase S16 lon domain protein // ATP-dependent protease La protein // ATP-dependent protease La domain protein
1145	acetolactate synthase 3 regulatory subunit // acetolactate synthase small subunit // acetolactate synthase // acetolactate synthase III protein // small subunit of acetolactate synthase // acetolactate synthase III // acetolactate synthase large subunit // COG0440: Acetolactate synthase // acetolactate synthase 3 small subunit
1146	phosphomethylpyrimidine kinase // phoshomethylpyrimidine kinase protein // bifunctional: hydroxy-methylpyrimidine kinase (HMP kinase); hydroxy-phosphomethylpyrimidine kinase (HMP-P kinase) // hydroxy-methylpyrimidine kinase /hydroxy-phosphomethylpyrimidine kinase // phosphomethylpyrimidine kinase protein // bifunctional hydroxy-methylpyrimidine kinase (HMP kinase); hydroxy-phosphomethylpyrimidine…
1148	3-hydroxybutyryl-CoA dehydrogenase // 3-hydroxybutyryl-CoA dehydrogenase protein // 3-hydroxybutyryl-coa dehydrogenase // NAD-binding 3-hydroxyacyl-CoA dehydrogenase // 3-hydroxyacyl-CoA dehydrogenase NAD-binding protein // 3-hydroxyacyl-CoA dehydrogenase nad-binding protein // Hbd // 3-hydroxyacyl-CoA dehydrogenase // COG1250: 3-hydroxyacyl-CoA dehydrogenase // 3-hydroxyacyl-CoA dehydrogenase NA…
1149	50S ribosomal protein L28 // ribosomal protein L28 // LSU ribosomal protein L28P // large subunit ribosomal protein L28 // 50S 50S ribosomal protein L28 // ribosomal protein l28 // 50S ribosomal protein L28P // 50S ribosomal protein // COG0227: Ribosomal protein L28 // GTP-binding protein LepA
1150	hypothetical protein mll7646 // Fe-S metabolism associated SufE // putative sufE-like protein // Fe-S metabolism associated SufE protein // putative Fe-S metabolism associated protein // SufE protein probably involved in Fe-S center assembly // cysteine desulfuration protein SufE // putative cysteine desulfuration protein SufE // putative sulfur acceptor protein sufE // iron-sulfur (Fe-S) metabol…
1151	3-methyl-2-oxobutanoate hydroxymethyltransferase // ketopantoate hydroxymethyltransferase // ketopantoate hydroxymethyltransferase precursor // COG0413: Ketopantoate hydroxymethyltransferase
1153	peptidyl-tRNA hydrolase domain protein // peptidyl-tRNA hydrolase domain-containing protein // class I peptide chain release factor // Class I peptide chain release factor // probable peptide chain release factor protein (peptidyl-tRNA hydrolase protein) // protein chain release factor B // peptidyl-tRNA hydrolase domain // peptide chain release factor protein (peptidyl-tRNA hydrolase protein) //…
1154	hypothetical protein mlr4547 // Smr family protein // Smr protein/MutS2 // putative Smr protein/MutS2 C-terminal // putative Smr protein // putative DNA repair protein // Smr domain protein // DNA repair protein // Smr protein/MutS2 domain protein // DNA mismatch repair protein Smr/MutS2 // smr protein
1155	thiol oxidoreductase FrnE // polyketide biosynthesis associated protein // polyketide biosynthesis dithiol-disulfide isomerase // DSBA oxidoreductase // putative DSBA oxidoreductase // protein-disulfide isomerase-like protein // putative protein-disulfide isomerase // putative dithiol-disulfide isomerase protein (involved in polyketide biosynthesis) // dithiol-disulfide isomerase // dsba oxidored…
1156	hypothetical protein mll6455 // uncharacterized protein family UPF0262 // Uncharacterized conserved protein UCP032146
1157	30S ribosomal protein S19 // ribosomal protein S19 // 30S ribosomal subunit protein S19 // SSU ribosomal protein S19P // small subunit ribosomal protein S19 // ribosomal protein s19 // COG0185: Ribosomal protein S19 // Ribosomal protein S19 // putative 30S ribosomal protein S19
1158	hypothetical protein msl3793 // COG2841: Uncharacterized protein conserved in bacteria // coiled-coil domain-containing protein 149
1159	preprotein translocase subunit SecE // preprotein translocase // putative preprotein translocase secE subunit // protein translocase subunit secE/sec61 gamma // putative translocation complex protein // protein-export translocase protein // Preprotein translocase subunit SecE-like protein // protein translocase subunit SecE // preprotein translocase subunit secE // SecE subunit of protein translo…
1161	4-phosphopantetheinyl transferase // holo-acyl-carrier-protein synthase // putative Holo-acyl carrier protein synthase // holo- // holo-(acyl-carrier-protein) synthase // holo-(acyl-carrier-protein) synthase protein // holo-acyl-carrier protein synthase // COG0736: Phosphopantetheinyl transferase (holo-ACP synthase)
1162	30S ribosomal protein S17 // ribosomal protein S17 // 30S ribosomal protein S17P // 30S ribosomal subunit protein S17 // SSU ribosomal protein S17P // small subunit ribosomal protein S17 // 30S ribosomal protein s17 // COG0186: Ribosomal protein S17
1164	30S ribosomal protein S20 // ribosomal protein S20 // SSU ribosomal protein S20P // small subunit ribosomal protein S20 // ribosomal protein s20 // 30S ribosomal protein S20P // COG0268: Ribosomal protein S20
1165	hypothetical protein Atu1473 // ATP12 ATPase // putative chaperone protein // ATP12 chaperone protein // ATP synthase F1 complex assembly factor 2 // ATPase // ATP synthase F1 mitochondrial assembly chaperone ATP12 // chaperone required for the assembly of the mitochondrial F1-ATPase // ATP synthase mitochondrial F1 complex assembly factor 2 // ATP12 chaperone protein family // atp12 atpase
1166	hypothetical protein mlr0681 // Holliday junction resolvase-like protein // putative Holliday junction resolvase // Holliday junction resolvase YqgF // holliday junction resolvase // holliday junction resolvase protein // holliday junction resolvase YqgF // putative endonuclease // Putative Holliday junction resolvase // holliday junction resolvase yqgf // Holliday junction resolvase
1167	hypothetical protein mlr2735 // transmembrane protein // COG1063: Threonine dehydrogenase and related Zn-dependent dehydrogenases // COG0098: Ribosomal protein S5 // cytochrome P460
1168	50S ribosomal protein L33 // ribosomal protein L33 // 50S ribosomal subunit protein L33 // LSU ribosomal protein L33P // large subunit ribosomal protein L33 // 50S 50S ribosomal protein L33 // ribosomal protein l33 // 50S ribosomal protein L33P // ribosomal protein L33-related protein // COG0267: Ribosomal protein L33 // conserved domain protein
1170	2-amino-4-hydroxy-6-hydroxymethyldihydropteridine pyrophosphokinase // 6-hydroxymethyl-7 // 7 // 2-amino-4-hydroxy-6-hydroxymethyldihydropteridine pyrophosphokinase (7 // 8-dihydro-6-hydroxymethylpterin- pyrophosphokinase // 2-amino-4-hydroxy-6- hydroxymethyldihydropteridine pyrophosphokinase // putative 2-amino-4-hydroxy-6- hydroxymethyldihydropteridine pyrophosphokinase // 2-amino-4-hydroxy-6- …
1171	50S ribosomal protein L3 // ribosomal protein L3 // 50S ribosomal subunit protein L3 // LSU ribosomal protein L3P // large subunit ribosomal protein L3 // 50S ribosomal protein l3 // 50S ribosomal protein L3P // COG0087: Ribosomal protein L3 // Ribosomal protein L3
1173	hypothetical protein mlr2408 // periplasmic immunogenic protein // outer membrane protein // hypothetical conserved membrane protein // putative outer membrane protein // 26 kDa periplasmic immunogenic protein // COG2968: Uncharacterized conserved protein
1177	pantoate-beta-alanine ligase // pantoate--beta-alanine ligase // pantothenate synthetase (pantoate--beta-alanine ligase) // pantothenate synthetase // pantothenate synthase // pantoate/beta-alanine ligase // Pantoate--beta-alanine ligase (Pantothenate synthetase) (Pantoate-activating enzyme) // COG0414: Panthothenate synthetase
1179	hypothetical protein mll0911 // nitroreductase family protein // nitroreductase // putative NADH oxidase/flavin reductase family protein // putative nitroreductase // putative nitroreductase protein // nitroreductase protein // Nitroreductase family protein // oxidoreductase // Putative NAD(P)H nitroreductase // COG0778: Nitroreductase
1182	hypothetical protein mll3297 // M20/M25/M40 family peptidase // peptidase dimerisation domain-containing protein // peptidase M20 // succinyl-diaminopimelate desuccinylase protein // peptidase // peptidase dimerisation // succinyl-diaminopimelate desuccinylase // peptidase dimerisation domain protein // M20 family peptidase // Beta-Ala-His dipeptidase
1184	hypothetical protein mlr3032 // L-threonine aldolase // threonine aldolase // putative low specificity L-threonine aldolase protein // L-allo-threonine aldolase // aromatic amino acid beta-eliminating lyase/threonine aldolase // low-specificity L-threonine aldolase // low-specificity l-threonine aldolase protein // Threonine aldolase // low specificity L-threonine aldolase // threonine aldolase p…
1185	hypothetical protein mll1088 // chromosome segregation and condensation protein ScpA // condensin subunit ScpA // chromosome segregation and condensation protein // putative Segregation and condensation protein A // chromosome segregation and condensation protein A // segregation and condensation protein A // ScpA/B protein // chromosome segregation and condensation protein scpa // Segregation an…
1186	fructose-specific IIA component // PTS system // putative IIA component of PTS system protein // PTS system IIA component // PTS system fructose subfamily IIA component // PTS system permease (IIAMan) // probable protein-N(pi)-phosphohistidine-sugar phosphotransferase protein (Enzyme II of the phosphotransferase system) // phosphotransferase system // PTS system permease // PTS system fructose //…
1187	NADPH:ferredoxin reductase // ferredoxin NADP+ reductase // ferredoxin--NADP reductase // ferredoxin-NADP reductase // ferredoxin--NADP(+) reductase // oxidoreductase FAD/NAD(P)-binding subunit // oxidoreductase FAD-binding subunit // ferredoxin-NADP(+) reductase // oxidoreductase FAD/NAD(P)-binding domain protein // ferredoxin-NADP+ reductase protein // oxidoreductase FAD-binding domain-containi…
1188	hypothetical protein msl0055 // BolA/YrbA family protein // BolA family protein // BolA-like protein // probable stress-induced morphogen protein // stress-induced morphogen // stress-induced morphogen BolA-like protein // stress-induced morphogen protein // BolA protein // bolA family protein // bola family protein
1190	anhydro-N-acetylmuramic acid kinase // anhydro-N-acetylmuramic acid kinase protein // predicted molecular chaperone // putative AnmK-like protein // molecular chaperone // COG2377: Predicted molecular chaperone distantly related to HSP70-fold metalloproteases
1191	hypothetical protein msl0828 // TPR domain protein // TPR repeat domain-containing protein // TPR repeat family protein // TPR repeat-containing protein // COG2938: Uncharacterized conserved protein // TPR repeat region superfamily protein // putative protein EMI5-like protein
1192	phosphoribosylformylglycinamidine synthase subunit PurS // phosphoribosylformylglycinamidine synthase // phosphoribosylformylglycinamidine synthase PurS // phosphoribosylformylglycinamidine synthetase // phosphoribosylformylglycinamidine synthase protein // Phosphoribosylformylglycinamidine synthetase PurS // phosphoribosyl formylglycinamidine synthase PurS // phosphoribosylformylglycinamidine sy…
1195	hypothetical protein Atu0945 // uncharacterized ACR protein // Protein of unknown function DUF3617 // COG0397: Uncharacterized conserved protein // protein of hypothetical function UPF0061
1197	50S ribosomal protein L23 // ribosomal protein L25/L23 // 50S ribosomal protein L25/L23 // ribosomal protein L23 // Ribosomal protein L25/L23 // 50S ribosomal subunit protein L23 // LSU ribosomal protein L23P // large subunit ribosomal protein L23 // ribosomal protein l25/l23 // COG0089: Ribosomal protein L23 // putative 50S ribosomal protein L23
1198	preprotein translocase subunit SecG // preprotein translocase // protein translocase subunit secG // preprotein translocase SecG subunit // probable protein-export translocase protein // protein-export translocase protein // protein-export membrane protein SECG // putative secG: preprotein translocase // protein translocase subunit SecG // SecG protein // putative preprotein translocase
1199	hypothetical protein mlr0382 // septum formation initiator // septum formation initiator domain-containing protein // putative septum formation initiator // probable cell division protein (septum formation initiator protein) // Septum formation initiator // septum formation initiator protein // septum formation inhibitor Maf // putative septum formation initiator protein // septum formation initi…
1200	ribonuclease P // ribonuclease P protein component // ribonuclease P protein component (RNaseP protein) (protein C5) // ribonuclease P protein // ribonuclease P protein component (RNaseP protein // RNase P protein component // putative inner membrane protein translocase component YidC // ribonuclease p protein component // Ribonuclease P protein component // putative ribonuclease P protein compon…
1201	hypothetical protein msl3091 // orotidine 5-phosphate decarboxylase // orotidine 5-phosphate decarboxylase (OMP decarboxylase) (OMPDCase) (OMPdecase) // orotidine-5-phosphate decarboxylase // orotidine 5-phosphate decarboxylase protein // orotidine 5`-phosphate decarboxylase // COG0284: Orotidine-5-phosphate decarboxylase // putative orotidine 5-phosphate decarboxylase
1202	acyl-CoA thioesterase // esterase // putative acyl-CoA thioesterase i protein // acyl-CoA thioesterase I // GDSL family lipase // multifunctional: acyl-CoA thioesterase I; protease I; lysophospholipasel(I) // multifunctional acyl-CoA thioesterase I // putative acyl-CoA thioesterase // putative lysophospholipase L1 // lipolytic protein // lipolytic protein G-D-S-L family
1203	50S ribosomal protein L29 // ribosomal protein L29 // 50S ribosomal subunit protein L29 // LSU ribosomal protein L29P // large subunit ribosomal protein L29 // 50S 50S ribosomal protein L29 // ribosomal protein l29 // 50S ribosomal protein L29P // COG0255: Ribosomal protein L29 // RpmC // Ribosomal protein L29
1208	bacterioferritin // bacterioferritin (iron storage homoprotein) // Ferritin // bacterioferritin protein // Bacterioferritin (cytochrome b1) // Ferritin Dps family protein // predicted bacterioferritin // Bacterioferritin // bacterioferritin subunit 2 // bacterioferritin subunit 1 // COG2193: Bacterioferritin (cytochrome b1)
1211	hypothetical protein mlr1073 // putative ATPase family protein // putative ATPase // predicted ATPase (AAA+ superfamily) // MarR family transcriptional regulator // ATP-dependent protease subunit // AAA family ATPase // ATPase // COG2607: Predicted ATPase (AAA+ superfamily) // possible ATPase family protein // transposase
1212	protease subunit hflK // HFLK protein // putative membrane bound protease protein // membrane bound protease protein // HflK protein // protease activity modulator HflK // HflK protein precursor // Protein HflK // hydrolase serine protease transmembrane subunit K protein // SPFH domain / Band 7 family protein // putative transmembrane serine protease
1215	hypothetical protein mll2728 // COG3816: Uncharacterized protein conserved in bacteria // protein of hypothetical function DUF1285
1216	sigma-54 modulation protein // SIGMA54 modulation protein // ribosomal subunit interface protein // sigma 54 modulation protein/ribosomal protein S30EA // sigma 54 modulation protein / SSU ribosomal protein S30P // 30S ribosomal protein S30P // sigma 54 modulation protein // SSU ribosomal protein S30P / sigma 54 modulation protein // probable sigma 54 modulation protein // ribosomal protein S30Ae…
1217	hypothetical protein mll7547 // metallo-beta-lactamase superfamily protein // putative hydrolase protein // metallo-beta-lactamase family protein // beta-lactamase domain-containing protein // putative Beta-lactamase // beta-lactamase domain protein // probable beta-lactamase family protein // beta-lactamase // beta-lactamase family protein // putative hydrolase/glyoxylase
1218	hypothetical protein mlr7888 // DNA methylase protein // putative DNA (exogenous) processing protein // protein involved in catabolism of external DNA // external DNA catabolism protein // putative DNA methylase protein // COG2961: Protein involved in catabolism of external DNA // florfenicol resistance protein // YhiR family protein
1220	hypothetical protein mll7509 // thio:disulfide interchange protein // putative suppressor for copper-sensitivity B; putative protein-disulfide reductase // cytochrome c biogenesis protein // putative suppressor for copper-sensitivity B // thiol:disulfide interchange protein DsbD // thiol:disulfide interchange protein // cytochrome c biogenesis protein transmembrane region // putative thiol:disulf…
1221	50S ribosomal protein L30 // ribosomal protein L30 // 50S ribosomal subunit protein L30 // LSU ribosomal protein L30P // large subunit ribosomal protein L30 // ribosomal protein L30/L7E // 50S 50S ribosomal protein L30 // ribosomal protein l30 // 50S ribosomal protein L30P // COG1841: Ribosomal protein L30/L7E
1222	hypothetical protein mlr5063 // alpha/beta hydrolase fold protein // alpha/beta hydrolase fold // putative hydrolase protein // hydrolase protein // abhydrolase domain-containing protein 10 // hydrolase // putative alpha/beta hydrolase // alpha/beta fold family hydrolase // alpha/beta hydrolase family protein // alpha/beta fold family hydrolase/acetyltransferase-like protein
1223	hypothetical protein mll4156 // hypothetical conserved membrane protein // yggt family protein // hypothetical membrane protein // YGGT family protein // integral membrane protein // transmembrane protein // COG0762: Predicted integral membrane protein // YGGT family
1225	cytochrome C oxidase assembly protein // cytochrome c oxidase assembly protein CtaG/Cox11 // cytochrome c oxidase assembly protein // cytochrome c oxidase assembly protein CtaG // cytochrome-c oxidase assembly protein // putative cytochrome-c oxidase assembly protein (coxG) // cytochrome C oxidase subunit XI assembly protein // cytochrome c oxidase subunit XI assembly protein // cytochrome c oxid…
1228	hypothetical protein mll2487 // GatB/Yqey domain-containing protein // GatB protein // GatB/YqeY // GatB/Yqey domain protein // GatB // Aspartyl/glutamyl-tRNA(Asn/Gln) amidotransferase subunit B (Asp/Glu-ADT subunit B) // putative cytoplasmic protein // amidotransferase GatB/YqeY subunit for mischarged Glu-tRNA(Gln) // GatB/YqeY-like uncharacterized conserved protein // GatB/YqeY domain-containin…
1230	glycine cleavage system aminomethyltransferase T // glycine cleavage system T protein // aminomethyltransferase // aminomethyltransferase protein // glycine cleavage complex protein T // glycine cleavage T protein // Glycine cleavage system T protein // glycine cleavage system t protein // glycine cleavage system protein T2 // COG0404: Glycine cleavage system T protein (aminomethyltransferase) //…
1231	ftsH protease activity modulator hflC // HFLC protein // putative hydrolase serine protease transmembrane protein // hydrolase serine protease transmembrane protein // HflC protein // protease activity modulator HflK // band 7 protein // HflC protein precursor // protein hflC // hydrolase serine protease transmembrane subunit C protein // protease subunit hflC
1232	acetyl/propionyl CoA carboxylase // 3-methylcrotonoyl-CoA carboxylase beta subunit // propionyl-CoA carboxylase subunit beta // putative methylcrotonoyl-CoA carboxylase non-biotinylated subunit protein // 3-methylcrotonyl-CoA carboxylase beta subunit // propionyl-CoA carboxylase // putative acyl-CoA carboxylase // putative carboxylase; putative substrate: acetyl-CoA // putative carboxylase // car…
1233	DNA-3-methyladenine glycosylase I // 3-methyladenine-DNA glycosylase // DNA-3-methyladenine glycosylase I protein // 3-methyl-adenine DNA glycosylase I // DNA-3-methyladenine glycosylase 1 // dna-3-methyladenine glycosylase 1 // methyladenine glycosylase // putative DNA-3-methyladenine glycosylase I // DNA-3-methyladenine glycosylase i // 3-methyladenine-DNA glycosylase I // 3-methyladenine DNA g…
1234	hypothetical protein mll0918 // unknown function protein // COG0759: Uncharacterized conserved protein // alpha-hemolysin
1235	prolyl-tRNA synthetase // prolyl-tRNA synthetase protein // proline-tRNA ligase // Prolyl-tRNA synthetase // COG0442: Prolyl-tRNA synthetase // flagellar P-ring protein precursor // proline--tRNA ligase
1236	hypothetical protein Atu2302 // putative membrane protein // NnrU family protein // putative NnrU protein // NnrUfamily protein // putative nitrate reductase protein // NnrU protein // nitrate reductase protein // NnrU // transmembrane protein // Putative membrane protein
1238	hypothetical protein mlr2813 // putative Signal transduction histidine kinase // Protein of unknown function DUF2328 // COG0642: Signal transduction histidine kinase
1240	hypothetical protein mll4218 // HemY domain-containing protein // putative signal peptide;putative HemY porphyrin biosynthesis protein // putative HemY protein // HemY domain protein // hypothetical conserved membrane protein // HemY protein // hypthetical protein contains N-terminal HemY domain // hemy domain protein // HemY-like // transmembrane protein
1241	hypothetical protein mll3953 // metallophosphoesterase // metallo-phosphoesterase // putative phosphatase protein // putative phosphatase // metallophosphoesterase family protein // Ser/Thr protein phosphatase family protein // phosphatase // COG1692: Uncharacterized protein conserved in bacteria // Ser/Thr protein phosphatase
1242	hypothetical protein mlr8421 // putative cytoplasmic protein
1243	hypothetical protein mll2727 // MutT family NTP pyrophosphatase // MutT/nudix family protein // NUDIX hydrolase // putative NUDIX hydrolase // nudix hydrolase // probable NTP pyrophosphohydrolase protein // nudix family hydrolase // NTP pyrophosphohydrolase protein // NTP pyrophosphohydrolase MutT family // NTP pyrophosphohydrolase
1244	hypothetical protein msl2821 // IS3 family transposase orfA // flag1
1247	cellulase-like protein // putative signal peptide // Protein of unknown function DUF2155 // putative signal peptide protein
1253	hypothetical protein mlr3565 // stress induced morphogen // putative transcription regulator protein // BolA protein // BolA family protein // transcriptional regulator BolA // stress-induced morphogen // BolA-like protein // stress response and cell division protein BolA // transcriptional regulator // bolA family protein
1254	hypothetical protein mll7417 // moaA/nifB/pqqE family protein // radical SAM domain-containing protein // elongator protein 3 // radical SAM domain protein // putative radical SAM domain protein // nitrogenase cofactor biosynthesis protein NifB // Radical SAM domain-containing protein // radical SAM protein // radical SAM // Radical SAM domain protein
1255	phosphoenolpyruvate carboxykinase // putative bacteriophage protein // phosphoenolpyruvate carboxykinase protein // phosphoenolpyruvate carboxykinase (ATP) // COG1866: Phosphoenolpyruvate carboxykinase (ATP) // Phosphoenolpyruvate carboxykinase (ATP)
1256	2-dehydro-3-deoxyphosphooctonate aldolase // 3-deoxy-8-phosphooctulonate synthase protein // 3-deoxy-8-phosphooctulonate synthase // 2-dehydro-3-deoxyphosphooctonate aldolase / KDO 8-P synthase // COG2877: 3-deoxy-D-manno-octulosonic acid (KDO) 8-phosphate synthase
1257	hypothetical protein mll2675 // COG2960: Uncharacterized protein conserved in bacteria // prolipoprotein diacylglyceryl transferase // pyrroline-5-carboxylate reductase
1258	hypothetical protein mlr0071 // HpcH/HpaI aldolase
1264	nicotinate-nucleotide--dimethylbenzimidazole phosphoribosyltransferase // nicotinate-nucleotide-dimethylbenzimidazole phosphoribosyltransferase // nicotinate-nucleotide--dimethylbenzimidazole phosphoribosyltransferase protein // nicotinate-nucleotide/dimethylbenzimidazole phosphoribosyltransferase // Nicotinate-nucleotide--dimethylbenzimidazole phosphoribosyltransferase (NN:DBI PRT) (N(1)-alpha-p…
1265	peroxiredoxin-like protein // peroxiredoxin // peroxiredoxin protein // AhpC/TSA family protein // redoxin domain-containing protein // putative peroxiredoxin // alkyl hydroperoxide reductase // redoxin // putative thioredoxin protein // hybrid peroxiredoxin hyPrx5 // Redoxin domain protein
1266	adenine phosphoribosyltransferase // adenine phosphoribosyl transferase // adenine phosphoribosyltransferase protein // protein TraN // COG0503: Adenine/guanine phosphoribosyltransferases and related PRPP-binding proteins
1267	putative hydrolase // hydrolase // HAD superfamily hydrolase // pyrimidine 5-nucleotidase // HAD-superfamily hydrolase // putative pyrimidine 5-nucleotidase // putative hydrolase protein // hydrolase protein // putative Pyrimidine 5-nucleotidase (HAD-superfamily hydrolase) // hydrolase of the HAD superfamily // putative haloacid dehalogenase superfamily hydrolase
1270	ferric uptake regulator // ferric uptake regulation protein // ferric uptake regulator family protein // putative ferric uptake regulation protein // ferric-uptake regulator // Fur family ferric uptake regulator // transcriptional regulator Fur // transcriptional regulator // ferric uptake regulator Fur // Ferric-uptake regulator // FUR family transcriptional regulator
1271	hypothetical protein mll5310 // protein of hypothetical function DUF1052
1272	aminopeptidase N // peptidase M1 // aminopeptidase N protein // membrane alanyl aminopeptidase // Peptidase M1 membrane alanine aminopeptidase // aminopeptidase n // peptidase m1 membrane alanine aminopeptidase // Aminopeptidase N // aminopeptidase // M1 family peptidase // prepilin-type cleavage/methylation-like protein
1273	hypothetical protein msl4095 // COG5508: Uncharacterized conserved small protein // bifunctional phosphoribosylaminoimidazolecarboxamide formyltransferase/IMP cyclohydrolase // putative cytoplasmic protein
1274	tRNA-dihydrouridine synthase A // YjbN family TIM-barrel protein // putative tRNA-dihydrouridine synthase protein // tRNA-dihydrouridine synthase // putative tail fiber protein H // TIM-barrel protein // tRNA-dihydrouridine synthase (nifR3-like) protein // NifR3/Smm1 family protein // tim-barrel protein // COG0042: tRNA-dihydrouridine synthase // dihydrouridine synthase DuS
1276	hypothetical protein msl4429 // tetraacyldisaccharide-1-P 4-kinase // tetraacyldisaccharide 4-kinase // COG2835: Uncharacterized conserved protein // conserved domain protein
1277	hypothetical protein mlr4354 // putative signal peptide protein // invasion associated locus B family protein // expressed protein // Invasion associated locus B family protein
1278	hypothetical protein mlr0875 // putative fusion protein: putative acetyltransferase protein and hypothetical conserved protein // YaiI // YaiI/YqxD family protein // COG1671: Uncharacterized protein conserved in bacteria // toxin-antitoxin system
1279	hypothetical protein mll4345 // ABC transporter permease // putative ABC transporter // putative ABC transporter permease protein // putative ABC transporter permease // ABC transporter // ABC-type transport system permease component // lysophospholipase L1 biosynthesis ABC transporter permease // peptide ABC transporter permease // putative lipoprotein // transmembrane protein
1280	hypothetical protein mlr5611 // metallophosphoesterase // putative ICC-like phosphoesterase // ICC-like protein putative phosphoesterase // ICC-like phosphoesterase // putative phosphoesterase protein // phosphoesterase protein // ICC-like phosphoesterases-like // putative metallo-phosphoesterase // COG1407: Predicted ICC-like phosphoesterases // Putative metallo-phosphoesterase
1287	lipid-A-disaccharide synthase // Lipid-A-disaccharide synthase // lipid A biosynthesis disaccharide synthase protein // lipid-a-disaccharide synthase // glycosyl transferase family protein // Lipid A disaccharide synthetase // COG0763: Lipid A disaccharide synthetase // putative lipid A disaccharide synthase // putative lipid-A-disaccharide synthase
1288	lysophospholipase L2 // lysophospholipase // lysophospholipase L2 protein // alpha/beta hydrolase fold // putative lysophospholipase L2 // alpha/beta hydrolase fold protein // lysophospholipase protein // putative lysophospholipase // putative lysophospholipase L2 (pldB-like) // Lysophospholipase // alpha/beta fold family hydrolase
1292	UDP-N-acetylglucosamine acyltransferase // acyl-(acyl-carrier-protein)--UDP-N-acetylglucosamine O-acyltransferase // acyl-(acyl-carrier-protein)-UDP-N- acetylglucosamine O-acyltransferase // lipid A biosynthesis acyl- // acyl- // transferase hexapeptide repeat protein // acyl-(acyl-carrier-protein)--UDP-N- acetylglucosamine O-acyltransferase // Acyl- // sugar O-acyltransferase // acyl-(acyl-carri…
1293	hypothetical protein mll1662 // surface antigen (D15) // putative outer membrane protein // outer membrane protein // putative cell surface protein // surface antigen // outer membrane protein YtfM // surface antigen (d15) // Outer membrane protein // OMP85 family outer membrane protein // cell surface protein
1294	hypothetical protein mll7427 // methyltransferase small // O-methyltransferase-like protein // O-methyltransferase // putative O-methyltransferase // type 11 methyltransferase // putative methyltransferase protein // methyltransferase // putative methyltransferase // methyltransferase small domain protein // methyltransferase protein
1297	hypothetical protein mlr4637 // NAD-dependent epimerase/dehydratase // putative NAD-dependent epimerase // 3-beta hydroxysteroid dehydrogenase/isomerase // putative nucleoside-diphosphate-sugar epimerase protein // Nucleoside-diphosphate-sugar epimerase // nucleoside-diphosphate-sugar epimerase protein // putative NAD-dependent epimerase/dehydratase // putative epimerase with NAD(P)-binding Rossm…
1300	hypothetical protein mlr4228 // Thymocyte nuclear protein 1 // COG2947: Uncharacterized conserved protein // ubiquinol-Cytochrome c reductase // 3-phosphoshikimate 1-carboxyvinyltransferase // thymocyte nuclear protein 1
1303	peptidyl-dipeptidase // peptidyl-dipeptidase A protein // peptidyl-dipeptidase Dcp // peptidyl-dipeptidase protein // peptidyl-dipeptidase DCP // peptidyl-dipeptidase dcp // Peptidyl-dipeptidase Dcp // peptidase M3A and M3B thimet/oligopeptidase F // peptidyl-dipeptidase Dcp protein // Peptidyl-dipeptidase // oligopeptidase A
1306	DEAD-box protein // cold-shock dead-box protein A // putative ATP-dependent RNA helicase protein // DEAD/DEAH box helicase domain-containing protein // putative DEAD-box cold-shock protein // putative DEAD-box protein // DEAD/DEAH box helicase domain protein // ATP-dependent RNA helicase protein // superfamily II DNA and RNA helicase // DEAD/DEAH box helicase // DEAD/DEAH box protein
1307	processing proteinase // M16 family peptidase // putative processing protease protein // mitochondrial processing peptidase-like protein // processing peptidase // putative zinc protease (mpp-like) // putative zinc protease // peptidase M16 domain-containing protein // probable processing peptidase protein // peptidase // peptidase M16 domain protein
1308	DNA uptake protein // ComEC/Rec2 family protein // ComEC/Rec2-related protein // putative ComEC/Rec2 family protein // ComEC/Rec2-like protein // putative competence protein // competence protein // ComEC // DNA translocation competence protein ComA/ComEC/Rec2 // comEc/Rec2-like protein // membrane metal-binding protein
1312	muconate cycloisomerase // mandelate racemase/muconate lactonizing enzyme family protein // chloromuconate cycloisomerase // mandelate racemase/muconate lactonizing protein // mandelate racemase/muconate lactonizing family protein // L-Ala-D/L-Glu epimerase // Mandelate racemase/muconate lactonizing protein // putative racemase/isomerase protein // mandelate racemase/muconate lactonizing enzyme /…
1313	3-phosphoshikimate 1-carboxyvinyltransferase // 3-enolpyruvylshikimate-5-phosphate synthetase // COG0128: 5-enolpyruvylshikimate-3-phosphate synthase // EPSP synthase
1314	hypothetical protein mll0669 // Uncharacterized conserved protein UCP032025 // Uncharacterised conserved protein UCP032025 // putative cytoplasmic protein
1318	hypothetical protein mlr0512 // hemimethylated DNA binding protein // hemimethylated DNA-binding protein // hemimethylated DNA-binding region protein // hemimethylated DNA-binding region // putative DNA-binding protein // hemimethylated DNA-binding protein family // Heat shock protein hspQ // hemimethylated DNA binding domain-containing protein // COG3785: Uncharacterized conserved protein // put…
1319	50S ribosomal protein L36 // ribosomal protein L36 // large subunit ribosomal protein L36 // 50S 50S ribosomal protein L36 // ribosomal protein l36 // 50S ribosomal protein L36P // conserved domain protein
1321	hypothetical protein mll4235 // putative signal peptide // ErfK/YbiS/YcfS/YnhG family protein // erfk/ybis/ycfs/ynhg family protein // COG3786: Uncharacterized protein conserved in bacteria // Hypothetical Cytosolic Protein // putative cytoplasmic protein
1322	hypothetical protein msl9091 // AMP nucleosidase // AMP nucleosidase protein // amp nucleosidase // COG1131: ABC-type multidrug transport system // COG0775: Nucleoside phosphorylase
1324	large-conductance mechanosensitive channel // large conductance mechanosensitive channel protein // large-conductance mechanosensitive channel transmembrane protein // large conductance mechanosensitive channel // mechanosensitive channel // COG1970: Large-conductance mechanosensitive channel // putative large-conductance mechanosensitive channel // Large-conductance mechanosensitive channel
1327	2-deoxycytidine 5-triphosphate deaminase // deoxycytidine triphosphate deaminase protein // deoxycytidine triphosphate deaminase // COG0717: Deoxycytidine deaminase // 2-deoxycytidine 5-triphosphate deaminase-like protein // deoxycytidine deaminase // 2`-deoxycytidine 5`-triphosphate deaminase protein
1329	hypothetical protein mll0717 // COG2308: Uncharacterized conserved protein // UDP-N-acetylmuramate dehydrogenase // carboxylate-amine ligase
1330	TldD protein // tldD protein // peptidase U62 // putative peptidase TldD // peptidase U62 modulator of DNA gyrase // Zn-dependent protease protein // predicted Zn-dependent protease // protein tldD // TldD // DNA gyrase modulator TldD // putative Zn-dependent protease TldD
1332	hypothetical protein mlr4340 // cytosolic protein // Protein of unknown function DUF2794
1336	hypothetical protein mll3431 // cytosolic protein // hypothetical Cytosolic Protein // putative cytoplasmic protein
1338	hypothetical protein mll5500 // mutT/nudix family protein // MutT/nudix family protein // NUDIX hydrolase // putative mutT/Nudix hydrolase family protein; putative NADH pyrophosphatase // putative mutT/Nudix hydrolase family protein // MutT/NUDIX family protein // putative NTP pyrophosphohydrolase protein // peroxisomal NADH pyrophosphatase // NTP pyrophosphohydrolase protein // predicted NUDIX h…
1340	quinolinate synthetase // quinolinate synthetase complex // quinolinate synthetase complex subunit A // quinolinate synthetase A protein // putative quinolinate synthetase A (nadA-like) // quinolinate synthetase complex A subunit // quinolinate synthase // quinolinate synthetase A // quinolinate synthetase complex subunit alpha // COG0379: Quinolinate synthase
1342	hypothetical protein msl1345 // transmembrane protein // hypothetical Membrane Spanning Protein
1344	molybdopterin-guanine dinucleotide biosynthesis protein MobA // molybdopterin-guanine dinucleotide biosynthesis protein A // molybdenum cofactor guanylyltransferase // putative molybdopterin-guanine dinucleotide biosynthesis protein A // molybdopterin-guanine dinucleotide biosynthesis protein // Molybdopterin-guanine dinucleotide biosynthesis protein A // molybdopterin-guanine
1345	hypothetical protein mlr3925 // putative biopolymer transport exbB protein; putative membrane protein // putative MotA/TolQ/ExbB proton channel family protein // MotA/TolQ/ExbB proton channel family // MotA // motA/TolQ/ExbB proton channel family protein // MotA/TolQ/ExbB proton channel family protein // transmembrane protein // COG0811: Biopolymer transport proteins
1346	lysyl-tRNA synthetase // lysyl tRNA synthetase // Lysine--tRNA ligase // COG1384: Lysyl-tRNA synthetase (class I)
1348	3-hydroxydecanoyl-(acyl carrier protein) dehydratase // 3-hydroxydecanoyl- // 3-hydroxydecanoyl-ACP dehydratase // beta-hydroxyacyl-(acyl-carrier-protein) dehydratase FabA // Beta-hydroxyacyl-(acyl-carrier-protein) dehydratase // beta-hydroxyacyl-(acyl-carrier-protein) dehydratase faba // 3-hydroxydecanoyl-acyl carrier protein dehydratase // COG0764: 3-hydroxymyristoyl/3-hydroxydecanoyl-(acyl car…
1349	DNA-3-methyladenine glycosidase II // putative DNA-3-methyladenine glycosidase II protein // DNA-3-methyladenine glycosylase // HhH-GPD family protein // putative DNA-3-methyladenine glycosidase // DNA-3-methyladenine glycosylase II // HhH-GPD protein // DNA-glycosylase family protein // alcohol dehydrogenase // AlkA domain protein // DNA-3-methyladenine glycosidase II protein
1351	hypothetical protein mlr9158 // phosphodiesterase // glycerophosphoryl diester phosphodiesterase // putative glycerophosphoryl diester phosphodiesterase // cytosolic glycerophosphoryl diester phosphodiesterase // probable glycerophosphoryl diester phosphodiesterase protein // glycerophosphoryl diester phosphodiesterase protein // glycerophospho diester phosphodiesterase protein // Glycerophosphor…
1352	UDP-3-O- // UDP-3-0-(3-hydroxymyristoyl) N-acetylglucosamine deacetylase protein // UDP-3-O-3-hydroxymyristoyl N-acetylglucosamine deacetylase // UDP-3-0-acyl N-acetylglucosamine deacetylase // UDP-3-O-acyl N-acetylglucosamine deacetylase // UDP-3-O-(3-hydroxymyristoyl) N-acetylglucosamine deacetylase // UDP-3-0-acyl n-acetylglucosamine deacetylase // COG0774: UDP-3-O-acyl-N-acetylglucosamine dea…
1356	ABC transporter (permease) // 2-5 RNA ligase // putative 2-5 RNA ligase protein // putative 2-5 RNA ligase // 2 // 2-5 RNA ligase protein // phage capsid scaffolding // 2`-5` RNA ligase protein // COG1514: 2-5 RNA ligase
1361	hypothetical protein mll0716 // COG2307: Uncharacterized protein conserved in bacteria // conserved domain protein // protein of hypothetical function DUF403
1362	hypothetical protein mll0631 // UDP-2 // phosphatidate cytidyltransferase // COG3494: Uncharacterized protein conserved in bacteria // protein of hypothetical function DUF1009
1364	hypothetical protein mll5682 // COG3502: Uncharacterized protein conserved in bacteria // glutathione S-transferase domain protein
1366	FoF1 ATP synthase // ATP synthase // putative FOF1 ATP synthase // FoF1 ATP synthase subunit I // ATP synthase subunit A (protein I) // putative FOF1 ATP synthase subunit I transmembrane protein // ATP synthase protein subunit I // ATP synthase F0 // ATP synthase protein // putative ATP synthase // probable ATP synthase assembly protein
1374	ATP-dependent DNA ligase // ATP dependent DNA ligase // putative ATP dependent DNA ligase // probable DNA ligase (ATP) protein // DNA ligase // ATP dependent DNA ligase domain protein // DNA ligase (ATP) protein // putative ATP-dependent DNA ligase // DNA ligase (ATP) // putative DNA ligase // COG1793: ATP-dependent DNA ligase
1386	pmbA protein // PmbA/TldD related protein // PMBA protein // peptidase U62 // putative Zn-dependent protease // peptidase U62 modulator of DNA gyrase // modulator of DNA gyrase protein // predicted Zn-dependent protease // TldD/PmbA family protein // Protein pmbA (Protein tldE) // zinc-dependent microcin-processing U62/PmbA/TldD
1395	hypothetical protein mll3746 // cell division protein ZapA // COG3027: Uncharacterized protein conserved in bacteria
1398	glucose-6-phosphate isomerase // glucose-6-phosphate isomerase protein // Glucose-6-phosphate isomerase // phosphoglucose isomerase (PGI) // COG0166: Glucose-6-phosphate isomerase // N-acetylmuramic acid-6-phosphate etherase
1402	cobinamide kinase // adenosylcobinamide kinase/adenosylcobinamide-phosphate guanylyltransferase // cobinamide kinase/cobinamide phosphate guanylyltransferase // adenosylcobinamide kinase // adenosylcobinamide-phosphate guanylyltransferase // putative bifunctional adenosylcobalamin biosynthesis protein // cobalbumin biosynthesis protein // cobP // Adenosylcobinamide kinase // bifunctional adenosyl…
1403	zinc-binding protein // COG3024: Uncharacterized protein conserved in bacteria // conserved domain protein
1408	hypothetical protein mlr3548 // putative cupin // cupin superfamily protein // COG3542: Uncharacterized conserved protein // cupin superfamily
1409	ribose-5-phosphate isomerase A // ribose 5-phosphate isomerase // ribose 5-phosphate isomerase protein // ribose 5-phosphate isomerase A // Ribose-5-phosphate isomerase A // ribose-5-phosphate isomerase
1410	hypothetical protein mll5484 // putative mRNA 3-end processing factor // putative metallo-hydrolase/oxidoreductase // exonuclease of the beta-lactamase fold involved in RNA processing-like protein // RNA procession exonuclease-like protein // mRNA 3-end processing factor // putative exonuclease protein involved in mRNA processing // exonuclease protein involved in mRNA processing // mRNA processi…
1411	hypothetical protein mlr3474 // DedA family protein // membrane-like protein // DedA family // putative transmembrane-associated alkaline phosphatase protein // alkaline phosphatase // transmembrane-associated alkaline phosphatase protein // putative membrane protein // alkaline phosphatase DedA // DedA-family protein // SNARE associated Golgi protein-associated protein
1413	hypothetical protein mlr7856 // YicC domain protein // domain of unknown function DUF1732 // protein YicC // yicc-like domain-containing protein // YicC-like domain-containing protein // COG1561: Uncharacterized stress-induced protein // yicC family protein // possible stress-induced protein // YicC family protein // K+-transporting ATPase
1420	ATP phosphoribosyltransferase catalytic subunit // ATP phosphoribosyltransferase // ATP phosphoribosyltransferase protein // ATP phosphoribosyltransferase (homohexameric) // COG0040: ATP phosphoribosyltransferase
1427	two-component // two component sensor kinase // sensor histidine kinase transmembrane protein // sensor histidine kinase // two-component sensor histidine kinase // integral membrane sensor signal transduction histidine kinase // two component sensor histidine kinase (RegS); putative membrane protein // histidine kinase // histidine kinase A // sensor histidine kinase RegB // two-component sensor…
1454	hypothetical protein mll1069 // outer membrane protein // COG3737: Uncharacterized conserved protein
1462	arsenate reductase // putative arsenate reductase protein // phosphotyrosine protein phosphatase // protein tyrosine phosphatase // putative arsenate reductase (ArsC-like) // low molecular weight phosphotyrosine protein phosphatase // putative arsenate reductase (phosphatase) protein // Protein-tyrosine phosphatase // arsenate reductase (phosphatase) protein // putative low molecular weight tyros…

## Sheet: NonPlant
Group ID	Annotations
31	hypothetical protein mlr4020 // IS3 family transposase orfB // transposase // IS426 transposase // IS3 family transposase // putative partial transposase for insertion sequence element ISRM1 // IS 426 transposase // IS511 transposase OrfA // IS511 transposase OrfB // putative transposase protein // putative insertion sequence transposase protein
37	hypothetical protein mll5170 // TRAP dicarboxylate transporter // ABC transporter // permease component of C4 dicarboxylate transporter // DedA family protein // dedA-like protein // ABC transporter membrane protein // putative permease protein // putative C4-dicarboxylate large membrane transport protein // putative large C4-dicarboxylate uptake permease protein // putative C4-dicarboxylate tran…
94	hypothetical protein mll1412 // cinnamoyl ester hydrolase // transcriptional regulator // putative protein // transcriptional regulator PadR // HxlR family transcriptional regulator // putative transcriptional regulator // MarR family transcriptional regulator // putative transcriptional regulatory protein // putative transcriptional regulator protein // probable transcriptional regulator protein
110	resolvase/integrase // invertase/recombinase like protein // DNA invertase gene // DNA invertase // putative DNA invertase // resolvase // putative DNA-invertase protein // DNA integration/recombination/inversion protein // putative integrase/recombinase of undefined transposable element // DNA resolvase protein // resolvase domain-containing protein
128	outer membrane protein // outer membrane protein-like // outer-membrane protein // outer-membrane immunogenic protein // putative outer membrane protein // putative outer membrane protein A-like (OmpA-like) // putative outer-membrane immunogenic protein precursor; putative secreted protein // putative outer-membrane immunogenic protein precursor; putative exported protein // putative outer-membra…
202	putative monovalent cation/H+ antiporter subunit A // putative monovalent cation/H+ antiporter subunit D // hydrogenase 4 subunit B // hydrogenase 4 subunit F // NADH dehydrogenase (quinone) // NADH/ubiquinone/plastoquinone (complex I) // Na+/H+ antiporter MnhB subunit-like protein // putative multicomponent Na+-H+ antiporter subunit A // quinone dependent NADH dehydrogenase // Na+/H+ antiporter …
242	hypothetical protein mll0128 // Lyase // lyase // glyoxalase/bleomycin resistance protein/dioxygenase // putative glyoxalase/dioxygenase // putative dioxygenase // putative glyoxalase // putative lyase // putative enzyme protein // putative lactoylglutathione lyase protein // probable lactoylglutathione lyase protein
264	aldehyde dehydrogenase // isoquinoline 1-oxidoreductase subunit beta // putative oxidoreductase // putative isoquinoline 1-oxidoreductase // putative aldehyde dehydrogenase protein // aldehyde dehydrogenase protein // oxidoreductase protein // aldehyde oxidase and xanthine dehydrogenase // putative isoquinoline 1-oxidoreductase beta subunit (iorB-like) // putative isoquinoline 1-oxidoreductase be…
275	rare lipoprotein A // putative rare lipoprotein A precursor // putative rare lipoprotein A (RlpA-like); putative secreted protein // putative RlpA family protein // rare lipoprotein A family protein (rlpA) // probable rare lipoprotein A protein // rare lipoprotein A precursor protein // Rare lipoprotein A // lipoprotein A // rare lipoprotein A protein // lipoprotein
298	putative periplasmic oxidoreductase // copper-binding protein // putative multicopper oxidase // putative copper resistance protein A precursor // multicopper oxidase // CopA family copper resistance protein // multicopper oxidase type 2 // Bilirubin oxidase // multicopper oxidase type 3 // twin-arginine translocation pathway signal precursor // putative metallo-oxidoreductase protein
335	TetR family transcriptional regulator // transcriptional regulator // putative TetR family transcriptional regulator // transcriptional regulator TetR family // transcriptional regulator protein // putative transcriptional regulator // transcriptional regulator TetR // TetR-family transcriptional regulator // putative TetR-family transcriptional regulator // COG1309: Transcriptional regulator // …
358	chemotaxis-specific methylesterase // CheB2 chemotaxis methylesterase // chemotaxis two-component response regulator // response regulator receiver modulated CheB methylesterase // chemotaxis response regulator protein CheB-glutamate methylesterase // chemotaxis-specific methylesterase protein // chemotaxis response regulator (protein-glutamate methylesterase) // chemotaxis response regulator pro…
374	MaoC family protein // acyl dehydratase // phosphate acetyltransferase // monoamine oxidase regulatory protein // dehydratase // bifunctional enoyl-CoA hydratase/phosphate acetyltransferase // putative MaoC-like dehydratase // phosphate butyryltransferase // MaoC domain protein dehydratase // phosphate acetyl/butaryl transferase:MaoC-like dehydratase // phosphate acetyl/butaryl transferase
382	hypothetical protein mlr4836 // 2-methyl-3-hydroxypyridine-5-carboxylic acid oxygenase // salicylate hydroxylase // monooxygenase // putative salicylate hydroxylase (salicylate 1-monooxygenase) // putative salicylate 1-monooxygenase // 2-polyprenyl-6-methoxyphenol hydroxylase and related FAD-dependent oxidoreductase-like protein // FAD-binding monooxygenase // monooxygenase FAD-binding // putativ…
420	two-component sensor // two-component sensor histidine kinase // two component sensor kinase/response regulator hybrid // putative sensory transduction histidine kinase transmembrane protein // putative sensor histidine kinase protein // two-component hybrid sensor and regulator // PAS/PAC sensor hybrid histidine kinase // integral membrane sensor signal transduction histidine kinase // putative …
460	hypothetical protein mll8095 // putative signal peptide protein // Protein of unknown function DUF2147 // COG4731: Uncharacterized protein conserved in bacteria
478	phosphinotricin acetyltransferase // acetyltransferase // phosphinothricin acetyltransferase // putative acetyltransferase (antibiotic resistance ) protein // putative acetyltransferase (antibiotic resistance) protein // phosphinothricin N-acetyltransferase // GCN5-related N-acetyltransferase // phosphinothricin acetyltransferase (PPT N-acetyltransferase) // putative phosphinothricin N-acetyltran…
510	hypothetical protein mll2378 // BrkB (serum resistance)-like protein // ribonuclease BN // putative ribonuclease BN // putative ribonuclease // ribonuclease RNase BN (RBN) transmembrane protein // tRNA-processing ribonuclease BN // ribonuclease BN family protein // ribonuclease // Ribonuclease BN // Ribonuclease BN family protein
515	3-oxoadipate CoA-transferase subunit A // 3-oxoadipate CoA-transferase subunit alpha // 3-oxoacid CoA-transferase // coenzyme A transferase // acetyl-CoA:acetoacetyl-CoA transferase // acetyl-CoA/acetoacetyl-CoA transferase // 3-oxoacid CoA-transferase subunit A // 3-oxoadipate CoA-transferase // 3-oxoadipate CoA-transferase protein // 3-oxoacid CoA-transferase subunit alpha // succinyl-coa:3-ket…
547	hypothetical protein mll3076 // N-formylglutamate amidohydrolase // putative N-formylglutamate amidohydrolase protein // putative amidohydrolase protein // hydrolase // N-formylglutamate amidohydrolase protein // putative N-formylglutamate amidohydrolase // n-formylglutamate amidohydrolase family protein // N-formylglutamate amidohydrolase family protein // amidohydrolase // COG3931: Predicted N-…
555	transporter // tetracycline resistance protein // putative transport transmembrane protein // multidrug resistance protein // multidrag resistance protein // major facilitator transporter // putative tetracycline-efflux transporter // major facilitator superfamily permease // major facilitator superfamily protein // tetracycline efflux transporter protein // probable transporter
577	3-oxoadipate CoA-transferase subunit B // 3-oxoadipate CoA-transferase subunit beta // 3-oxoacid CoA-transferase // butyryl-CoA:acetate CoA transferase // acetyl-CoA:acetoacetyl-CoA transferase // Acyl CoA:acetate/3-ketoacid CoA transferase beta subunit-like protein // coenzyme A transferase // 3-oxoacid CoA-transferase subunit B // 3-oxoadipate CoA-transferase protein // peptide methionine sulfo…
581	hypothetical protein mlr5146 // hydroxypyruvate reductase // putative hydroxypyruvate reductase protein // TtuD3 hydroxypyruvate reductase // MOFRL domain-containing protein // putative hydroxypyruvate reductase; putative glycerate kinase // putative hydroxypyruvate reductase // Hydroxypyruvate reductase // hydroxypyruvate reductase protein // glycerate kinase // putative glycerate kinase
624	bifunctional sulfate adenylyltransferase subunit 1/adenylylsulfate kinase protein // sulfate adenylate transferase // putative sulfate adenylate transferase cysteine biosynthesis protein // NodQ bifunctional enzyme // CysN/CysC bifunctional enzyme // putative CysN/CysC bifunctional enzyme: Sulfate adenylyltransferase (SAT) subunit 1 (N-terminal); adenylyl-sulfate kinase (APS kinase)(C-terminal) /…
667	nitrogen fixation protein fixG // nitrogen fixation protein FixG // ferredoxin // FixG iron sulfur membrane protein // ferredoxin oxidase protein // iron-sulfur cluster-binding protein // nitrogen fixation protein // 4Fe-4S ferredoxin iron-sulfur binding domain-containing protein // putative 4Fe-4S ferredoxin // cytochrome c oxidase cbb3 type accessory protein FixG // Polyferredoxin
680	cbb3-type cytochrome c oxidase subunit I // cytochrome-c oxidase // cytochrome c oxidase subunit CcoN // FixN3 cytochrome c oxidase subunit 1 // FixN2 cytochrome c oxidase subunit I // FixN1 cytochrome c oxidase subunit 1 // cytochrome C oxidase // cytochrome c oxidase polypeptide I // cytochrome c oxidase // putative signal peptide protein // cytochrome C oxidase protein
712	flavoprotein reductase // putative sulfide quinone-rductase // FAD-dependent pyridine nucleotide-disulphide oxidoreductase // FAD-dependent pyridine nucleotide-disulfide oxidoreductase // oxidoreductase // Beta-lactamase hydrolase-like protein // twin-arginine translocation pathway signal sequence domain-containing protein // NAD(FAD)-dependent dehydrogenase // twin-arginine translocation pathway…
718	ferredoxin 2 // glycolate oxidase subunit // glycolate oxidase iron-sulfur subunit // glycolate oxidase IRON-sulfur subunit protein // glycolate oxidase // glycolate oxidase protein // cysteine-rich domain protein // glycolate oxidase subunit F protein // Fe-S oxidoreductase // glycolate dehydrogenase // iron-sulfur cluster-binding protein
725	cbb3-type cytochrome c oxidase subunit II // cytochrome C oxidase // cytochrome c oxidase subunit CcoO // FixO3 cytochrome-c oxidase subunit // FixO2 cytochrome c oxidase subunit // FixO1 cytochrome C oxidase subunit // cytochrome-c oxidase fixO chain // cytochrome c oxidase // cytochrome c oxidase protein // cytochrome c class I // cytochrome c oxidase cbb3-type subunit II
819	GTP cyclohydrolase I // GTP cyclohydrolase // GTP cyclohydrolase I protein // gtp cyclohydrolase i // putative GTP cyclohydrolase I // COG0302: GTP cyclohydrolase I
832	phage major capsid protein // phage phi-C31 major capsid gp36-like protein // HK97 family phage major capsid protein // putative phage major capsid protein // phage major capsid protein HK97 family // phage phi-C31 gp36 major capsid-like protein // major capsid-like protein // major capsid protein // HK97 family major capsid protein // possible phage phi-C31 gp36-like protein / Major capsid prote…
837	hypothetical protein mlr3216 // putative hemolysin // putative hemolysin-like protein // phospholipid/glycerol acyltransferase // putative acyl-CoA N-acyltransferases (Nat) superfamily protein // hemolysin // ornithine-acyl // putative acyl-CoA N-acyltransferase // COG3176: Putative hemolysin // Putative hemolysin // hemolysin family protein
900	glucose dehydrogenase // dehydrogenase // putative dehydgrogenase protein // glucose sorbosone dehydrogenase // putative glucose dehydrogenase precursor // soluble aldose sugar dehydrogenase // putative soluble aldose sugar dehydrogenase // putative glucose dehydrogenase B protein // putative glucose dehydrogenase-B // glucose/sorbosone dehydrogenase // glucose dehydrogenase B protein
924	sulfate adenylyltransferase subunit 2 // sulfate adenylyltransferase protein // sulfate adenylate transferase // sulfate adenylyltransferase // sulfate adenylyltransferase subunit 2 protein (cysteine biosynthesis protein) // sulfate adenylate transferase subunit 2 // Sulfate adenylyltransferase subunit 2 (Sulfate adenylate transferase) (SAT) (ATP-sulfurylase small subunit) // sulfate adenylyltran…
964	lipoprotein signal peptidase // lipoprotein signal peptidase (prolipoprotein signal peptidase) (SPase II) (Signal peptidase II) // peptidase A8 signal peptidase II // signal peptidase II // Lipoprotein signal peptidase II // Lipoprotein signal peptidase (Prolipoprotein signal peptidase) (Signal peptidase II) (SPase II) // putative prolipoprotein signal peptidase (SPase II) // Signal peptidase II …
993	flagellar motor protein MotB // chemotaxis MotB protein // putative chemotaxis MotB protein // OmpA/MotB domain-containing protein // flagellar motor protein // chemotaxis protein MotB // OmpA/MotB domain protein // chemotaxis motility protein // Chemotaxis protein MotB // MotB protein // chemotaxis protein
1000	NAD synthetase // putative glutamine-dependent NAD(+) synthetase (NadE-like) // NH(3)-dependent NAD(+) synthetase // Nitrilase/cyanide hydratase and apolipoprotein N-acyltransferase // NAD+ synthetase // putative signal peptide // probable NH(3)-dependent NAD(+)synthetase protein // NAD(+) synthase (glutamine-hydrolysing) protein // nitrilase/cyanide hydratase and apolipoprotein N-acyltransferase…
1015	hypothetical protein Atu0967 // putative phage host specificity protein // gene transfer agent (GTA)-like protein // gene transfer agent (GTA) orfg15 // gene transfer agent (GTA) product // putative phage associated protein // gene transfer agent // gene transfer agent (GTA) like protein // gene transfer agent (GTA) orfg15-like protein // putative gene transfer agent protein // phage Host Specifi…
1064	esterase // esterase D // putative S-formylglutathione hydrolase protein // carboxylesterase // S-formylglutathione hydrolase // putative S-formylglutathione hydrolase // S-formylgluthathione hydrolase // putative esterase // S-formylglutathione hydrolase/esterase // s-formylglutathione hydrolase // S-formylglutathione hydrolase protein
1075	multidrug efflux protein (NorM) // multidrug efflux protein // siderophore biosynthesis protein // MATE efflux family protein // transmembrane protein // putative MATE efflux family protein; putative multidrug resistance protein norM (multidrug-efflux transporter) // putative multidrug resistance protein norM // putative multi anti extrusion protein (MatE) // efflux transporter inner membrane pro…
1104	2-isopropylmalate synthase // homocitrate synthase // putative homocitrate synthase // pyruvate carboxyltransferase // 2-isopropylmalate synthase protein // isopropylmalate/homocitrate/citramalate synthase // COG0119: Isopropylmalate/homocitrate/citramalate synthases // 2-Isopropylmalate synthase // Homocitrate synthase // possible 4-hydroxy-2-oxovalerate aldolase
1112	proteinase // proteinase sohB // putative protease protein // peptidase S49 // putative serine protease SohB // periplasmic serine protease // glyoxalase/bleomycin resistance protein/dioxygenase // peptidase protein // proteinase SohB // protease protein // putative peptidase
1163	coproporphyrinogen III oxidase // oxygen-independent coproporphyrinogen III oxidase // oxygen-independent coprophorphyrinogen III oxidase protein // oxygen-independent coproporphyrinogen-III oxidase // oxygen-independent coproporphyrinogen iii oxidase // COG0635: Coproporphyrinogen III oxidase and related Fe-S oxidoreductases // Coproporphyrinogen III oxidase // radical SAM domain protein
1180	flagellar motor switch protein G // flagellar motor switch protein // flagellar motor switch protein FliG // putative flagellar motor switch protein fliG // Flagellar motor switch protein // putative flagellar motor switch protein (fliG) // flagellar motor protein // flagellar motor switch protein flig // putative flagellar motor switch protein // putative flagellar motor switch protein FliG // C…
1219	transcriptional regulator // exopolysaccharide II synthesis transcriptional activator ExpG // putative transcription regulator protein // transcriptional activator of exopolysaccharide II synthesis // MarR family transcriptional regulator // multiple antibiotic resistance protein // probable transcriptional regulator protein // transcriptional regulator of MarR family // transcriptional regulator…
1268	trehalose-6-phosphate phosphatase // trehalose-6-phosphate synthase // OtsA trehalose-6-phosphate synthase // putative alpha // alpha // Alpha // putative OtsA trehalose-6-phosphate synthase // glucosylglycerol-phosphate synthase // trehalose-6-phosphate synthase protein // family 20 glycosyl transferase // OtsA trehalose-6-phosphate synthase protein
1275	blue light photoreceptor cryptochrome // DNA photolyase // deoxyribodipyrimidine photolyase // DNA photolyase domain-containing protein // deoxyribodipyrimidine photo-lyase // deoxyribodipyrimidine photo-lyase type I // deoxyribodipyrimidine photo-lyase protein // Deoxyribodipyrimidine photo-lyase // deoxyribodipyrimidine photolyase family protein // DNA photolyase FAD-binding protein // DNA phot…
1281	flagellar motor protein MotA // MotA/TolQ/ExbB proton channel // flagellar motor protein // chemotaxis MotA protein // chemotaxis motility protein // Chemotaxis protein MotA (Motility protein A) // chemotaxis protein // chemotaxis protein MotA // MotA/TolQ/Exbb proton channel // Flagellar motor protein MotA // mota/tolq/exbb proton channel
1283	malate synthase G // malate synthase // malate synthase protein // helix-turn-helix domain-containing protein // conjugal exonuclease V alpha subunit TraA // malate synthase g // malate synthase G protein // Malate synthase G
1315	hypothetical protein mlr5886 // phosphatidylserine synthase // putative CDP-diacylglycerol--serine O-phosphatidyltransferase transmembrane protein // CDP-alcohol phosphatidyltransferase // phosphatidylserine synthase (CDP-diacylglycerol--serine O-phosphatidyltransferase) // CDP-diacylglycerol--serine O-phosphatidyltransferase // CDP-diacylglycerol-serine O-phosphatidyltransferase // putative CDP-…
1317	hypothetical protein mlr7622 // putative ATPase // putative ATP-binding protein // conserved predicted ATPase // ATPase // ATP-binding protein // putative enzyme with nucleoside triphosphate hydrolase domain // Sigma 54 interacting domain protein // COG0433: Predicted ATPase // possible ATPase // predicted ATPase
1328	glutaryl Co-A dehydrogenase // glutaryl-CoA dehydrogenase // putative glutaryl-CoA dehydrogenase protein // acyl-CoA dehydrogenase domain-containing protein // acyl-CoA dehydrogenase // glutaryl-CoA dehydrogenase protein // acyl-CoA dehydrogenase domain protein // Acyl-CoA dehydrogenase // acyl-CoA dehydrogenase-like // acyl-CoA dehydrogenase-like protein // putative acyl-CoA dehydrogenase
1334	thiamine-phosphate pyrophosphorylase // thiamine monophosphate synthase // putative thiamine phosphate pyrophosphorylase (thiamin phosphate synthase/diphosphorylase) // putative thiamine-phosphate pyrophosphorylase precursor // putative thiamine monophosphate synthase // putative thiamine-phosphate pyrophosphorylase (TMP pyrophosphorylase) (TMP-PPase) (thiamine-phosphate synthase) // thiamine pho…
1337	catalase/peroxidase // catalase // KatB catalase/peroxidase // catalase; hydroperoxidase HPI(I) // catalase/peroxidase HPI // haem catalase // peroxidase/catalase // catalase-peroxidase // catalase/hydroperoxidase HPI(I) // haem catalase/peroxidase // catalase protein
1347	homoserine kinase // homoserine kinase protein // aminoglycoside phospho transferase // homoserine kinase type II // metallo-beta-lactamase family protein // putative kinase/phosphotransferase // COG2334: Putative homoserine kinase type II (protein kinase fold) // putative homoserine kinase // possible homoserine kinase
1350	hypothetical protein mlr4100 // heparinase II/III family protein // heparinase // Heparinase II/III family protein // Heparinase II/III // heparinase II/III-like protein // bifunctional phosphoribosylaminoimidazolecarboxamide formyltransferase/IMP cyclohydrolase // heparinase ii/iii family protein // heparinase II/III-like // heparinase II/III-like family protein // Heparinase II/III-like
1353	keto-hydroxyglutarate-aldolase/keto-deoxy-phosphogluconate aldolase // KHG/KDPG aldolase // KHG-KDPG bifunctional aldolase // 2-dehydro-3-deoxyphosphogluconate aldolase/4-hydroxy-2-oxoglutarate aldolase // 2-keto-3-deoxy-phosphogluconate aldolase // 4-hydroxy-2-oxoglutarate aldolase // 2-dehydro-3-deoxyphosphogluconate aldolase protein // KDPG/KHG bifunctional aldolase // 4-hydroxy-2-oxoglutarate…
1373	inorganic pyrophosphatase // inorganic diphosphatase // pyrophosphate phospho-hydrolase protein // Inorganic diphosphatase // Inorganic pyrophosphatase // COG0221: Inorganic pyrophosphatase
1387	thymidylate synthase // thymidylate synthase protein // Thymidylate synthase // Adenine-specific DNA methylase-like protein // thymidylate synthetase // COG0207: Thymidylate synthase // possible thymidylate synthase
1391	filament-A precursor // putative signal peptide protein // M24/M37 family peptidase // peptidase M23B // putative filament-A precursor // peptidase M23 // putative metalloendopeptidase protein // peptidase // membrane-bound metallopeptidase // Peptidase M23 // metalloendopeptidase protein
1412	fructose 1 // fructose-1 // glpX protein // COG1494: Fructose-1
1424	pterin-4a-carbinolamine dehydratase // pterin-4-alpha-carbinolamine dehydratase // transcriptional coactivator/pterin dehydratase // pterin-4-alpha-carbinolamine dehydratase protein // pterin-4-alpha-carbinolamine dehydratase (PHS) // 4a-hydroxytetrahydrobiopterin dehydratase // COG2154: Pterin-4a-carbinolamine dehydratase // pterin dehydratase // putative pterin-4-alpha-carbinolamine dehydratase
1432	hypothetical protein mlr7393 // arsenate reductase and related // arsenate reductase-like protein // ArsC family protein // nitrogenase-associated protein // probable arsenate reductase protein // arsenate reductase // chain A // arsenate reductase protein // ArsC-family protein // arsenate reductase and related protein
1437	hypothetical protein mll3564 // DnaJ family molecular chaperone // DnaJ-like protein // heat shock protein DnaJ domain-containing protein // heat shock protein // heat shock protein DnaJ domain protein // molecular chaperone protein DnaJ // dnaJ-class molecular chaperone // heat shock protein DnaJ // chaperone protein DnaJ // molecular chaperone protein
1441	hypothetical protein mll0638 // zinc metallopeptidase // membrane-associated zinc metalloprotease // putative Zinc metalloprotease // putative membrane-associated zinc metalloprotease // putative membrane-associated zinc metallopeptidase // metallopeptidase protein // RIP metalloprotease RseP // zinc metallopeptidase protein // peptidase M50 // zinc metalloprotease Atu1380
1450	hypothetical protein msr3483 // hypoxia induced protein // hypoxia induced protein region // hypoxia induced protein conserved region // Hypoxia induced protein conserved region // transmembrane protein // Hypoxia induced protein conserved protein // conserved domain protein
1452	hypothetical protein mll4425 // peptidase M10A and M12B matrixin and adamalysin // Neutral zinc metallopeptidase // COG3824: Uncharacterized protein conserved in bacteria // Neutral zinc metallopeptidases // acetylglutamate kinase
1456	hypothetical protein Atu0964 // putative phage associated protein // glycoside hydrolase // glycoside hydrolase family protein // COG5448: Uncharacterized conserved protein // putative gene transfer agent
1459	hypothetical protein mll7864 // organic solvent tolerance protein // organic solvent tolerance protein OstA // Organic solvent tolerance protein // putative organic solvent tolerance protein OstA // organic solvent tolerance protein family // organic solvent tolerance protein OstA-like // outer membrane protein involved in envelope biosynthesis // COG1452: Organic solvent tolerance protein OstA /…
1463	phosphatidylserine decarboxylase // phosphatidylserine decarboxylase-like protein // phosphatidylserine decarboxylase related protein // phosphatidylserine decarboxylase-related protein // phosphatidylserine decarboxylase protein // putative phosphatidylserine decarboxylase-like protein // phosphatidylserine decarboxylase proenzyme protein // phosphatidylserine decarboxylase (psd-like) // phospha…
1465	hypothetical protein Atu8086 // inositol monophosphatase family protein // cytosolic protein // COG0577: ABC-type antimicrobial peptide transport system
1466	hypothetical protein mll5316 // putative universal stress protein // UspA domain-containing protein // UspA protein // universal stress protein UspA // UspA domain protein // universal stress family protein // universal stress protein // Universal stress protein // predicted universal stress protein UspA // uspA-like nucleotide-binding protein
1470	dihydrofolate reductase // dihydrofolate reductase protein // Dihydrofolate reductase // dihydrofolate reductase region // putative dihydrofolate reductase // FolA // COG0262: Dihydrofolate reductase // probable dihydrofolate reductase protein
1472	hypothetical protein CC_1861 // SufBD protein // sufD // FeS assembly protein SufD // FeS assembly protein // ABC-type transport system involved in Fe-S cluster assembly // iron-sulfur (Fe-S) assembly protein SufD // Fe-S cluster assembly protein // Fe-S cluster assembly protein SufD // sufbd protein // SufBD
1477	hypothetical protein Atu4043 // putative signal peptide // HI0933 family protein // putative dehydrogenase protein // putative oxidoreductase // HI0933-like protein // dehydrogenase protein // dehydrogenase // NAD(FAD)-utilizing dehydrogenases // hi0933 family protein // flavoprotein
1482	50S ribosomal protein L34 // ribosomal protein L34 // 50S ribosomal subunit protein L34 // 50S ribosomal protein L34P // LSU ribosomal protein L34 // 50S 50S ribosomal protein L34 // ribosomal protein l34
1483	head portal protein // phage head portal protein // genetic exchange protein // HK97 family phage portal protein // phage portal protein // putative phage portal protein // bacteriophage portal protein // portal protein // phage portal protein HK97 family // Phage portal protein // HK97 family portal protein
1485	phosphogluconate dehydratase // phosphogluconate dehydratase protein // phosphogluconate dehydratase (6-phosphogluconate dehydratase) // 6-phosphogluconate dehydratase // COG0129: Dihydroxyacid dehydratase/phosphogluconate dehydratase
1486	hypothetical protein mll3198 // OstA family protein // putative OstA-like protein // cell envelope biogenesis YhbN // lipopolysaccharide transport periplasmic protein LptA // cell envelope biogenesis protein YhbN // OstA-like protein // lipopolysaccharide transport periplasmic protein lpta // outer membrane OstA family protein // possible OstA family protein
1490	hypothetical protein mlr3177 // integral membrane protein-like protein // hypothetical conserved membrane protein // putative integral membrane protein // Protein of unknown function DUF2244 // transmembrane protein // COG5488: Integral membrane protein
1504	DNA polymerase III subunit delta // DNA polymerase III // putative DNA polymerase III protein // putative DNA polymerase III // DNA polymerase III delta subunit // DNA polymerase iii // COG1466: DNA polymerase III // DNA-directed DNA polymerase III delta subunit
1520	hypothetical protein mll5621 // transmembrane protein // type I restriction-modification system // (Alph_Pro_TM) superfamily protein // Alph_Pro_TM superfamily-containing protein
1537	hypothetical protein bll7147 // tRNA(Ile)-lysidine synthetase // tRNA(Ile)-lysidine synthase // cell cycle protein // ATPase of the PP-loop superfamily implicated in cell cycle control // tRNA(Ile)-lysidine synthase (tRNA(Ile)-lysidine synthetase // Ile-tRNA lysidine synthase TilS // cell cycle protein MesJ // PP-loop domain protein // Probable cell cycle protein // PP-loop family protein
1557	transglycosylase // lytic murein transglycosylase // MltA domain-containing protein // putative membrane-bound lytic murein transglycosylase // membrane-bound lytic murein transglycosylase // membrane-bound lytic murein transglycosylase A // MltA domain protein // MltA // mlta domain protein // MltA/3D domain-containing protein // murein degrading transglycosylase protein
1618	hypothetical protein Atu0603 // HI0933 family protein // oxidoreductase protein // predicted HI0933 family protein // NAD(FAD)-utilizing dehydrogenase // putative flavoprotein // predicted oxidoreductase with FAD/NAD(P)-binding domain // hi0933 family protein // flavoprotein // putative oxidoreductase protein // HI0933-like protein
1629	DNA polymerase III subunit delta // DNA replication ATPase // DNA-directed DNA polymerase // putative DNA polymerase III delta prime subunit // DNA polymerase III // AAA ATPase // DNA polymerase III delta subunit // DNA polymerase iii // DNA polymerase III delta prime subunit // putative DNA polymerase III // COG0470: ATPase involved in DNA replication
1654	phosphoadenosine phosphosulfate reductase // phospho-adenylylsulfate reductase // phosphoadenylylsulfate reductase (thioredoxin) // COG0175: 3-phosphoadenosine 5-phosphosulfate sulfotransferase (PAPS reductase)/FAD synthetase and related enzymes // phosophoadenylyl-sulfate reductase // putative phosphoadenosine phosphosulfate reductase family
1676	tetraacyldisaccharide 4-kinase // tetraacyldisaccharide 4-kinase (Lipid A 4-kinase) // Tetraacyldisaccharide 4-kinase // putative tetraacyldisaccharide 4-kinase // tetraacyldisaccharide-1-P 4-kinase // lipid-A-disaccharide synthase // COG1663: Tetraacyldisaccharide-1-P 4-kinase // Putative Tetraacyldisaccharide-1-P 4-kinase // putative Tetraacyldisaccharide-1-P 4-kinase

## Sheet: Plant
Group ID	Annotations
2734	ABC transporter, periplasmic oligopeptide-binding protein // ABC transporter, substrate binding protein (dipeptide) // ABC transporter, substrate binding protein (oligopeptide) // putative dipeptide binding periplasmic protein // extracellular solute-binding protein // dipeptide ABC transporter, substrate-binding protein // extracellular solute-binding protein family 5 // dipeptide ABC transporte…
2912	hypothetical protein mlr5485 // methyltransferase // putative SAM-dependent methyltransferases // type 12 methyltransferase // methyltransferase type 12 // methyltransferase type 11 // probable methyltransferase protein // tetratricopeptide TPR_2 // methyltransferase protein // Methyltransferase type 11 // TPR repeat-containing protein
2737	hypothetical protein mll2249 // Domain of unknown function DUF1801
2898	hypothetical protein msl7979 // putative transmembrane signal peptide protein // membrane-like protein // integrase family protein // transmembrane protein // Protein of unknown function DUF2207, membrane
2853	nitrogen fixation protein,fixA // FixA electron transfer flavoprotein beta chain // nitrogen fixation protein FixA; electron transfer flavoprotein beta chain // electron transfer flavoprotein beta subunit protein // electron transfer flavoprotein subunit beta // protein fixA; electron transfer flavoprotein beta-subunit (Beta-ETF) // protein fixA // electron transfer flavoprotein alpha/beta-subuni…
2908	nitrogen fixation protein,fixB // FixB electron transfer flavoprotein alpha chain // nitrogen fixation protein FixB; electron transfer flavoprotein alpha chain // electron transfer flavoprotein alpha subunit protein // electron transfer flavoprotein subunit alpha // protein FixB; electron transfer flavoprotein alpha chain // protein FixB // electron transfer flavoprotein alpha/beta-subunit // Fix…
2774	hypothetical protein mll4827 // endoribonuclease L-PSP // putative translation initiation inhibitor // probable translation initiation inhibitor protein // putative translation initiation inhibitor, yjgF family // translation initiation inhibitor protein // translation initiation inhibitor // Endoribonuclease L-PSP // YjgF-family protein // putative endoribonuclease L-PSP // ribonuclease-L-PSP fa…
2927	metal-activated pyridoxal enzyme // putative amino acid processing enzyme, low specificity D-threonine aldolase protein // putative amino acid processing enzyme-related protein (aldolase or racemase) // alanine racemase domain-containing protein // amino acid processing protein // alanine racemase // alanine racemase domain protein // alanine racemase-like // putative amino acid processing protein
2654	adenylate cyclase // putative adenylate cyclase transmembrane protein // ferredoxin:adenylate/guanylate cyclase // adenylate/guanylate cyclase // ferredoxin // putative adenylate/guanylate cyclase // adenylate cyclase protein // Adenylate/guanylate cyclase // putative adenylate cyclase // COG2114: Adenylate cyclase, family 3 (some proteins contain HAMP domain)
3137	hypothetical protein mll3944 // putative selenoprotein // selenoprotein W-related protein // COG3526: Uncharacterized protein conserved in bacteria // possible selenoprotein, W-related family
2248	hypothetical protein msl0999 // RpiR family transcriptional regulator // SIS domain-containing protein // putative transcriptional regulator protein // transcriptional regulator protein // transcriptional regulator RpiR family // putative transcriptional regulator // transcriptional regulator // transcriptional regulator, RpiR family // sugar isomerase (SIS) // sugar isomerase family protein
2791	hypothetical protein mlr2514 // metallophosphoesterase // putative phosphoesterase // putative DNA repair protein // DNA repair protein // Putative Metallo-phosphoesterase // Metallophosphoesterase
2981	hypothetical protein mll7807 // divalent cation transporter // putative divalent cation transporter, CorA-like // CorA family protein Mg2+ transporter protein // Mg2 transporter protein CorA family protein // probable magnesium and cobalt transporter protein // Mg2 transporter CorA family protein // magnesium and cobalt transporter protein // putative cationic transport protein // magnesium/cobal…
2149	transcriptional regulator // RpiR family transcriptional regulator // HTH-type transcriptional regulator hexR, putative // transcriptional repressor of rpiB expression; transcriptional repressor of ribose catabolism (RpiR/YebK family) // transcriptional regulator protein // transcriptional regulator RpiR family // transcriptional regulator, RpiR family // DNA-binding transcriptional regulator // …
3082	ferredoxin like protein, fixX // FixX ferredoxin-like protein // nitrogen fixation ferredoxin-like protein FixX // ferredoxin-like protein // ferredoxin // putative ferredoxin protein, FixX // ferredoxin-like protein, nitrogen fixation FixX // ferredoxin-like protein, FixX // ferredoxin like protein, FixX

## Sheet: PlantSym
Group ID	Annotations
873	hypothetical protein mll0147
2085	hypothetical protein mlr0699 // putative transmembrane signal peptide protein // BA14K family protein // transmembrane protein
2572	naphthalene dioxygenase ferredoxin // putative Rieske-like ferredoxin MocE // putative dioxygenase ferredoxin protein // MocE-like protein // putative ferredoxin of the Rieseke type protein // Rieske (2Fe-2S) domain-containing protein // ferredoxin of the Rieseke type protein // Rieske (2Fe-2S) domain protein // Rieske-like ferredoxin MocE // protein MocE // rieske (2Fe-2S) domain protein
3150	ABC transporter // putative glycine betaine transport system permease ABC transporter protein // ABC transporter permease // D-and L-methionine ABC transporter // D- and L-methionine ABC transporter // binding-protein-dependent transport systems inner membrane component // putative ABC transporter permease protein // proline/glycine betaine ABC transporter // putative ABC transporter permease // …
3302	hypothetical protein mll2618 // putative signal peptide protein
3438	hypothetical protein mlr0163 // COG3797: Uncharacterized protein conserved in bacteria
3465	phospho-2-dehydro-3-deoxyheptonate aldolase // 3-deoxy-7-phosphoheptulonate synthase protein // thiopurine S-methyltransferase
3672	acyltransferase NodA // acyltransferase nodulation protein NodA // acyltransferase // Nodulation protein A NodA // Probable acetyltransferase // probable acetyltransferase
3700	hypothetical protein mll1933 // membrane protein necessary for nodulation competitiveness // nodulation efficiency protein D // nodulation competitiveness protein nfeD // membrane protein for nodulation competitiveness
3705	hypothetical protein mll1509 // xylose isomerase domain-containing protein // putative xylose isomerase domain-containing protein // Xylose isomerase domain protein TIM barrel // Xylose isomerase domain-containing protein TIM barrel
3722	lysyl-tRNA synthetase // lysyl-tRNA synthetase protein // Agrocin84-synthetase // putative lysyl-tRNA synthetase
3729	acetoacetyl-CoA synthetase // acetyl-CoA synthetase protein // acetoacetyl-CoA synthase // acetyl-coenzyme A synthetase // acetoacetate-CoA ligase // Acyl-coenzyme A synthetase/AMP-(fatty) acid ligase-like protein
3734	transcriptional regulator // TetR family transcriptional regulator // putative transcriptional regulator protein // putative transcriptional regulator // probable transcriptional regulator protein // transcriptional regulator protein // transcriptional regulator TetR family // TetR family transcription regulator // TetR family transcriptional regulatory protein // probable transcriptional regulat…
3755	hypothetical protein msr9570 // prevent-host-death family protein
3773	ABC transporter // extracellular solute-binding protein // putative spermidine/putrescine ABC transporter // extracellular solute-binding protein family 1 // spermidine/putrescine ABC transporter // putative ABC transporter periplasmic binding protein // transporter substrate-binding periplasmic protein // solute-binding component of ABC transporter // ATP synthase subunit E
3790	glycosyl transferase (sulfolipid biosynthesis) protein // glycosyl transferase family protein // glycosyltransferase protein (sulfolipid biosynthesis) // glycosyl transferase family 8 // glycosyltransferase (sulfolipid biosynthesis) protein // putative glycosyl transferase // putative lipoprotein
3795	hypothetical protein mlr1904
3808	glutathione-S-transferase // putative glutathione S-transferase protein // glutathione S-transferase // putative glutathione S-transferase // glutathione S-transferase domain-containing protein // glutathione S-transferase protein // glutathione S-transferase domain // predicted glutathione S-transferase protein // glutathione S-transferase family protein // glutathione S transferase // glutathio…
3810	ABC transporter binding protein // putative periplasmic binding ABC transporter protein // ABC transporter substrate-binding protein // putative sugar ABC transporter // extracellular solute-binding protein // sugar ABC transporter periplasmic substrate-binding protein // sugar ABC transporter // substrate-binding protein // extracellular solute-binding protein family 1 // maltose/maltodextrin-bi…
3814	hypothetical protein SMc01445
3824	two component response regulator
3827	hypothetical protein mlr5144 // COG4702: Uncharacterized conserved protein
3885	hypothetical protein SMc02157 // phosphatidate cytidylyltransferase // phosphatidate cytidylyltransferase protein // predicted phosphatidate cytidylyltransferase // putative transmembrane phosphatidate cytidylyltransferase // response regulator // probable phosphatidate cytidylyltransferase
3899	transcriptional regulator // putative transcriptional regulator protein // regulatory protein IclR // transcriptional regulator IclR family // IclR family transcriptional regulator // transcriptional regulator protein // IclR family transcription regulator // IclR family transcriptional regulator protein // regulatory proteins
3912	hypothetical protein mll0867
3933	hypothetical protein SMc00805 // SMP-30/Gluconolaconase/LRE domain protein
3937	hypothetical protein mll2250 // putative sensor histidine protein kinase // Domain of unknown function DUF1801
3939	hypothetical protein Atu0522
3956	hypothetical protein mll5129 // CMP/dCMP deaminase zinc-binding // putative guanine/cytosine deaminase protein // deoxycytidylate deaminase family protein // putative guanine/cytosine deaminase // CMP/dCMP deaminase zinc-binding protein // guanine/cytosine deaminase
3958	nitrite reductase // NirV protein // periplasmic nitrate reductase // putative nitrate reductase // NirV periplasmic nitrate reductase // nitrate reductase protein
3965	ABC transporter // putative sugar uptake ABC transporter periplasmic solute-binding protein precursor // ABC transporter sugar-binding protein // ABC transporter periplasmic-binding protein ytfQ precursor // periplasmic binding protein/LacI transcriptional regulator // probable sugar ABC transporter // sugar ABC transporter // ABC transporter substrate binding protein (ribose) // sugar ABC transp…
3970	hypothetical protein msr7683 // putative signal peptide protein
3971	hypothetical protein mll2522
3975	hypothetical protein mlr3914 // enhanced entry protein // Sel1 domain-containing protein // Sel1 domain protein repeat-containing protein // polar organelle development protein
3976	two-component sensor histidine kinase // putative two-component sensor histidine kinase protein // putative signal transduction histidine kinase // probable two-component sensor histidine kinase protein // signal transduction histidine kinase // two-component sensor histidine kinase protein // sensor protein kinase // ATP-binding region ATPase domain protein // transmembrane two-component kinase …
3980	inding protein component of ABC sugar transporter // ABC transporter // putative periplasmic binding ABC transporter signal peptide protein // extracellular solute-binding protein // probable sugar ABC transporter // extracellular solute-binding protein family 1 // sugar ABC transporter // ABC transporter substrate binding protein (sugar) // tRNA-dihydrouridine synthase A // solute-binding compon…
3981	secreted solute-binding protein // ABC transporter // putative sugar-binding periplasmic ABC transporter protein // extracellular solute-binding protein // sugar ABC transporter // extracellular solute-binding protein family 1 // putative sugar ABC transporter // putative substrate-binding component of ABC transporter // COG1653: ABC-type sugar transport system // putative sugar-binding periplasm…
4001	hypothetical protein mll3458 // transmembrane protein
4012	N-acetylglucosaminyltransferase // NodC N-acetylglucosaminyltransferase // N-acetylglucosaminyltransferase nodulation protein NodC; involved in Nodulation factor synthesis // N-acetylglucosaminyltransferase protein // chitin synthase // glycosyl transferase family protein // glycosyl transferase family 2 // family 2 glycosyl transferase // hyaluronan synthase
4024	3-carboxy-cis // 3-carboxy-cis-cis-muconate cycloisomerase
4025	ABC transporter // extracellular solute-binding protein // twin-arginine translocation pathway signal precursor // family 1 extracellular solute-binding protein // extracellular solute-binding protein family 1 // polyamine ABC transporter // ABC transporter substrate binding protein (polyamine) // amino acid ABC transporter periplasmic protein // spermidine/putrescine transport system substrate-b…
4047	oxidoreductase // Oxidoreductase // oxidoreductase domain-containing protein // putative oxidoreductase // oxidoreductase domain protein // oxidoreductase protein // GFO/IDH/MocA family oxidoreductase // probable oxidoreductase protein
4074	hypothetical protein msl2426 // branched-chain amino acid transport // hypothetical conserved membrane protein // branched-chain amino acid transporter
4112	hypothetical protein SMc00803 // CalU12 protein
4130	hypothetical protein mlr2224 // NTF2-like superfamily protein // ester cyclase-like protein
4135	lipoprotein signal peptidase // lipoprotein signal peptidase transmembrane // lipoprotein signal peptidase protein // signal peptidase II // Lipoprotein signal peptidase // probable lipoprotein signal peptidase transmembrane
4138	hypothetical protein SMc01447
4139	hypothetical protein mll2875 // transglutaminase domain-containing protein // putative transglutaminase-like protein // transglutaminase // transglutaminase-like protein // transglutaminase-like family protein // transglutaminase domain protein
4140	flagellar motor switch protein G // flagellar motor switch protein // flagellar motor protein // flagellar motor switch protein FliG
4142	hypothetical protein mll1340 // GYD family protein
4143	carbohydrate kinase // putative carbohydrate kinase protein // ribokinase protein // PfkB domain protein // carbohydrate kinase protein // possible Sugar kinase // ribokinase // putative carbohydrate kinase // putative ribokinase
4145	hypothetical protein mll0080 // transmembrane protein
[truncated: 21 more rows]
