# Supplementary material for: Plant-Bacteria Association and Symbiosis: Are There Common Genomic Traits in Alphaproteobacteria?
Source: Genes (Basel). 2011 Nov 29;2(4):1017–32. doi: 10.3390/genes2041017 (PMC3927591; doi:10.3390/genes2041017)
Supplement: Supplementary File 1 — ZIP-Document (ZIP, 1441 KB) [file genes-02-01017-s001.zip › genes-11973-supplementary/S3.xls]

## Sheet: COG codes
List of COG codes (from http://www.ncbi.nlm.nih.gov/COG/old/palox.cgi?fun=all)
Code	Description
J	Translation, ribosomal structure and biogenesis
A	RNA processing and modification
K	Transcription
L	DNA replication, recombination and repair
B	Chromatin structure and dynamics
D	Cell division and chromosome partitioning
V	Defense mechanisms
O	Post translational modification, protein turnover, chaperones
M	Cell envelope biogenesis, outer membrane
N	Cell motility and secretion
Z	Cytoskeleton
W	Extracellular structures
U	Extracellular structures
P	Inorganic ion transport and metabolism
T	Signal transduction mechanisms
C	Energy production and conversion
G	Carbohydrate transport and metabolism
E	Amino acid transport and metabolism
F	Nucleotide transport and metabolism
H	Coenzyme metabolism
I	Lipid metabolism
Q	Secondary metabolites biosynthesis, transport and catabolism
R	General function prediction only
S	Function unknown
X	No COG category assigned

## Sheet: PlantCOG
Group ID	Cog ID	Category	Description
2149	COG1737	K	Transcriptional regulators
2149	COG0794	M	Predicted sugar phosphate isomerase involved in capsule formation
2149	COG0449	M	Glucosamine 6-phosphate synthetase, contains amidotransferase and phosphosugar isomerase domains
2149		X	Not in COG
2248	COG1737	K	Transcriptional regulators
2248		X	Not in COG
2654	COG0633	C	Ferredoxin
2654	COG2114	T	Adenylate cyclase, family 3 (some proteins contain HAMP domain)
2654		X	Not in COG
2734	COG0747	E	ABC-type dipeptide transport system, periplasmic component
2734	COG4166	E	ABC-type oligopeptide transport system, periplasmic component
2734	COG4533	R	ABC-type uncharacterized transport system, periplasmic component
2734		X	Not in COG
2737	COG5649	S	Uncharacterized conserved protein
2737		X	Not in COG
2774	COG0251	J	Putative translation initiation inhibitor, yjgF family
2791	COG0622	R	Predicted phosphoesterase
2791		X	Not in COG
2853	COG2086	C	Electron transfer flavoprotein, beta subunit
2898		X	Not in COG
2908	COG2025	C	Electron transfer flavoprotein, alpha subunit
2908		X	Not in COG
2912	COG4976	R	Predicted methyltransferase (contains TPR repeat)
2927	COG3616	E	Predicted amino acid aldolase or racemase
2927	COG3457	E	Predicted amino acid racemase
2927		X	Not in COG
2981	COG0598	P	Mg2+ and Co2+ transporters
3082	COG2440	C	Ferredoxin-like protein
3137	COG3526	O	Uncharacterized protein conserved in bacteria
3137		X	Not in COG

## Sheet: PlantGO
Group ID	Go ID	Description	Hierarchy
2149	GO:0005975	carbohydrate metabolic process	Biological Process
2149	GO:0006355	regulation of transcription, DNA-dependent	Biological Process
2149	GO:0003700	sequence-specific DNA binding transcription factor activity	Molecular Function
2149	GO:0005529	sugar binding	Molecular Function
2248	GO:0006355	regulation of transcription, DNA-dependent	Biological Process
2248	GO:0005975	carbohydrate metabolic process	Biological Process
2248	GO:0003700	sequence-specific DNA binding transcription factor activity	Molecular Function
2248	GO:0005529	sugar binding	Molecular Function
2654	GO:0009190	cyclic nucleotide biosynthetic process	Biological Process
2654	GO:0035556	intracellular signal transduction	Biological Process
2654	GO:0009055	electron carrier activity	Molecular Function
2654	GO:0016849	phosphorus-oxygen lyase activity	Molecular Function
2654	GO:0051536	iron-sulfur cluster binding	Molecular Function
2734	GO:0006810	transport	Biological Process
2734	GO:0005215	transporter activity	Molecular Function
2853	GO:0009055	electron carrier activity	Molecular Function
2908	GO:0009055	electron carrier activity	Molecular Function
2908	GO:0050660	flavin adenine dinucleotide binding	Molecular Function
2912	GO:0008152	metabolic process	Biological Process
2912	GO:0005488	binding	Molecular Function
2912	GO:0005515	protein binding	Molecular Function
2912	GO:0008168	methyltransferase activity	Molecular Function
2912	GO:0003824	catalytic activity	Molecular Function
2981	GO:0016020	membrane	Cellular Component
2981	GO:0030001	metal ion transport	Biological Process
2981	GO:0055085	transmembrane transport	Biological Process
2981	GO:0046873	metal ion transmembrane transporter activity	Molecular Function
3082	GO:0005506	iron ion binding	Molecular Function
3082	GO:0009055	electron carrier activity	Molecular Function
3082	GO:0051536	iron-sulfur cluster binding	Molecular Function
3137	GO:0045454	cell redox homeostasis	Biological Process
3137	GO:0008430	selenium binding	Molecular Function

## Sheet: PlantSymCOG
Group ID	Cog ID	Category	Description
2085		X	Not in COG
2572	COG2146	P	Ferredoxin subunits of nitrite reductase and ring-hydroxylating dioxygenases
2572	COG2146	R	Ferredoxin subunits of nitrite reductase and ring-hydroxylating dioxygenases
2572		X	Not in COG
3150	COG0600	P	ABC-type nitrate/sulfonate/bicarbonate transport system, permease component
3150	COG1174	E	ABC-type proline/glycine betaine transport systems, permease component
3150	COG2011	P	ABC-type metal ion transport system, permease component
3150	COG4176	E	ABC-type proline/glycine betaine transport system, permease component
3150		X	Not in COG
3302		X	Not in COG
3438	COG3797	S	Uncharacterized protein conserved in bacteria
3438		X	Not in COG
3465	COG0722	E	3-deoxy-D-arabino-heptulosonate 7-phosphate (DAHP) synthase
3465		X	Not in COG
3672		X	Not in COG
3700	COG1030	O	Membrane-bound serine protease (ClpP class)
3700		X	Not in COG
3705	COG1082	G	Sugar phosphate isomerases/epimerases
3705		X	Not in COG
3722	COG0017	J	Aspartyl/asparaginyl-tRNA synthetases
3722	COG0173	J	Aspartyl-tRNA synthetase
3722	COG1190	J	Lysyl-tRNA synthetase (class II)
3722	COG2269	J	Truncated, possibly inactive, lysyl-tRNA synthetase (class II)
3722		X	Not in COG
3729	COG0318	I	Acyl-CoA synthetases (AMP-forming)/AMP-acid ligases II
3729	COG0318	Q	Acyl-CoA synthetases (AMP-forming)/AMP-acid ligases II
3729	COG0365	I	Acyl-coenzyme A synthetases/AMP-(fatty) acid ligases
3729	COG1020	Q	Non-ribosomal peptide synthetase modules and related proteins
3729	COG1021	Q	Peptide arylation enzymes
3729	COG1022	I	Long-chain acyl-CoA synthetases (AMP-forming)
3734	COG1309	K	Transcriptional regulator
3734		X	Not in COG
3755		X	Not in COG
3773		X	Not in COG
3773	COG0687	E	Spermidine/putrescine-binding periplasmic protein
3773	COG1840	P	ABC-type Fe3+ transport system, periplasmic component
3790	COG5597	M	Alpha-N-acetylglucosamine transferase
3790		X	Not in COG
3795		X	Not in COG
3808	COG0625	O	Glutathione S-transferase
3810	COG1653	G	ABC-type sugar transport system, periplasmic component
3810	COG2182	G	Maltose-binding periplasmic proteins/domains
3810		X	Not in COG
3814		X	Not in COG
3824		X	Not in COG
3827	COG4702	S	Uncharacterized conserved protein
3827		X	Not in COG
3885	COG0575	I	CDP-diglyceride synthetase
3885	COG4589	R	Predicted CDP-diglyceride synthetase/phosphatidate cytidylyltransferase
3885		X	Not in COG
3899	COG1414	K	Transcriptional regulator
3912		X	Not in COG
3933		X	Not in COG
3937	COG5649	S	Uncharacterized conserved protein
3937		X	Not in COG
3939		X	Not in COG
3956	COG0590	F	Cytosine/adenosine deaminases
3956	COG0590	J	Cytosine/adenosine deaminases
3958	COG1262	S	Uncharacterized conserved protein
3958		X	Not in COG
3965	COG1609	K	Transcriptional regulators
3965	COG1879	G	ABC-type sugar transport system, periplasmic component
3965	COG4213	G	ABC-type xylose transport system, periplasmic component
3965		X	Not in COG
3970		X	Not in COG
3971	COG4312	S	Uncharacterized protein conserved in bacteria
3971		X	Not in COG
3975	COG0790	R	FOG: TPR repeat, SEL1 subfamily
3975		X	Not in COG
3976	COG3850	T	Signal transduction histidine kinase, nitrate/nitrite-specific
3976	COG3851	T	Signal transduction histidine kinase, glucose-6-phosphate specific
3976	COG4564	T	Signal transduction histidine kinase
3976	COG4585	T	Signal transduction histidine kinase
3976		X	Not in COG
3980	COG1653	G	ABC-type sugar transport system, periplasmic component
3980		X	Not in COG
3981	COG1653	G	ABC-type sugar transport system, periplasmic component
3981	COG2182	G	Maltose-binding periplasmic proteins/domains
3981		X	Not in COG
4001		X	Not in COG
4012	COG0463	M	Glycosyltransferases involved in cell wall biogenesis
4012	COG1215	M	Glycosyltransferases, probably involved in cell wall biogenesis
4012	COG1216	R	Predicted glycosyltransferases
4012		X	Not in COG
4024	COG0015	F	Adenylosuccinate lyase
4024	COG0114	C	Fumarase
4024	COG1027	E	Aspartate ammonia-lyase
4024	COG0165	E	Argininosuccinate lyase
4025	COG0687	E	Spermidine/putrescine-binding periplasmic protein
4025	COG1840	P	ABC-type Fe3+ transport system, periplasmic component
4025	COG4143	H	ABC-type thiamine transport system, periplasmic component
4025		X	Not in COG
4047	COG0656	R	Aldo/keto reductases, related to diketogulonate reductase
4047	COG0667	C	Predicted oxidoreductases (related to aryl-alcohol dehydrogenases)
4047	COG0673	R	Predicted dehydrogenases and related proteins
4047	COG4989	R	Predicted oxidoreductase
4047	COG1453	R	Predicted oxidoreductases of the aldo/keto reductase family
4047		X	Not in COG
4074	COG4541	S	Predicted membrane protein
4074		X	Not in COG
4112	COG4312	S	Uncharacterized protein conserved in bacteria
4112		X	Not in COG
4130	COG5485	R	Predicted ester cyclase
4130		X	Not in COG
4135	COG0597	M	Lipoprotein signal peptidase
4135	COG0597	U	Lipoprotein signal peptidase
4138		X	Not in COG
4139	COG1305	E	Transglutaminase-like enzymes, putative cysteine proteases
4140	COG0451	G	Nucleoside-diphosphate-sugar epimerases
4140	COG0451	M	Nucleoside-diphosphate-sugar epimerases
4140	COG1536	N	Flagellar motor switch protein
4140		X	Not in COG
4142	COG4274	S	Uncharacterized conserved protein
4143	COG0524	G	Sugar kinases, ribokinase family
4143	COG1105	G	Fructose-1-phosphate kinase and related fructose-6-phosphate kinase (PfkB)
4143	COG2870	M	ADP-heptose synthase, bifunctional sugar kinase/adenylyltransferase
4145		X	Not in COG
4146	COG0352	H	Thiamine monophosphate synthase
4147	COG1564	H	Thiamine pyrophosphokinase
4149		X	Not in COG
4152	COG5466	S	Predicted small metal-binding protein
4152		X	Not in COG
4153	COG1357	S	Uncharacterized low-complexity proteins
4155		X	Not in COG
4155	COG5516	R	Conserved protein containing a Zn-ribbon-like motif, possibly RNA-binding
4265	COG0584	C	Glycerophosphoryl diester phosphodiesterase
4321	COG2821	M	Membrane-bound lytic murein transglycosylase
4323	COG0683	E	ABC-type branched-chain amino acid transport systems, periplasmic component
4326	COG0625	O	Glutathione S-transferase
4326		X	Not in COG
4361	COG5605	S	Predicted small integral membrane protein
4489	COG1733	K	Predicted transcriptional regulators
4493	COG5552	S	Uncharacterized conserved protein
4493		X	Not in COG
4502		X	Not in COG
4505	COG0079	E	Histidinol-phosphate/aromatic aminotransferase and cobyric acid decarboxylase
4505	COG0436	E	Aspartate/tyrosine/aromatic aminotransferase
4505	COG1167	E	Transcriptional regulators containing a DNA-binding HTH domain and an aminotransferase domain (MocR family) and their eukaryotic orthologs
4505	COG1167	K	Transcriptional regulators containing a DNA-binding HTH domain and an aminotransferase domain (MocR family) and their eukaryotic orthologs
4505	COG2188	K	Transcriptional regulators
4505	COG1725	K	Predicted transcriptional regulators
4512	COG0673	R	Predicted dehydrogenases and related proteins
4513	COG4312	S	Uncharacterized protein conserved in bacteria
4513		X	Not in COG
4559	COG0449	M	Glucosamine 6-phosphate synthetase, contains amidotransferase and phosphosugar isomerase domains
4559	COG2222	M	Predicted phosphosugar isomerases
4559		X	Not in COG
4637	COG0834	E	ABC-type amino acid transport/signal transduction systems, periplasmic component/domain
4637	COG0834	T	ABC-type amino acid transport/signal transduction systems, periplasmic component/domain
4730	COG0673	R	Predicted dehydrogenases and related proteins
4954		X	Not in COG
873		X	Not in COG

## Sheet: PlantSymGO
Group ID	Go ID	Description	Hierarchy
2572	GO:0016491	oxidoreductase activity	Molecular Function
2572	GO:0051537	2 iron, 2 sulfur cluster binding	Molecular Function
2572	GO:0055114	oxidation-reduction process	Biological Process
3150	GO:0005215	transporter activity	Molecular Function
3150	GO:0006810	transport	Biological Process
3150	GO:0016020	membrane	Cellular Component
3465	GO:0003824	catalytic activity	Molecular Function
3465	GO:0003849	3-deoxy-7-phosphoheptulonate synthase activity	Molecular Function
3465	GO:0008152	metabolic process	Biological Process
3465	GO:0009058	biosynthetic process	Biological Process
3465	GO:0009073	aromatic amino acid family biosynthetic process	Biological Process
3672	GO:0008415	acyltransferase activity	Molecular Function
3722	GO:0000166	nucleotide binding	Molecular Function
3722	GO:0003676	nucleic acid binding	Molecular Function
3722	GO:0004812	aminoacyl-tRNA ligase activity	Molecular Function
3722	GO:0004824	lysine-tRNA ligase activity	Molecular Function
3722	GO:0005524	ATP binding	Molecular Function
3722	GO:0005737	cytoplasm	Cellular Component
3722	GO:0006418	tRNA aminoacylation for protein translation	Biological Process
3722	GO:0006430	lysyl-tRNA aminoacylation	Biological Process
3729	GO:0003824	catalytic activity	Molecular Function
3729	GO:0006629	lipid metabolic process	Biological Process
3729	GO:0008152	metabolic process	Biological Process
3729	GO:0030729	acetoacetate-CoA ligase activity	Molecular Function
3734	GO:0003677	DNA binding	Molecular Function
3734	GO:0005515	protein binding	Molecular Function
3773	GO:0005215	transporter activity	Molecular Function
3773	GO:0006810	transport	Biological Process
3773	GO:0030288	outer membrane-bounded periplasmic space	Cellular Component
3790	GO:0016757	transferase activity, transferring glycosyl groups	Molecular Function
3808	GO:0005515	protein binding	Molecular Function
3810	GO:0005215	transporter activity	Molecular Function
3810	GO:0006810	transport	Biological Process
3885	GO:0016020	membrane	Cellular Component
3885	GO:0016772	transferase activity, transferring phosphorus-containing groups	Molecular Function
3899	GO:0003677	DNA binding	Molecular Function
3899	GO:0006355	regulation of transcription, DNA-dependent	Biological Process
3933	GO:0005515	protein binding	Molecular Function
3956	GO:0003824	catalytic activity	Molecular Function
3956	GO:0008270	zinc ion binding	Molecular Function
3956	GO:0016787	hydrolase activity	Molecular Function
3958	GO:0005488	binding	Molecular Function
3975	GO:0005488	binding	Molecular Function
3976	GO:0000155	two-component sensor activity	Molecular Function
3976	GO:0000160	two-component signal transduction system (phosphorelay)	Biological Process
3976	GO:0005524	ATP binding	Molecular Function
3976	GO:0016021	integral to membrane	Cellular Component
3976	GO:0046983	protein dimerization activity	Molecular Function
3976	GO:0004673	protein histidine kinase activity	Molecular Function
3976	GO:0007165	signal transduction	Biological Process
3976	GO:0016310	phosphorylation	Biological Process
3976	GO:0016772	transferase activity, transferring phosphorus-containing groups	Molecular Function
3976	GO:0018106	peptidyl-histidine phosphorylation	Biological Process
3980	GO:0005215	transporter activity	Molecular Function
3980	GO:0006810	transport	Biological Process
3981	GO:0005215	transporter activity	Molecular Function
3981	GO:0006810	transport	Biological Process
4012	GO:0016758	transferase activity, transferring hexosyl groups	Molecular Function
4024	GO:0003824	catalytic activity	Molecular Function
4024	GO:0019619	protocatechuate catabolic process	Biological Process
4024	GO:0047472	3-carboxy-cis,cis-muconate cycloisomerase activity	Molecular Function
4025	GO:0005215	transporter activity	Molecular Function
4025	GO:0006810	transport	Biological Process
4025	GO:0030288	outer membrane-bounded periplasmic space	Cellular Component
4047	GO:0005488	binding	Molecular Function
4047	GO:0016491	oxidoreductase activity	Molecular Function
4112	GO:0000150	recombinase activity	Molecular Function
4112	GO:0003677	DNA binding	Molecular Function
4112	GO:0006310	DNA recombination	Biological Process
4112	GO:0006355	regulation of transcription, DNA-dependent	Biological Process
4135	GO:0004190	aspartic-type endopeptidase activity	Molecular Function
4135	GO:0006508	proteolysis	Biological Process
4135	GO:0016020	membrane	Cellular Component
4140	GO:0003824	catalytic activity	Molecular Function
4140	GO:0005488	binding	Molecular Function
4140	GO:0044237	cellular metabolic process	Biological Process
4140	GO:0050662	coenzyme binding	Molecular Function
4140	GO:0001539	ciliary or flagellar motility	Biological Process
4140	GO:0003774	motor activity	Molecular Function
4140	GO:0006935	chemotaxis	Biological Process
4140	GO:0009288	bacterial-type flagellum	Cellular Component
4142	GO:0003700	sequence-specific DNA binding transcription factor activity	Molecular Function
4142	GO:0005622	intracellular	Cellular Component
4142	GO:0006355	regulation of transcription, DNA-dependent	Biological Process
4142	GO:0043565	sequence-specific DNA binding	Molecular Function
4143	GO:0016798	hydrolase activity, acting on glycosyl bonds	Molecular Function
4143	GO:0016773	phosphotransferase activity, alcohol group as acceptor	Molecular Function
4146	GO:0003824	catalytic activity	Molecular Function
4146	GO:0004789	thiamine-phosphate diphosphorylase activity	Molecular Function
4146	GO:0008152	metabolic process	Biological Process
4146	GO:0009228	thiamine biosynthetic process	Biological Process
4147	GO:0004788	thiamine diphosphokinase activity	Molecular Function
4147	GO:0005524	ATP binding	Molecular Function
4147	GO:0006772	thiamine metabolic process	Biological Process
4147	GO:0009229	thiamine diphosphate biosynthetic process	Biological Process
4152	GO:0005634	nucleus	Cellular Component
4152	GO:0006355	regulation of transcription, DNA-dependent	Biological Process
4265	GO:0006071	glycerol metabolic process	Biological Process
4265	GO:0006629	lipid metabolic process	Biological Process
4265	GO:0008081	phosphoric diester hydrolase activity	Molecular Function
4265	GO:0008889	glycerophosphodiester phosphodiesterase activity	Molecular Function
4321	GO:0004553	hydrolase activity, hydrolyzing O-glycosyl compounds	Molecular Function
4321	GO:0009254	peptidoglycan turnover	Biological Process
4321	GO:0019867	outer membrane	Cellular Component
4326	GO:0005515	protein binding	Molecular Function
4502	GO:0016020	membrane	Cellular Component
4505	GO:0003700	sequence-specific DNA binding transcription factor activity	Molecular Function
4505	GO:0003824	catalytic activity	Molecular Function
4505	GO:0005622	intracellular	Cellular Component
4505	GO:0006355	regulation of transcription, DNA-dependent	Biological Process
4505	GO:0009058	biosynthetic process	Biological Process
4505	GO:0016769	transferase activity, transferring nitrogenous groups	Molecular Function
4505	GO:0030170	pyridoxal phosphate binding	Molecular Function
4512	GO:0005488	binding	Molecular Function
4512	GO:0008152	metabolic process	Biological Process
4512	GO:0016491	oxidoreductase activity	Molecular Function
4512	GO:0055114	oxidation-reduction process	Biological Process
4559	GO:0005529	sugar binding	Molecular Function
4559	GO:0005975	carbohydrate metabolic process	Biological Process
4637	GO:0005215	transporter activity	Molecular Function
4637	GO:0006810	transport	Biological Process
4637	GO:0030288	outer membrane-bounded periplasmic space	Cellular Component
4730	GO:0005488	binding	Molecular Function
4730	GO:0008152	metabolic process	Biological Process
4730	GO:0016491	oxidoreductase activity	Molecular Function
4730	GO:0055114	oxidation-reduction process	Biological Process
4954	GO:0005215	transporter activity	Molecular Function
4954	GO:0006810	transport	Biological Process
4954	GO:0009877	nodulation	Biological Process
4954	GO:0016020	membrane	Cellular Component
4954	GO:0016021	integral to membrane	Cellular Component
4954	GO:0019866	organelle inner membrane	Cellular Component
4954	GO:0005524	ATP binding	Molecular Function
4954	GO:0042626	ATPase activity, coupled to transmembrane movement of substances	Molecular Function
