# Supplementary material for: Plant-Bacteria Association and Symbiosis: Are There Common Genomic Traits in Alphaproteobacteria?
Source: Genes (Basel). 2011 Nov 29;2(4):1017–32. doi: 10.3390/genes2041017 (PMC3927591; doi:10.3390/genes2041017)
Supplement: Supplementary File 1 — ZIP-Document (ZIP, 1441 KB) [file genes-02-01017-s001.zip › genes-11973-supplementary/S4.xls]

## Sheet: Core
Group ID	Hit ID	Taxa ID	Taxa	Species name
0	ABG04939	201174	Actinobacteria	Rubrobacter xylanophilus DSM 9941
0	YP_644751	201174	Actinobacteria	Rubrobacter xylanophilus DSM 9941
0	ADG89285	201174	Actinobacteria	Thermobispora bispora DSM 43833
0	YP_003653178	201174	Actinobacteria	Thermobispora bispora DSM 43833
0	EDZ99367	28216	Betaproteobacteria	Burkholderia sp. H160
0	ZP_03269075	28216	Betaproteobacteria	Burkholderia sp. H160
0	CBA30651	28216	Betaproteobacteria	Curvibacter putative symbiont of Hydra magnipapillata
0	ABM57239	28216	Betaproteobacteria	Verminephrobacter eiseniae EF01-2
0	YP_996257	28216	Betaproteobacteria	Verminephrobacter eiseniae EF01-2
0	ACS79290	68525	delta/epsilon subdivisions	Desulfovibrio salexigens DSM 2638
0	YP_002990829	68525	delta/epsilon subdivisions	Desulfovibrio salexigens DSM 2638
0	CAX57857	1236	Gammaproteobacteria	Erwinia billingiae Eb661
0	YP_003739717	1236	Gammaproteobacteria	Erwinia billingiae Eb661
0	ABR77163	1236	Gammaproteobacteria	Klebsiella pneumoniae subsp. pneumoniae MGH 78578
0	YP_001335393	1236	Gammaproteobacteria	Klebsiella pneumoniae subsp. pneumoniae MGH 78578
0	EFD86894	1236	Gammaproteobacteria	Klebsiella sp. 1_1_55
0	ZP_06548874	1236	Gammaproteobacteria	Klebsiella sp. 1_1_55
0	ADC58493	1236	Gammaproteobacteria	Klebsiella variicola At-22
0	YP_003439525	1236	Gammaproteobacteria	Klebsiella variicola At-22
0	EAQ64992	1236	Gammaproteobacteria	Marinomonas sp. MED121
0	ZP_01076773	1236	Gammaproteobacteria	Marinomonas sp. MED121
0	ABR70929	1236	Gammaproteobacteria	Marinomonas sp. MWYL1
0	YP_001340864	1236	Gammaproteobacteria	Marinomonas sp. MWYL1
0	ADD75674	1236	Gammaproteobacteria	Pantoea ananatis LMG 20103
0	YP_003518802	1236	Gammaproteobacteria	Pantoea ananatis LMG 20103
0	ADU71725	1236	Gammaproteobacteria	Pantoea sp. At-9b
0	YP_004118281	1236	Gammaproteobacteria	Pantoea sp. At-9b
0	ADO11845	1236	Gammaproteobacteria	Pantoea vagans C9-1
0	YP_003933294	1236	Gammaproteobacteria	Pantoea vagans C9-1
0	ACL72579	1236	Gammaproteobacteria	Thioalkalivibrio sulfidophilus HL-EbGr7
0	YP_002513566	1236	Gammaproteobacteria	Thioalkalivibrio sulfidophilus HL-EbGr7
0	ACQ92643	1236	Gammaproteobacteria	Tolumonas auensis DSM 9187
0	ACQ92954	1236	Gammaproteobacteria	Tolumonas auensis DSM 9187
0	YP_002892229	1236	Gammaproteobacteria	Tolumonas auensis DSM 9187
0	YP_002892540	1236	Gammaproteobacteria	Tolumonas auensis DSM 9187
1	ACU73809	201174	Actinobacteria	Catenulispora acidiphila DSM 44928
1	YP_003115650	201174	Actinobacteria	Catenulispora acidiphila DSM 44928
1	BAH31005	201174	Actinobacteria	Rhodococcus erythropolis PR4
1	YP_002763744	201174	Actinobacteria	Rhodococcus erythropolis PR4
1	BAH51088	201174	Actinobacteria	Rhodococcus opacus B4
1	BAH52316	201174	Actinobacteria	Rhodococcus opacus B4
1	YP_002780033	201174	Actinobacteria	Rhodococcus opacus B4
1	YP_002781261	201174	Actinobacteria	Rhodococcus opacus B4
1	CAR54012	28216	Betaproteobacteria	Burkholderia cenocepacia J2315
1	YP_002232787	28216	Betaproteobacteria	Burkholderia cenocepacia J2315
1	ACR30820	28216	Betaproteobacteria	Burkholderia glumae BGR1
1	YP_002908055	28216	Betaproteobacteria	Burkholderia glumae BGR1
1	EDT06994	28216	Betaproteobacteria	Burkholderia graminis C4D1M
1	ZP_02887447	28216	Betaproteobacteria	Burkholderia graminis C4D1M
1	ABB07326	28216	Betaproteobacteria	Burkholderia sp. 383
1	YP_367970	28216	Betaproteobacteria	Burkholderia sp. 383
1	ADG18260	28216	Betaproteobacteria	Burkholderia sp. CCGE1002
1	YP_003607771	28216	Betaproteobacteria	Burkholderia sp. CCGE1002
1	EFG72655	28216	Betaproteobacteria	Burkholderia sp. Ch1-1
1	ZP_06839825	28216	Betaproteobacteria	Burkholderia sp. Ch1-1
1	ABC35839	28216	Betaproteobacteria	Burkholderia thailandensis E264
1	YP_438549	28216	Betaproteobacteria	Burkholderia thailandensis E264
1	ZP_05589867	28216	Betaproteobacteria	Burkholderia thailandensis E264
1	ABX38443	28216	Betaproteobacteria	Delftia acidovorans SPH-1
1	YP_001566828	28216	Betaproteobacteria	Delftia acidovorans SPH-1
1	ADJ63433	28216	Betaproteobacteria	Herbaspirillum seropedicae SmR1
1	YP_003775341	28216	Betaproteobacteria	Herbaspirillum seropedicae SmR1
1	CBJ53800	28216	Betaproteobacteria	Ralstonia solanacearum CFBP2957
1	YP_003748192	28216	Betaproteobacteria	Ralstonia solanacearum CFBP2957
1	CBJ40604	28216	Betaproteobacteria	Ralstonia solanacearum CMR15
1	ACB74558	51290	Chlamydiae/Verrucomicrobia group	Opitutus terrae PB90-1
1	YP_001818158	51290	Chlamydiae/Verrucomicrobia group	Opitutus terrae PB90-1
1	ACO80780	1236	Gammaproteobacteria	Azotobacter vinelandii DJ
1	YP_002801755	1236	Gammaproteobacteria	Azotobacter vinelandii DJ
1	ABV11843	1236	Gammaproteobacteria	Citrobacter koseri ATCC BAA-895
1	YP_001452279	1236	Gammaproteobacteria	Citrobacter koseri ATCC BAA-895
1	EEH92719	1236	Gammaproteobacteria	Citrobacter sp. 30_2
1	ZP_04561743	1236	Gammaproteobacteria	Citrobacter sp. 30_2
1	ACS84039	1236	Gammaproteobacteria	Dickeya dadantii Ech703
1	YP_002985861	1236	Gammaproteobacteria	Dickeya dadantii Ech703
1	AAA25140	1236	Gammaproteobacteria	Enterobacter aerogenes
1	EFV41653	1236	Gammaproteobacteria	Enterobacteriaceae bacterium 9_2_54FAA
1	CBV42845	1236	Gammaproteobacteria	Halomonas elongata DSM 2581
1	YP_003898030	1236	Gammaproteobacteria	Halomonas elongata DSM 2581
1	ABR77964	1236	Gammaproteobacteria	Klebsiella pneumoniae subsp. pneumoniae MGH 78578
1	YP_001336194	1236	Gammaproteobacteria	Klebsiella pneumoniae subsp. pneumoniae MGH 78578
1	BAH64335	1236	Gammaproteobacteria	Klebsiella pneumoniae subsp. pneumoniae NTUH-K2044
1	YP_002920402	1236	Gammaproteobacteria	Klebsiella pneumoniae subsp. pneumoniae NTUH-K2044
1	EEB45391	1236	Gammaproteobacteria	Providencia alcalifaciens DSM 30120
1	ZP_03319535	1236	Gammaproteobacteria	Providencia alcalifaciens DSM 30120
1	EFE52379	1236	Gammaproteobacteria	Providencia rettgeri DSM 1131
1	ZP_06126738	1236	Gammaproteobacteria	Providencia rettgeri DSM 1131
1	EFQ62271	1236	Gammaproteobacteria	Pseudomonas fluorescens WH6
1	ZP_07776374	1236	Gammaproteobacteria	Pseudomonas fluorescens WH6
1	ABV42386	1236	Gammaproteobacteria	Serratia proteamaculans 568
1	YP_001479514	1236	Gammaproteobacteria	Serratia proteamaculans 568
1	ABZ76342	1236	Gammaproteobacteria	Shewanella halifaxensis HAW-EB4
1	YP_001674001	1236	Gammaproteobacteria	Shewanella halifaxensis HAW-EB4
1	ACJ29763	1236	Gammaproteobacteria	Shewanella piezotolerans WP3
1	YP_002312350	1236	Gammaproteobacteria	Shewanella piezotolerans WP3
1	EEY36862	1236	Gammaproteobacteria	Vibrio mimicus MB451
1	ZP_06041194	1236	Gammaproteobacteria	Vibrio mimicus MB451
1	EEY45413	1236	Gammaproteobacteria	Vibrio mimicus VM223
1	ZP_06032104	1236	Gammaproteobacteria	Vibrio mimicus VM223
1	EEW09235	1236	Gammaproteobacteria	Vibrio mimicus VM573
1	ZP_05718206	1236	Gammaproteobacteria	Vibrio mimicus VM573
1	EEW07084	1236	Gammaproteobacteria	Vibrio mimicus VM603
1	ZP_05720413	1236	Gammaproteobacteria	Vibrio mimicus VM603
1	EEX64560	1236	Gammaproteobacteria	Vibrio sp. RC341
1	ZP_05927102	1236	Gammaproteobacteria	Vibrio sp. RC341
1	EEQ06114	1236	Gammaproteobacteria	Yersinia bercovieri ATCC 43970
1	ZP_04628982	1236	Gammaproteobacteria	Yersinia bercovieri ATCC 43970
1	EFC90781	508458	Synergistetes	Dethiosulfovibrio peptidovorans DSM 11002
1	ZP_06391840	508458	Synergistetes	Dethiosulfovibrio peptidovorans DSM 11002
10	CBL04884	201174	Actinobacteria	Gordonibacter pamelaeae 7-10-1-b
10	EDY50311	201174	Actinobacteria	Streptomyces clavuligerus ATCC 27064
10	EFG09480	201174	Actinobacteria	Streptomyces clavuligerus ATCC 27064
10	ZP_05006012	201174	Actinobacteria	Streptomyces clavuligerus ATCC 27064
10	ZP_06773881	201174	Actinobacteria	Streptomyces clavuligerus ATCC 27064
10	CAA20183	201174	Actinobacteria	Streptomyces coelicolor A32
10	NP_629616	201174	Actinobacteria	Streptomyces coelicolor A32
10	ABM31537	28216	Betaproteobacteria	Acidovorax citrulli AAC00-1
10	YP_969311	28216	Betaproteobacteria	Acidovorax citrulli AAC00-1
10	EER60026	28216	Betaproteobacteria	Acidovorax delafieldii 2AN
10	ZP_04763176	28216	Betaproteobacteria	Acidovorax delafieldii 2AN
10	ADU98578	28216	Betaproteobacteria	Alicycliphilus denitrificans BC
10	CAJ48766	28216	Betaproteobacteria	Bordetella avium 197N
10	YP_785680	28216	Betaproteobacteria	Bordetella avium 197N
10	CAP42132	28216	Betaproteobacteria	Bordetella petrii
10	YP_001630401	28216	Betaproteobacteria	Bordetella petrii DSM 12804
10	ACC73346	28216	Betaproteobacteria	Burkholderia phymatum STM815
10	YP_001860392	28216	Betaproteobacteria	Burkholderia phymatum STM815
10	ADG16427	28216	Betaproteobacteria	Burkholderia sp. CCGE1002
10	YP_003605938	28216	Betaproteobacteria	Burkholderia sp. CCGE1002
10	ADN58669	28216	Betaproteobacteria	Burkholderia sp. CCGE1003
10	YP_003907960	28216	Betaproteobacteria	Burkholderia sp. CCGE1003
10	EEA02455	28216	Betaproteobacteria	Burkholderia sp. H160
10	ZP_03265900	28216	Betaproteobacteria	Burkholderia sp. H160
10	ABE32099	28216	Betaproteobacteria	Burkholderia xenovorans LB400
10	YP_560151	28216	Betaproteobacteria	Burkholderia xenovorans LB400
10	CBA26461	28216	Betaproteobacteria	Curvibacter putative symbiont of Hydra magnipapillata
10	CBA26460	28216	Betaproteobacteria	Curvibacter putative symbiont of Hydra magnipapillata
10	ACO73933	28216	Betaproteobacteria	Laribacter hongkongensis HLHK9
10	YP_002794942	28216	Betaproteobacteria	Laribacter hongkongensis HLHK9
10	ABE44731	28216	Betaproteobacteria	Polaromonas sp. JS666
10	YP_549629	28216	Betaproteobacteria	Polaromonas sp. JS666
10	ABE42618	28216	Betaproteobacteria	Polaromonas sp. JS666
10	YP_547516	28216	Betaproteobacteria	Polaromonas sp. JS666
10	ABE44730	28216	Betaproteobacteria	Polaromonas sp. JS666
10	YP_549628	28216	Betaproteobacteria	Polaromonas sp. JS666
10	CBJ38632	28216	Betaproteobacteria	Ralstonia solanacearum CMR15
10	ABD68678	28216	Betaproteobacteria	Rhodoferax ferrireducens T118
10	YP_522209	28216	Betaproteobacteria	Rhodoferax ferrireducens T118
10	ABD69676	28216	Betaproteobacteria	Rhodoferax ferrireducens T118
10	YP_523207	28216	Betaproteobacteria	Rhodoferax ferrireducens T118
10	ACR02141	28216	Betaproteobacteria	Thauera sp. MZ1T
10	YP_002890518	28216	Betaproteobacteria	Thauera sp. MZ1T
10	ADU34646	28216	Betaproteobacteria	Variovorax paradoxus EPS
10	ADU34645	28216	Betaproteobacteria	Variovorax paradoxus EPS
10	ADU35395	28216	Betaproteobacteria	Variovorax paradoxus EPS
10	ACS17061	28216	Betaproteobacteria	Variovorax paradoxus S110
10	YP_002942327	28216	Betaproteobacteria	Variovorax paradoxus S110
10	ACS17745	28216	Betaproteobacteria	Variovorax paradoxus S110
10	YP_002943011	28216	Betaproteobacteria	Variovorax paradoxus S110
10	EEG18722	51290	Chlamydiae/Verrucomicrobia group	Opitutaceae bacterium TAV2
10	ZP_03727262	51290	Chlamydiae/Verrucomicrobia group	Opitutaceae bacterium TAV2
10	ACL25825	200795	Chloroflexi	Chloroflexus aggregans DSM 9485
10	YP_002464261	200795	Chloroflexi	Chloroflexus aggregans DSM 9485
10	ABY35470	200795	Chloroflexi	Chloroflexus aurantiacus J-10-fl
10	YP_001635859	200795	Chloroflexi	Chloroflexus aurantiacus J-10-fl
10	ACM53828	200795	Chloroflexi	Chloroflexus sp. Y-400-fl
10	YP_002570154	200795	Chloroflexi	Chloroflexus sp. Y-400-fl
10	ABX03874	200795	Chloroflexi	Herpetosiphon aurantiacus ATCC 23779
10	YP_001544002	200795	Chloroflexi	Herpetosiphon aurantiacus ATCC 23779
10	ACM06035	200795	Chloroflexi	Thermomicrobium roseum DSM 5159
10	YP_002522831	200795	Chloroflexi	Thermomicrobium roseum DSM 5159
10	ACO46007	1297	Deinococcus-Thermus	Deinococcus deserti VCD115
10	YP_002785761	1297	Deinococcus-Thermus	Deinococcus deserti VCD115
10	ABF45636	1297	Deinococcus-Thermus	Deinococcus geothermalis DSM 11300
10	YP_604805	1297	Deinococcus-Thermus	Deinococcus geothermalis DSM 11300
10	AAF11130	1297	Deinococcus-Thermus	Deinococcus radiodurans R1
10	NP_295291	1297	Deinococcus-Thermus	Deinococcus radiodurans R1
10	BAD70295	1297	Deinococcus-Thermus	Thermus thermophilus HB8
10	YP_143738	1297	Deinococcus-Thermus	Thermus thermophilus HB8
10	ADI15400	1297	Deinococcus-Thermus	Truepera radiovictrix DSM 17093
10	YP_003705943	1297	Deinococcus-Thermus	Truepera radiovictrix DSM 17093
10	ACN17606	68525	delta/epsilon subdivisions	Desulfobacterium autotrophicum HRM2
10	YP_002605770	68525	delta/epsilon subdivisions	Desulfobacterium autotrophicum HRM2
10	ACN17605	68525	delta/epsilon subdivisions	Desulfobacterium autotrophicum HRM2
10	YP_002605769	68525	delta/epsilon subdivisions	Desulfobacterium autotrophicum HRM2
10	CAN93620	68525	delta/epsilon subdivisions	Sorangium cellulosum So ce 56
10	YP_001614100	68525	delta/epsilon subdivisions	Sorangium cellulosum So ce 56
10	EAU65583	68525	delta/epsilon subdivisions	Stigmatella aurantiaca DW4/3-1
10	ZP_01463615	68525	delta/epsilon subdivisions	Stigmatella aurantiaca DW4/3-1
10	ADC49664	1239	Firmicutes	Bacillus pseudofirmus OF4
10	YP_003426556	1239	Firmicutes	Bacillus pseudofirmus OF4
10	BAC15025	1239	Firmicutes	Oceanobacillus iheyensis HTE831
10	NP_693991	1239	Firmicutes	Oceanobacillus iheyensis HTE831
10	ADU51898	1239	Firmicutes	Thermaerobacter marianensis DSM 12885
10	YP_004102625	1239	Firmicutes	Thermaerobacter marianensis DSM 12885
10	ACZ00562	32066	Fusobacteria	Streptobacillus moniliformis DSM 12112
10	YP_003305439	32066	Fusobacteria	Streptobacillus moniliformis DSM 12112
10	EEF15639	1236	Gammaproteobacteria	Actinobacillus minor 202
10	ZP_03612135	1236	Gammaproteobacteria	Actinobacillus minor 202
10	EER45940	1236	Gammaproteobacteria	Actinobacillus minor NM305
10	ZP_04754630	1236	Gammaproteobacteria	Actinobacillus minor NM305
10	CAX60810	1236	Gammaproteobacteria	Erwinia billingiae Eb661
10	YP_003742657	1236	Gammaproteobacteria	Erwinia billingiae Eb661
10	AAU37972	1236	Gammaproteobacteria	Mannheimia succiniciproducens MBEL55E
10	YP_088557	1236	Gammaproteobacteria	Mannheimia succiniciproducens MBEL55E
10	EAQ65067	1236	Gammaproteobacteria	Marinomonas sp. MED121
10	ZP_01076848	1236	Gammaproteobacteria	Marinomonas sp. MED121
10	EDM67602	1236	Gammaproteobacteria	Moritella sp. PE36
10	ZP_01897993	1236	Gammaproteobacteria	Moritella sp. PE36
10	ADU71483	1236	Gammaproteobacteria	Pantoea sp. At-9b
10	YP_004118039	1236	Gammaproteobacteria	Pantoea sp. At-9b
10	CAG77316	1236	Gammaproteobacteria	Pectobacterium atrosepticum SCRI1043
10	YP_052505	1236	Gammaproteobacteria	Pectobacterium atrosepticum SCRI1043
10	ZP_03826751	1236	Gammaproteobacteria	Pectobacterium carotovorum subsp. brasiliensis PBR1692
10	ACT11084	1236	Gammaproteobacteria	Pectobacterium carotovorum subsp. carotovorum PC1
10	YP_003015620	1236	Gammaproteobacteria	Pectobacterium carotovorum subsp. carotovorum PC1
10	ZP_03830770	1236	Gammaproteobacteria	Pectobacterium carotovorum subsp. carotovorum WPP14
10	ACX85890	1236	Gammaproteobacteria	Pectobacterium wasabiae WPP163
10	YP_003257497	1236	Gammaproteobacteria	Pectobacterium wasabiae WPP163
10	EAZ62123	1236	Gammaproteobacteria	Pseudomonas aeruginosa 2192
10	ZP_04938004	1236	Gammaproteobacteria	Pseudomonas aeruginosa 2192
10	EFQ38393	1236	Gammaproteobacteria	Pseudomonas aeruginosa 39016
10	ZP_07793297	1236	Gammaproteobacteria	Pseudomonas aeruginosa 39016
10	EAZ56277	1236	Gammaproteobacteria	Pseudomonas aeruginosa C3719
10	ZP_04932158	1236	Gammaproteobacteria	Pseudomonas aeruginosa C3719
10	CAW29640	1236	Gammaproteobacteria	Pseudomonas aeruginosa LESB58
10	YP_002442467	1236	Gammaproteobacteria	Pseudomonas aeruginosa LESB58
10	ABR84493	1236	Gammaproteobacteria	Pseudomonas aeruginosa PA7
10	YP_001350456	1236	Gammaproteobacteria	Pseudomonas aeruginosa PA7
10	ZP_06880694	1236	Gammaproteobacteria	Pseudomonas aeruginosa PAb1
10	ZP_01363827	1236	Gammaproteobacteria	Pseudomonas aeruginosa PACS2
10	AAG07894	1236	Gammaproteobacteria	Pseudomonas aeruginosa PAO1
10	NP_253196	1236	Gammaproteobacteria	Pseudomonas aeruginosa PAO1
10	ABJ13773	1236	Gammaproteobacteria	Pseudomonas aeruginosa UCBPP-PA14
10	YP_792851	1236	Gammaproteobacteria	Pseudomonas aeruginosa UCBPP-PA14
10	ACA74780	1236	Gammaproteobacteria	Pseudomonas putida W619
10	YP_001751149	1236	Gammaproteobacteria	Pseudomonas putida W619
10	BAF32798	1236	Gammaproteobacteria	Pseudomonas syringae pv. actinidiae
10	ZP_06480808	1236	Gammaproteobacteria	Pseudomonas syringae pv. aesculi str. 2250
10	ZP_06459624	1236	Gammaproteobacteria	Pseudomonas syringae pv. aesculi str. NCPPB3681
10	AAZ33004	1236	Gammaproteobacteria	Pseudomonas syringae pv. phaseolicola 1448A
10	YP_276384	1236	Gammaproteobacteria	Pseudomonas syringae pv. phaseolicola 1448A
10	ZP_07265500	1236	Gammaproteobacteria	Pseudomonas syringae pv. syringae 642
10	AAY39272	1236	Gammaproteobacteria	Pseudomonas syringae pv. syringae B728a
10	YP_237310	1236	Gammaproteobacteria	Pseudomonas syringae pv. syringae B728a
10	ZP_05636158	1236	Gammaproteobacteria	Pseudomonas syringae pv. tabaci ATCC 11528
10	EAR07261	1236	Gammaproteobacteria	Reinekea blandensis MED297
10	ZP_01116778	1236	Gammaproteobacteria	Reinekea blandensis MED297
10	ACM22345	200918	Thermotogae	Thermotoga neapolitana DSM 4359
10	YP_002533711	200918	Thermotogae	Thermotoga neapolitana DSM 4359
1002	CAI08474	28216	Betaproteobacteria	Aromatoleum aromaticum EbN1
1003	ADI16545	environmental samples	environmental samples	uncultured bacterium HF4000_009C18
1004	EFF45594	1236	Gammaproteobacteria	Xanthomonas fuscans subsp. aurantifolii str. ICPB 11122
1004	ZP_06702847	1236	Gammaproteobacteria	Xanthomonas fuscans subsp. aurantifolii str. ICPB 11122
1008	ACU84712	201174	Actinobacteria	Brachybacterium faecium DSM 4810
1008	YP_003154302	201174	Actinobacteria	Brachybacterium faecium DSM 4810
1008	ADB54272	201174	Actinobacteria	Conexibacter woesei DSM 14684
1008	YP_003397647	201174	Actinobacteria	Conexibacter woesei DSM 14684
1008	ACU94113	201174	Actinobacteria	Cryptobacterium curtum DSM 15641
1008	YP_003150795	201174	Actinobacteria	Cryptobacterium curtum DSM 15641
1008	ACV56156	201174	Actinobacteria	Eggerthella lenta DSM 2243
1008	YP_003182545	201174	Actinobacteria	Eggerthella lenta DSM 2243
1008	EFV32564	201174	Actinobacteria	Eggerthella sp. 1_3_56FAA
1008	ADP78625	201174	Actinobacteria	Frankia sp. EuI1c
1008	YP_004014495	201174	Actinobacteria	Frankia sp. EuI1c
1008	CBL04623	201174	Actinobacteria	Gordonibacter pamelaeae 7-10-1-b
1008	BAG28939	201174	Actinobacteria	Kocuria rhizophila DC2201
1008	YP_001854445	201174	Actinobacteria	Kocuria rhizophila DC2201
1008	AAS03119	201174	Actinobacteria	Mycobacterium avium subsp. paratuberculosis K-10
1008	NP_959736	201174	Actinobacteria	Mycobacterium avium subsp. paratuberculosis K-10
1008	ZP_04750081	201174	Actinobacteria	Mycobacterium kansasii ATCC 12478
1008	ABG04928	201174	Actinobacteria	Rubrobacter xylanophilus DSM 9941
1008	YP_644740	201174	Actinobacteria	Rubrobacter xylanophilus DSM 9941
1008	ACV21235	201174	Actinobacteria	Slackia heliotrinireducens DSM 20476
1008	YP_003142584	201174	Actinobacteria	Slackia heliotrinireducens DSM 20476
1008	ADD42968	201174	Actinobacteria	Stackebrandtia nassauensis DSM 44728
1008	YP_003512061	201174	Actinobacteria	Stackebrandtia nassauensis DSM 44728
1008	EFL32750	201174	Actinobacteria	Streptomyces viridochromogenes DSM 40736
1008	ZP_07304381	201174	Actinobacteria	Streptomyces viridochromogenes DSM 40736
1008	ABM35212	28216	Betaproteobacteria	Acidovorax citrulli AAC00-1
1008	YP_972986	28216	Betaproteobacteria	Acidovorax citrulli AAC00-1
1008	ADV01959	28216	Betaproteobacteria	Alicycliphilus denitrificans BC
1008	EDK87323	28216	Betaproteobacteria	Burkholderia mallei 2002721280
1008	ZP_04976448	28216	Betaproteobacteria	Burkholderia mallei 2002721280
1008	EDP88115	28216	Betaproteobacteria	Burkholderia mallei ATCC 10399
1008	ZP_04883761	28216	Betaproteobacteria	Burkholderia mallei ATCC 10399
1008	EDK52385	28216	Betaproteobacteria	Burkholderia mallei FMH
1008	ZP_04910153	28216	Betaproteobacteria	Burkholderia mallei FMH
1008	EDK57715	28216	Betaproteobacteria	Burkholderia mallei JHU
1008	ZP_04915118	28216	Betaproteobacteria	Burkholderia mallei JHU
1008	ACX94491	28216	Betaproteobacteria	Burkholderia mallei NCTC 10229
1008	ACX94865	28216	Betaproteobacteria	Burkholderia mallei NCTC 10247
1008	YP_003276040	28216	Betaproteobacteria	Burkholderia mallei NCTC 10247
1008	EES42850	28216	Betaproteobacteria	Burkholderia mallei PRL-20
1008	ZP_02269649	28216	Betaproteobacteria	Burkholderia mallei PRL-20
1008	A9AFU0	28216	Betaproteobacteria	Burkholderia multivorans ATCC 17616
1008	ABX14355	28216	Betaproteobacteria	Burkholderia multivorans ATCC 17616
1008	BAG44491	28216	Betaproteobacteria	Burkholderia multivorans ATCC 17616
1008	YP_001578852	28216	Betaproteobacteria	Burkholderia multivorans ATCC 17616
1008	YP_001947027	28216	Betaproteobacteria	Burkholderia multivorans ATCC 17616
1008	EEE05774	28216	Betaproteobacteria	Burkholderia multivorans CGD2
1008	ZP_03579696	28216	Betaproteobacteria	Burkholderia multivorans CGD2
1008	EEE12806	28216	Betaproteobacteria	Burkholderia multivorans CGD2M
1008	ZP_03573206	28216	Betaproteobacteria	Burkholderia multivorans CGD2M
1008	ZP_02361818	28216	Betaproteobacteria	Burkholderia oklahomensis C6786
1008	ZP_02354624	28216	Betaproteobacteria	Burkholderia oklahomensis EO147
1008	ABN92538	28216	Betaproteobacteria	Burkholderia pseudomallei 1106a
1008	YP_001065107	28216	Betaproteobacteria	Burkholderia pseudomallei 1106a
1008	EES24305	28216	Betaproteobacteria	Burkholderia pseudomallei 1106b
1008	ZP_04813680	28216	Betaproteobacteria	Burkholderia pseudomallei 1106b
1008	ZP_02496817	28216	Betaproteobacteria	Burkholderia pseudomallei 112
1008	ZP_02410110	28216	Betaproteobacteria	Burkholderia pseudomallei 14
1008	EDU09205	28216	Betaproteobacteria	Burkholderia pseudomallei 1655
1008	ZP_04888221	28216	Betaproteobacteria	Burkholderia pseudomallei 1655
1008	EET09042	28216	Betaproteobacteria	Burkholderia pseudomallei 1710a
1008	ZP_04952023	28216	Betaproteobacteria	Burkholderia pseudomallei 1710a
1008	ABA50051	28216	Betaproteobacteria	Burkholderia pseudomallei 1710b
1008	YP_332396	28216	Betaproteobacteria	Burkholderia pseudomallei 1710b
1008	EBA48963	28216	Betaproteobacteria	Burkholderia pseudomallei 305
1008	ZP_01766393	28216	Betaproteobacteria	Burkholderia pseudomallei 305
1008	EDO82765	28216	Betaproteobacteria	Burkholderia pseudomallei 406e
1008	ZP_04963755	28216	Betaproteobacteria	Burkholderia pseudomallei 406e
1008	EEC37079	28216	Betaproteobacteria	Burkholderia pseudomallei 576
1008	ZP_03451265	28216	Betaproteobacteria	Burkholderia pseudomallei 576
1008	ABN84105	28216	Betaproteobacteria	Burkholderia pseudomallei 668
1008	YP_001057873	28216	Betaproteobacteria	Burkholderia pseudomallei 668
1008	ZP_02480421	28216	Betaproteobacteria	Burkholderia pseudomallei 7894
1008	ZP_02454396	28216	Betaproteobacteria	Burkholderia pseudomallei 9
1008	ZP_02446140	28216	Betaproteobacteria	Burkholderia pseudomallei 91
1008	ZP_02470001	28216	Betaproteobacteria	Burkholderia pseudomallei B7210
1008	ZP_02504840	28216	Betaproteobacteria	Burkholderia pseudomallei BCC215
1008	ZP_02401523	28216	Betaproteobacteria	Burkholderia pseudomallei DM98
1008	CAH34778	28216	Betaproteobacteria	Burkholderia pseudomallei K96243
1008	YP_107411	28216	Betaproteobacteria	Burkholderia pseudomallei K96243
1008	ACQ96631	28216	Betaproteobacteria	Burkholderia pseudomallei MSHR346
1008	YP_002895472	28216	Betaproteobacteria	Burkholderia pseudomallei MSHR346
1008	ZP_02488687	28216	Betaproteobacteria	Burkholderia pseudomallei NCTC 13177
1008	EDO90930	28216	Betaproteobacteria	Burkholderia pseudomallei Pasteur 52237
1008	ZP_04894092	28216	Betaproteobacteria	Burkholderia pseudomallei Pasteur 52237
1008	EDS86066	28216	Betaproteobacteria	Burkholderia pseudomallei S13
1008	ZP_04903054	28216	Betaproteobacteria	Burkholderia pseudomallei S13
1008	ZP_02377953	28216	Betaproteobacteria	Burkholderia ubonensis Bu
1008	ACY35504	28216	Betaproteobacteria	Comamonas testosteroni CNB-2
1008	YP_003280800	28216	Betaproteobacteria	Comamonas testosteroni CNB-2
1008	EED70186	28216	Betaproteobacteria	Comamonas testosteroni KF-1
1008	ZP_03545900	28216	Betaproteobacteria	Comamonas testosteroni KF-1
1008	EFI60996	28216	Betaproteobacteria	Comamonas testosteroni S44
1008	ZP_07045264	28216	Betaproteobacteria	Comamonas testosteroni S44
1008	AAZ47820	28216	Betaproteobacteria	Dechloromonas aromatica RCB
1008	YP_286290	28216	Betaproteobacteria	Dechloromonas aromatica RCB
1008	A9BQ97	28216	Betaproteobacteria	Delftia acidovorans SPH-1
1008	ABX33507	28216	Betaproteobacteria	Delftia acidovorans SPH-1
1008	YP_001561892	28216	Betaproteobacteria	Delftia acidovorans SPH-1
1008	ACS61774	28216	Betaproteobacteria	Ralstonia pickettii 12D
1008	YP_002980446	28216	Betaproteobacteria	Ralstonia pickettii 12D
1008	ADU40050	28216	Betaproteobacteria	Variovorax paradoxus EPS
1008	ACS21779	28216	Betaproteobacteria	Variovorax paradoxus S110
1008	C5CRA3	28216	Betaproteobacteria	Variovorax paradoxus S110
1008	YP_002947045	28216	Betaproteobacteria	Variovorax paradoxus S110
1008	ACL25704	200795	Chloroflexi	Chloroflexus aggregans DSM 9485
1008	B8G5X1	200795	Chloroflexi	Chloroflexus aggregans DSM 9485
1008	YP_002464140	200795	Chloroflexi	Chloroflexus aggregans DSM 9485
1008	A9WG82	200795	Chloroflexi	Chloroflexus aurantiacus J-10-fl
1008	ABY34003	200795	Chloroflexi	Chloroflexus aurantiacus J-10-fl
1008	YP_001634392	200795	Chloroflexi	Chloroflexus aurantiacus J-10-fl
1008	ACM52258	200795	Chloroflexi	Chloroflexus sp. Y-400-fl
1008	B9LKK2	200795	Chloroflexi	Chloroflexus sp. Y-400-fl
1008	YP_002568584	200795	Chloroflexi	Chloroflexus sp. Y-400-fl
1008	ADJ26104	200795	Chloroflexi	Dehalogenimonas lykanthroporepellens BL-DC-9
1008	YP_003758425	200795	Chloroflexi	Dehalogenimonas lykanthroporepellens BL-DC-9
1008	A9B327	200795	Chloroflexi	Herpetosiphon aurantiacus ATCC 23779
1008	ABX07490	200795	Chloroflexi	Herpetosiphon aurantiacus ATCC 23779
1008	YP_001547618	200795	Chloroflexi	Herpetosiphon aurantiacus ATCC 23779
1008	A7NQR0	200795	Chloroflexi	Roseiflexus castenholzii DSM 13941
1008	ABU59906	200795	Chloroflexi	Roseiflexus castenholzii DSM 13941
1008	YP_001433924	200795	Chloroflexi	Roseiflexus castenholzii DSM 13941
1008	A5UQR2	200795	Chloroflexi	Roseiflexus sp. RS-1
1008	ABQ88965	200795	Chloroflexi	Roseiflexus sp. RS-1
1008	YP_001274915	200795	Chloroflexi	Roseiflexus sp. RS-1
1008	ACZ39862	200795	Chloroflexi	Sphaerobacter thermophilus DSM 20745
1008	YP_003320684	200795	Chloroflexi	Sphaerobacter thermophilus DSM 20745
1008	ABW25199	1117	Cyanobacteria	Acaryochloris marina MBIC11017
1008	YP_001514513	1117	Cyanobacteria	Acaryochloris marina MBIC11017
1008	ABA23006	1117	Cyanobacteria	Anabaena variabilis ATCC 29413
1008	Q3M7N0	1117	Cyanobacteria	Anabaena variabilis ATCC 29413
1008	YP_323901	1117	Cyanobacteria	Anabaena variabilis ATCC 29413
1008	EDZ91936	1117	Cyanobacteria	Arthrospira maxima CS-328
1008	ZP_03276488	1117	Cyanobacteria	Arthrospira maxima CS-328
1008	BAI89190	1117	Cyanobacteria	Arthrospira platensis NIES-39
1008	ACK69433	1117	Cyanobacteria	Cyanothece sp. PCC 7424
1008	YP_002376301	1117	Cyanobacteria	Cyanothece sp. PCC 7424
1008	ADN16468	1117	Cyanobacteria	Cyanothece sp. PCC 7822
1008	YP_003889743	1117	Cyanobacteria	Cyanothece sp. PCC 7822
1008	EDX73667	1117	Cyanobacteria	Microcoleus chthonoplastes PCC 7420
1008	ZP_05028205	1117	Cyanobacteria	Microcoleus chthonoplastes PCC 7420
1008	EAW42746	1117	Cyanobacteria	Nodularia spumigena CCY9414
1008	ZP_01632640	1117	Cyanobacteria	Nodularia spumigena CCY9414
1008	ACC79410	1117	Cyanobacteria	Nostoc punctiforme PCC 73102
1008	YP_001864353	1117	Cyanobacteria	Nostoc punctiforme PCC 73102
1008	BAB75081	1117	Cyanobacteria	Nostoc sp. PCC 7120
1008	NP_487422	1117	Cyanobacteria	Nostoc sp. PCC 7120
1008	Q8YRR1	1117	Cyanobacteria	Nostoc sp. PCC 7120
1008	CBN55905	1117	Cyanobacteria	Oscillatoria sp. PCC 6506
1008	ZP_07110747	1117	Cyanobacteria	Oscillatoria sp. PCC 6506
1008	EDX86321	1117	Cyanobacteria	Synechococcus sp. PCC 7335
1008	ZP_05037586	1117	Cyanobacteria	Synechococcus sp. PCC 7335
1008	ACO47072	1297	Deinococcus-Thermus	Deinococcus deserti VCD115
1008	YP_002786826	1297	Deinococcus-Thermus	Deinococcus deserti VCD115
1008	ABF44641	1297	Deinococcus-Thermus	Deinococcus geothermalis DSM 11300
1008	Q1J1J3	1297	Deinococcus-Thermus	Deinococcus geothermalis DSM 11300
1008	YP_603810	1297	Deinococcus-Thermus	Deinococcus geothermalis DSM 11300
1008	Q9RRC1	1297	Deinococcus-Thermus	Deinococcus radiodurans
1008	AAF12111	1297	Deinococcus-Thermus	Deinococcus radiodurans R1
1008	NP_296291	1297	Deinococcus-Thermus	Deinococcus radiodurans R1
1008	ADR37492	1297	Deinococcus-Thermus	Oceanithermus profundus DSM 14977
1008	YP_004058665	1297	Deinococcus-Thermus	Oceanithermus profundus DSM 14977
1008	EAT05759	68525	delta/epsilon subdivisions	delta proteobacterium MLMS-1
1008	ZP_01287861	68525	delta/epsilon subdivisions	delta proteobacterium MLMS-1
1008	ACN14037	68525	delta/epsilon subdivisions	Desulfobacterium autotrophicum HRM2
1008	C0QKG6	68525	delta/epsilon subdivisions	Desulfobacterium autotrophicum HRM2
1008	YP_002602201	68525	delta/epsilon subdivisions	Desulfobacterium autotrophicum HRM2
1008	CAG36212	68525	delta/epsilon subdivisions	Desulfotalea psychrophila LSv54
1008	YP_065219	68525	delta/epsilon subdivisions	Desulfotalea psychrophila LSv54
1008	ADH86395	68525	delta/epsilon subdivisions	Desulfurivibrio alkaliphilus AHT2
1008	YP_003691014	68525	delta/epsilon subdivisions	Desulfurivibrio alkaliphilus AHT2
1008	ABA89997	68525	delta/epsilon subdivisions	Pelobacter carbinolicus DSM 2380
1008	YP_358167	68525	delta/epsilon subdivisions	Pelobacter carbinolicus DSM 2380
1008	ABC76712	68525	delta/epsilon subdivisions	Syntrophus aciditrophicus SB
1008	YP_460880	68525	delta/epsilon subdivisions	Syntrophus aciditrophicus SB
1008	AAG60572	environmental samples	environmental samples	uncultured bacterium pCosHE1
1008	AAR37642	environmental samples	environmental samples	uncultured marine bacterium 439
1008	AAR37877	environmental samples	environmental samples	uncultured marine bacterium 560
1008	ADI19570	131550	Fibrobacteres/Acidobacteria group	uncultured Acidobacteria bacterium HF0770_27F21
1008	EDS13056	1239	Firmicutes	Anaerotruncus colihominis DSM 17241
1008	ZP_02440807	1239	Firmicutes	Anaerotruncus colihominis DSM 17241
1008	ACA60386	1239	Firmicutes	Candidatus Desulforudis audaxviator MP104C
1008	YP_001718018	1239	Firmicutes	Candidatus Desulforudis audaxviator MP104C
1008	EEG54535	1239	Firmicutes	Clostridium asparagiforme DSM 15981
1008	ZP_03759378	1239	Firmicutes	Clostridium asparagiforme DSM 15981
1008	EDP14288	1239	Firmicutes	Clostridium bolteae ATCC BAA-613
1008	ZP_02087905	1239	Firmicutes	Clostridium bolteae ATCC BAA-613
1008	ACR76895	1239	Firmicutes	Eubacterium rectale ATCC 33656
1008	YP_002939029	1239	Firmicutes	Eubacterium rectale ATCC 33656
1008	EFQ08253	1239	Firmicutes	Faecalibacterium cf. prausnitzii KLE1255
1008	ZP_07798395	1239	Firmicutes	Faecalibacterium cf. prausnitzii KLE1255
1008	CBL06847	1239	Firmicutes	Megamonas hypermegale ART12/1
1008	EEX68505	1239	Firmicutes	Mitsuokella multacida DSM 20544
1008	ZP_05404470	1239	Firmicutes	Mitsuokella multacida DSM 20544
1008	ABC20426	1239	Firmicutes	Moorella thermoacetica ATCC 39073
1008	YP_430969	1239	Firmicutes	Moorella thermoacetica ATCC 39073
1008	A5CZ07	1239	Firmicutes	Pelotomaculum thermopropionicum SI
1008	BAF60790	1239	Firmicutes	Pelotomaculum thermopropionicum SI
1008	YP_001213159	1239	Firmicutes	Pelotomaculum thermopropionicum SI
1008	CBL21762	1239	Firmicutes	Ruminococcus obeum A2-162
1008	EEX76801	1239	Firmicutes	Selenomonas sputigena ATCC 35185
1008	ZP_05899211	1239	Firmicutes	Selenomonas sputigena ATCC 35185
1008	EFB74440	1239	Firmicutes	Subdoligranulum variabile DSM 15176
1008	ZP_05981835	1239	Firmicutes	Subdoligranulum variabile DSM 15176
1008	EFR61606	1239	Firmicutes	Thermaerobacter subterraneus DSM 13965
1008	ZP_07836919	1239	Firmicutes	Thermaerobacter subterraneus DSM 13965
1008	ADG81627	1239	Firmicutes	Thermincola potens JR
1008	YP_003639528	1239	Firmicutes	Thermincola potens JR
1008	ADL07058	1239	Firmicutes	Thermosediminibacter oceani DSM 16646
1008	YP_003824681	1239	Firmicutes	Thermosediminibacter oceani DSM 16646
1008	EAX47199	1239	Firmicutes	Thermosinus carboxydivorans Nor1
1008	ZP_01666980	1239	Firmicutes	Thermosinus carboxydivorans Nor1
1008	ABK37338	1236	Gammaproteobacteria	Aeromonas hydrophila subsp. hydrophila ATCC 7966
1008	YP_856128	1236	Gammaproteobacteria	Aeromonas hydrophila subsp. hydrophila ATCC 7966
1008	EAT11118	1236	Gammaproteobacteria	Bermanella marisrubri
1008	ZP_01308238	1236	Gammaproteobacteria	Bermanella marisrubri
1008	A7MJ08	1236	Gammaproteobacteria	Cronobacter sakazakii ATCC BAA-894
1008	ABU77806	1236	Gammaproteobacteria	Cronobacter sakazakii ATCC BAA-894
1008	YP_001438642	1236	Gammaproteobacteria	Cronobacter sakazakii ATCC BAA-894
1008	CBA29374	1236	Gammaproteobacteria	Cronobacter turicensis z3032
1008	YP_003209746	1236	Gammaproteobacteria	Cronobacter turicensis z3032
1008	ADO49284	1236	Gammaproteobacteria	Enterobacter cloacae SCF1
1008	YP_003942568	1236	Gammaproteobacteria	Enterobacter cloacae SCF1
1008	A4W8C6	1236	Gammaproteobacteria	Enterobacter sp. 638
1008	ABP59956	1236	Gammaproteobacteria	Enterobacter sp. 638
1008	YP_001176007	1236	Gammaproteobacteria	Enterobacter sp. 638
1008	EFV40641	1236	Gammaproteobacteria	Enterobacteriaceae bacterium 9_2_54FAA
1008	ADN77916	1236	Gammaproteobacteria	Ferrimonas balearica DSM 9799
1008	YP_003914990	1236	Gammaproteobacteria	Ferrimonas balearica DSM 9799
1008	ABC32520	1236	Gammaproteobacteria	Hahella chejuensis KCTC 2396
1008	YP_436945	1236	Gammaproteobacteria	Hahella chejuensis KCTC 2396
1008	EAW31209	1236	Gammaproteobacteria	marine gamma proteobacterium HTCC2143
1008	ZP_01617027	1236	Gammaproteobacteria	marine gamma proteobacterium HTCC2143
1008	ADP96342	1236	Gammaproteobacteria	Marinobacter adhaerens HP15
1008	EDM46912	1236	Gammaproteobacteria	Marinobacter algicola DG893
1008	ZP_01894996	1236	Gammaproteobacteria	Marinobacter algicola DG893
1008	ABM19515	1236	Gammaproteobacteria	Marinobacter aquaeolei VT8
1008	YP_959702	1236	Gammaproteobacteria	Marinobacter aquaeolei VT8
1008	EFO06888	1236	Gammaproteobacteria	Methylobacter tundripaludum SV96
1008	ZP_07653496	1236	Gammaproteobacteria	Methylobacter tundripaludum SV96
1008	Q603S0	1236	Gammaproteobacteria	Methylococcus capsulatus
1008	AAU91196	1236	Gammaproteobacteria	Methylococcus capsulatus str. Bath
1008	YP_115130	1236	Gammaproteobacteria	Methylococcus capsulatus str. Bath
1008	EEF79659	1236	Gammaproteobacteria	Methylophaga thiooxydans DMS010
1008	ZP_05105090	1236	Gammaproteobacteria	Methylophaga thiooxydans DMS010
1008	EAR61492	1236	Gammaproteobacteria	Neptuniibacter caesariensis
1008	ZP_01166526	1236	Gammaproteobacteria	Neptuniibacter caesariensis
1008	CAG75715	1236	Gammaproteobacteria	Pectobacterium atrosepticum SCRI1043
1008	YP_050906	1236	Gammaproteobacteria	Pectobacterium atrosepticum SCRI1043
1008	ACX88699	1236	Gammaproteobacteria	Pectobacterium wasabiae WPP163
1008	YP_003260306	1236	Gammaproteobacteria	Pectobacterium wasabiae WPP163
1008	B4ESV1	1236	Gammaproteobacteria	Proteus mirabilis HI4320
1008	CAR41455	1236	Gammaproteobacteria	Proteus mirabilis HI4320
1008	YP_002150380	1236	Gammaproteobacteria	Proteus mirabilis HI4320
1008	EDQ01378	1236	Gammaproteobacteria	Shewanella benthica KT99
1008	ZP_02157130	1236	Gammaproteobacteria	Shewanella benthica KT99
1008	ACR11128	1236	Gammaproteobacteria	Teredinibacter turnerae T7901
1008	YP_003072594	1236	Gammaproteobacteria	Teredinibacter turnerae T7901
1008	ADC72972	1236	Gammaproteobacteria	Thioalkalivibrio sp. K90mix
1008	YP_003461708	1236	Gammaproteobacteria	Thioalkalivibrio sp. K90mix
1008	ACL74022	1236	Gammaproteobacteria	Thioalkalivibrio sulfidophilus HL-EbGr7
1008	B8GPA2	1236	Gammaproteobacteria	Thioalkalivibrio sulfidophilus HL-EbGr7
1008	YP_002515009	1236	Gammaproteobacteria	Thioalkalivibrio sulfidophilus HL-EbGr7
1008	ACQ93367	1236	Gammaproteobacteria	Tolumonas auensis DSM 9187
1008	YP_002892953	1236	Gammaproteobacteria	Tolumonas auensis DSM 9187
1008	BAH39268	142182	Gemmatimonadetes	Gemmatimonas aurantiaca T-27
1008	YP_002761738	142182	Gemmatimonadetes	Gemmatimonas aurantiaca T-27
1008	CBK41306	40117	Nitrospirae	Candidatus Nitrospira defluvii
1008	YP_003797231	40117	Nitrospirae	Candidatus Nitrospira defluvii
1008	EAQ78823	203682	Planctomycetes	Blastopirellula marina DSM 3645
1008	ZP_01092550	203682	Planctomycetes	Blastopirellula marina DSM 3645
1008	ADG65984	203682	Planctomycetes	Planctomyces limnophilus DSM 3776
1008	YP_003628183	203682	Planctomycetes	Planctomyces limnophilus DSM 3776
1008	EDL61665	203682	Planctomycetes	Planctomyces maris DSM 8797
1008	ZP_01852430	203682	Planctomycetes	Planctomyces maris DSM 8797
1008	CAD75220	203682	Planctomycetes	Rhodopirellula baltica SH 1
1008	NP_867673	203682	Planctomycetes	Rhodopirellula baltica SH 1
1008	ADK80756	203691	Spirochaetes	Spirochaeta smaragdinae DSM 11293
1008	YP_003803350	203691	Spirochaetes	Spirochaeta smaragdinae DSM 11293
1008	EEV21035	203691	Spirochaetes	Treponema vincentii ATCC 35580
1008	ZP_05621762	203691	Spirochaetes	Treponema vincentii ATCC 35580
1008	EFD25084	508458	Synergistetes	Anaerobaculum hydrogeniformans ATCC BAA-1850
1008	ZP_06439750	508458	Synergistetes	Anaerobaculum hydrogeniformans ATCC BAA-1850
1008	ACR79419	200918	Thermotogae	Kosmotoga olearia TBF 19.5.1
1008	YP_002940423	200918	Thermotogae	Kosmotoga olearia TBF 19.5.1
1008	CBE68207	2323	unclassified Bacteria	NC10 bacterium Dutch sediment
1008	A0L7R3	32045	unclassified Proteobacteria	Magnetococcus sp. MC-1
1008	ABK44006	32045	unclassified Proteobacteria	Magnetococcus sp. MC-1
1008	YP_865412	32045	unclassified Proteobacteria	Magnetococcus sp. MC-1
1009	AAR38435	environmental samples	environmental samples	uncultured marine bacterium 582
101	P00275	201174	Actinobacteria	Corynebacterium nephridii
101	EFD49971	201174	Actinobacteria	Micrococcus luteus SK58
101	ZP_06503056	201174	Actinobacteria	Micrococcus luteus SK58
101	ZP_04703321	201174	Actinobacteria	Streptomyces albus J1074
101		201174	Actinobacteria	Streptomyces aureofaciens
101	CAA51317	201174	Actinobacteria	Streptomyces aureofaciens
101	P33791	201174	Actinobacteria	Streptomyces aureofaciens
101	BAC72018	201174	Actinobacteria	Streptomyces avermitilis MA-4680
101	NP_825483	201174	Actinobacteria	Streptomyces avermitilis MA-4680
101	EFE68378	201174	Actinobacteria	Streptomyces ghanaensis ATCC 14672
101	ZP_04687138	201174	Actinobacteria	Streptomyces ghanaensis ATCC 14672
101	ZP_06577917	201174	Actinobacteria	Streptomyces ghanaensis ATCC 14672
101	EFL24686	201174	Actinobacteria	Streptomyces himastatinicus ATCC 53653
101	ZP_07296317	201174	Actinobacteria	Streptomyces himastatinicus ATCC 53653
101	EFF76154	28216	Betaproteobacteria	Achromobacter piechaudii ATCC 43553
101	ZP_06686902	28216	Betaproteobacteria	Achromobacter piechaudii ATCC 43553
101	ADP15457	28216	Betaproteobacteria	Achromobacter xylosoxidans A8
101	YP_003978172	28216	Betaproteobacteria	Achromobacter xylosoxidans A8
101	CAI08806	28216	Betaproteobacteria	Aromatoleum aromaticum EbN1
101	YP_159707	28216	Betaproteobacteria	Aromatoleum aromaticum EbN1
101	CAE33722	28216	Betaproteobacteria	Bordetella bronchiseptica RB50
101	NP_889766	28216	Betaproteobacteria	Bordetella bronchiseptica RB50
101	CAE37179	28216	Betaproteobacteria	Bordetella parapertussis
101	NP_884142	28216	Betaproteobacteria	Bordetella parapertussis 12822
101	CAE41559	28216	Betaproteobacteria	Bordetella pertussis Tohama I
101	NP_880034	28216	Betaproteobacteria	Bordetella pertussis Tohama I
101	CBA29118	28216	Betaproteobacteria	Curvibacter putative symbiont of Hydra magnipapillata
101	ABD70609	28216	Betaproteobacteria	Rhodoferax ferrireducens T118
101	YP_524140	28216	Betaproteobacteria	Rhodoferax ferrireducens T118
101	EAM48677	1117	Cyanobacteria	Crocosphaera watsonii WH 8501
101	ZP_00518225	1117	Cyanobacteria	Crocosphaera watsonii WH 8501
101	ADB94897	1117	Cyanobacteria	cyanobacterium UCYN-A
101	YP_003421255	1117	Cyanobacteria	cyanobacterium UCYN-A
101	ABB35686	1117	Cyanobacteria	Synechococcus sp. CC9605
101	YP_382241	1117	Cyanobacteria	Synechococcus sp. CC9605
101	BAA10623	1117	Cyanobacteria	Synechocystis sp. PCC 6803
101	CAA56653	1117	Cyanobacteria	Synechocystis sp. PCC 6803
101	NP_442553	1117	Cyanobacteria	Synechocystis sp. PCC 6803
101	P52231	1117	Cyanobacteria	Synechocystis sp. PCC 6803
101	ABF43952	1297	Deinococcus-Thermus	Deinococcus geothermalis DSM 11300
101	YP_594026	1297	Deinococcus-Thermus	Deinococcus geothermalis DSM 11300
101	AAF12202	1297	Deinococcus-Thermus	Deinococcus radiodurans R1
101	NP_285488	1297	Deinococcus-Thermus	Deinococcus radiodurans R1
101	ABW68448	68525	delta/epsilon subdivisions	Desulfococcus oleovorans Hxd3
101	YP_001530525	68525	delta/epsilon subdivisions	Desulfococcus oleovorans Hxd3
101	ABA90303	68525	delta/epsilon subdivisions	Pelobacter carbinolicus DSM 2380
101	YP_358473	68525	delta/epsilon subdivisions	Pelobacter carbinolicus DSM 2380
101	AAM48723	environmental samples	environmental samples	uncultured marine proteobacterium
101	EEO36531	32066	Fusobacteria	Fusobacterium mortiferum ATCC 9817
101	ZP_04566923	32066	Fusobacteria	Fusobacterium mortiferum ATCC 9817
101	EFE21517	1236	Gammaproteobacteria	Edwardsiella tarda ATCC 23685
101	ZP_06716199	1236	Gammaproteobacteria	Edwardsiella tarda ATCC 23685
101	EAQ64761	1236	Gammaproteobacteria	Marinomonas sp. MED121
101	ZP_01077219	1236	Gammaproteobacteria	Marinomonas sp. MED121
101	ABR72486	1236	Gammaproteobacteria	Marinomonas sp. MWYL1
101	YP_001342421	1236	Gammaproteobacteria	Marinomonas sp. MWYL1
101	CAQ86232	1236	Gammaproteobacteria	Photorhabdus asymbiotica
101	YP_003042973	1236	Gammaproteobacteria	Photorhabdus asymbiotica subsp. asymbiotica ATCC 43949
101	CAE17036	1236	Gammaproteobacteria	Photorhabdus luminescens subsp. laumondii TTO1
101	NP_931826	1236	Gammaproteobacteria	Photorhabdus luminescens subsp. laumondii TTO1
101	ABZ01159	1236	Gammaproteobacteria	Pseudomonas putida GB-1
101	YP_001671494	1236	Gammaproteobacteria	Pseudomonas putida GB-1
101	EAS38367	1236	Gammaproteobacteria	Psychromonas sp. CNPT3
101	ZP_01216810	1236	Gammaproteobacteria	Psychromonas sp. CNPT3
101	ABK46143	32045	unclassified Proteobacteria	Magnetococcus sp. MC-1
101	YP_867549	32045	unclassified Proteobacteria	Magnetococcus sp. MC-1
101	EAU55773	580370	Zetaproteobacteria	Mariprofundus ferrooxydans PV-1
101	ZP_01451590	580370	Zetaproteobacteria	Mariprofundus ferrooxydans PV-1
1011	ACC74434	28216	Betaproteobacteria	Burkholderia phymatum STM815
1011	YP_001861480	28216	Betaproteobacteria	Burkholderia phymatum STM815
1011	AAQ58801	28216	Betaproteobacteria	Chromobacterium violaceum ATCC 12472
1011	NP_900796	28216	Betaproteobacteria	Chromobacterium violaceum ATCC 12472
1011	ACY34633	28216	Betaproteobacteria	Comamonas testosteroni CNB-2
1011	YP_003279929	28216	Betaproteobacteria	Comamonas testosteroni CNB-2
1011	EED65756	28216	Betaproteobacteria	Comamonas testosteroni KF-1
1011	ZP_03541470	28216	Betaproteobacteria	Comamonas testosteroni KF-1
1011	EFI61128	28216	Betaproteobacteria	Comamonas testosteroni S44
1011	ZP_07045253	28216	Betaproteobacteria	Comamonas testosteroni S44
1011	ABX34457	28216	Betaproteobacteria	Delftia acidovorans SPH-1
1011	YP_001562842	28216	Betaproteobacteria	Delftia acidovorans SPH-1
1011	ABM36246	28216	Betaproteobacteria	Polaromonas naphthalenivorans CJ2
1011	YP_981167	28216	Betaproteobacteria	Polaromonas naphthalenivorans CJ2
1011	ADU91680	28216	Betaproteobacteria	Taylorella equigenitalis MCE9
1011	ABA21763	1117	Cyanobacteria	Anabaena variabilis ATCC 29413
1011	YP_322658	1117	Cyanobacteria	Anabaena variabilis ATCC 29413
1011	EAZ92252	1117	Cyanobacteria	Cyanothece sp. CCY0110
1011	ZP_01728436	1117	Cyanobacteria	Cyanothece sp. CCY0110
1011	ACK71699	1117	Cyanobacteria	Cyanothece sp. PCC 7424
1011	YP_002378567	1117	Cyanobacteria	Cyanothece sp. PCC 7424
1011	ACK71931	1117	Cyanobacteria	Cyanothece sp. PCC 7424
1011	YP_002378799	1117	Cyanobacteria	Cyanothece sp. PCC 7424
1011	ADN14974	1117	Cyanobacteria	Cyanothece sp. PCC 7822
1011	YP_003888249	1117	Cyanobacteria	Cyanothece sp. PCC 7822
1011	BAC91624	1117	Cyanobacteria	Gloeobacter violaceus PCC 7421
1011	NP_926629	1117	Cyanobacteria	Gloeobacter violaceus PCC 7421
1011	EAW37374	1117	Cyanobacteria	Lyngbya sp. PCC 8106
1011	ZP_01620675	1117	Cyanobacteria	Lyngbya sp. PCC 8106
1011	EDX76318	1117	Cyanobacteria	Microcoleus chthonoplastes PCC 7420
1011	ZP_05025384	1117	Cyanobacteria	Microcoleus chthonoplastes PCC 7420
1011	BAG00550	1117	Cyanobacteria	Microcystis aeruginosa NIES-843
1011	YP_001655742	1117	Cyanobacteria	Microcystis aeruginosa NIES-843
1011	CAO90596	1117	Cyanobacteria	Microcystis aeruginosa PCC 7806
1011	EAW44420	1117	Cyanobacteria	Nodularia spumigena CCY9414
1011	ZP_01630941	1117	Cyanobacteria	Nodularia spumigena CCY9414
1011	BAB76572	1117	Cyanobacteria	Nostoc sp. PCC 7120
1011	NP_488913	1117	Cyanobacteria	Nostoc sp. PCC 7120
1011	BAD79969	1117	Cyanobacteria	Synechococcus elongatus PCC 6301
1011	YP_172489	1117	Cyanobacteria	Synechococcus elongatus PCC 6301
1011	ABB58353	1117	Cyanobacteria	Synechococcus elongatus PCC 7942
1011	YP_401340	1117	Cyanobacteria	Synechococcus elongatus PCC 7942
1011	ABS25993	68525	delta/epsilon subdivisions	Anaeromyxobacter sp. Fw109-5
1011	YP_001378977	68525	delta/epsilon subdivisions	Anaeromyxobacter sp. Fw109-5
1011	EDX90219	1236	Gammaproteobacteria	Alcanivorax sp. DG881
1011	ZP_05042798	1236	Gammaproteobacteria	Alcanivorax sp. DG881
1011	EEV88646	1236	Gammaproteobacteria	Cardiobacterium hominis ATCC 15826
1011	ZP_05705218	1236	Gammaproteobacteria	Cardiobacterium hominis ATCC 15826
1011	EFE21104	1236	Gammaproteobacteria	Edwardsiella tarda ATCC 23685
1011	ZP_06716543	1236	Gammaproteobacteria	Edwardsiella tarda ATCC 23685
1011	ACY86290	1236	Gammaproteobacteria	Edwardsiella tarda EIB202
1011	YP_003297501	1236	Gammaproteobacteria	Edwardsiella tarda EIB202
1011	ADM43224	1236	Gammaproteobacteria	Edwardsiella tarda FL6-60
1011	EFJ96483	1236	Gammaproteobacteria	Escherichia coli MS 115-1
1011	ZP_07136295	1236	Gammaproteobacteria	Escherichia coli MS 115-1
1011	CBL44315	1236	Gammaproteobacteria	gamma proteobacterium HdN1
1011	YP_003809975	1236	Gammaproteobacteria	gamma proteobacterium HdN1
1011	ABC28219	1236	Gammaproteobacteria	Hahella chejuensis KCTC 2396
1011	YP_432644	1236	Gammaproteobacteria	Hahella chejuensis KCTC 2396
1011	ABG42115	1236	Gammaproteobacteria	Pseudoalteromonas atlantica T6c
1011	YP_663169	1236	Gammaproteobacteria	Pseudoalteromonas atlantica T6c
1011	EAR29857	1236	Gammaproteobacteria	Pseudoalteromonas tunicata D2
1011	ZP_01133069	1236	Gammaproteobacteria	Pseudoalteromonas tunicata D2
1011	CAK13342	1236	Gammaproteobacteria	Pseudomonas entomophila L48
1011	YP_606159	1236	Gammaproteobacteria	Pseudomonas entomophila L48
1011	AAK38716	1236	Gammaproteobacteria	Pseudomonas fluorescens
1011	ABA72079	1236	Gammaproteobacteria	Pseudomonas fluorescens Pf0-1
1011	YP_346068	1236	Gammaproteobacteria	Pseudomonas fluorescens Pf0-1
1011	CAY46616	1236	Gammaproteobacteria	Pseudomonas fluorescens SBW25
1011	YP_002870019	1236	Gammaproteobacteria	Pseudomonas fluorescens SBW25
1011	EFQ65554	1236	Gammaproteobacteria	Pseudomonas fluorescens WH6
1011	ZP_07772970	1236	Gammaproteobacteria	Pseudomonas fluorescens WH6
1011	ADR62395	1236	Gammaproteobacteria	Pseudomonas putida BIRD-1
1011	ABQ81047	1236	Gammaproteobacteria	Pseudomonas putida F1
1011	YP_001270231	1236	Gammaproteobacteria	Pseudomonas putida F1
1011	ABZ00990	1236	Gammaproteobacteria	Pseudomonas putida GB-1
1011	YP_001671325	1236	Gammaproteobacteria	Pseudomonas putida GB-1
1011	AAN70619	1236	Gammaproteobacteria	Pseudomonas putida KT2440
1011	NP_747155	1236	Gammaproteobacteria	Pseudomonas putida KT2440
1011	ABP81701	1236	Gammaproteobacteria	Pseudomonas stutzeri A1501
1011	YP_001174543	1236	Gammaproteobacteria	Pseudomonas stutzeri A1501
1011	EDX50593	1236	Gammaproteobacteria	Salmonella enterica subsp. enterica serovar Newport str. SL317
1011	ZP_02698883	1236	Gammaproteobacteria	Salmonella enterica subsp. enterica serovar Newport str. SL317
1011	AAM89272	1236	Gammaproteobacteria	Serratia marcescens
1011	EEP93910	1236	Gammaproteobacteria	Yersinia aldovae ATCC 35236
1011	ZP_04621574	1236	Gammaproteobacteria	Yersinia aldovae ATCC 35236
1011	EEQ17836	1236	Gammaproteobacteria	Yersinia intermedia ATCC 29909
1011	ZP_04638003	1236	Gammaproteobacteria	Yersinia intermedia ATCC 29909
1012	EEH64231	201174	Actinobacteria	Actinomyces coleocanis DSM 15436
1012	ZP_03924982	201174	Actinobacteria	Actinomyces coleocanis DSM 15436
1012	Q6ADC9	201174	Actinobacteria	Leifsonia xyli subsp. xyli
1012	AAT89615	201174	Actinobacteria	Leifsonia xyli subsp. xyli str. CTCB07
1012	YP_062720	201174	Actinobacteria	Leifsonia xyli subsp. xyli str. CTCB07
1012	EFF75953	28216	Betaproteobacteria	Achromobacter piechaudii ATCC 43553
1012	ZP_06687103	28216	Betaproteobacteria	Achromobacter piechaudii ATCC 43553
1012	ADP15596	28216	Betaproteobacteria	Achromobacter xylosoxidans A8
1012	YP_003978311	28216	Betaproteobacteria	Achromobacter xylosoxidans A8
1012	CAI06583	28216	Betaproteobacteria	Aromatoleum aromaticum EbN1
1012	Q5P7X8	28216	Betaproteobacteria	Aromatoleum aromaticum EbN1
1012	YP_157484	28216	Betaproteobacteria	Aromatoleum aromaticum EbN1
1012	A1K4E4	28216	Betaproteobacteria	Azoarcus sp. BH72
1012	CAL93699	28216	Betaproteobacteria	Azoarcus sp. BH72
1012	YP_932586	28216	Betaproteobacteria	Azoarcus sp. BH72
1012	CAJ49678	28216	Betaproteobacteria	Bordetella avium 197N
1012	Q2KZL8	28216	Betaproteobacteria	Bordetella avium 197N
1012	YP_786585	28216	Betaproteobacteria	Bordetella avium 197N
1012	ABI86920	28216	Betaproteobacteria	Burkholderia ambifaria AMMD
1012	Q0BG03	28216	Betaproteobacteria	Burkholderia ambifaria AMMD
1012	YP_773254	28216	Betaproteobacteria	Burkholderia ambifaria AMMD
1012	EDT02305	28216	Betaproteobacteria	Burkholderia ambifaria IOP40-10
1012	ZP_02892103	28216	Betaproteobacteria	Burkholderia ambifaria IOP40-10
1012	ACB63890	28216	Betaproteobacteria	Burkholderia ambifaria MC40-6
1012	B1YP16	28216	Betaproteobacteria	Burkholderia ambifaria MC40-6
1012	YP_001808106	28216	Betaproteobacteria	Burkholderia ambifaria MC40-6
1012	EDT41261	28216	Betaproteobacteria	Burkholderia ambifaria MEX-5
1012	ZP_02907600	28216	Betaproteobacteria	Burkholderia ambifaria MEX-5
1012	ABF75905	28216	Betaproteobacteria	Burkholderia cenocepacia AU 1054
1012	Q1BWV0	28216	Betaproteobacteria	Burkholderia cenocepacia AU 1054
1012	YP_620878	28216	Betaproteobacteria	Burkholderia cenocepacia AU 1054
1012	A0K6V3	28216	Betaproteobacteria	Burkholderia cenocepacia HI2424
1012	ABK08230	28216	Betaproteobacteria	Burkholderia cenocepacia HI2424
1012	YP_835123	28216	Betaproteobacteria	Burkholderia cenocepacia HI2424
1012	B4E7I8	28216	Betaproteobacteria	Burkholderia cenocepacia J2315
1012	CAR51783	28216	Betaproteobacteria	Burkholderia cenocepacia J2315
1012	YP_002230614	28216	Betaproteobacteria	Burkholderia cenocepacia J2315
1012	ACA90630	28216	Betaproteobacteria	Burkholderia cenocepacia MC0-3
1012	B1K094	28216	Betaproteobacteria	Burkholderia cenocepacia MC0-3
1012	YP_001764752	28216	Betaproteobacteria	Burkholderia cenocepacia MC0-3
1012	EAY62099	28216	Betaproteobacteria	Burkholderia cenocepacia PC184
1012	ZP_04938928	28216	Betaproteobacteria	Burkholderia cenocepacia PC184
1012	ACR29255	28216	Betaproteobacteria	Burkholderia glumae BGR1
1012	YP_002911959	28216	Betaproteobacteria	Burkholderia glumae BGR1
1012	EDT07257	28216	Betaproteobacteria	Burkholderia graminis C4D1M
1012	ZP_02887125	28216	Betaproteobacteria	Burkholderia graminis C4D1M
1012	Q62KI5	28216	Betaproteobacteria	Burkholderia mallei
1012	EDK85577	28216	Betaproteobacteria	Burkholderia mallei 2002721280
1012	ZP_04974702	28216	Betaproteobacteria	Burkholderia mallei 2002721280
1012	EDP89235	28216	Betaproteobacteria	Burkholderia mallei ATCC 10399
1012	ZP_04884881	28216	Betaproteobacteria	Burkholderia mallei ATCC 10399
1012	AAU49315	28216	Betaproteobacteria	Burkholderia mallei ATCC 23344
1012	YP_102784	28216	Betaproteobacteria	Burkholderia mallei ATCC 23344
1012	EDK56406	28216	Betaproteobacteria	Burkholderia mallei FMH
1012	ZP_04906102	28216	Betaproteobacteria	Burkholderia mallei FMH
1012	EEP85732	28216	Betaproteobacteria	Burkholderia mallei GB8 horse 4
1012	ZP_00440145	28216	Betaproteobacteria	Burkholderia mallei GB8 horse 4
1012	EDK60566	28216	Betaproteobacteria	Burkholderia mallei JHU
1012	ZP_04912410	28216	Betaproteobacteria	Burkholderia mallei JHU
1012	A2S2N4	28216	Betaproteobacteria	Burkholderia mallei NCTC 10229
1012	ABN00864	28216	Betaproteobacteria	Burkholderia mallei NCTC 10229
1012	YP_001026203	28216	Betaproteobacteria	Burkholderia mallei NCTC 10229
1012	A3MJU1	28216	Betaproteobacteria	Burkholderia mallei NCTC 10247
1012	ABO04539	28216	Betaproteobacteria	Burkholderia mallei NCTC 10247
1012	YP_001080527	28216	Betaproteobacteria	Burkholderia mallei NCTC 10247
1012	EES43524	28216	Betaproteobacteria	Burkholderia mallei PRL-20
1012	ZP_02268877	28216	Betaproteobacteria	Burkholderia mallei PRL-20
1012	A1V3R0	28216	Betaproteobacteria	Burkholderia mallei SAVP1
1012	ABM51499	28216	Betaproteobacteria	Burkholderia mallei SAVP1
1012	YP_992863	28216	Betaproteobacteria	Burkholderia mallei SAVP1
1012	A9ABF6	28216	Betaproteobacteria	Burkholderia multivorans ATCC 17616
1012	ABX15464	28216	Betaproteobacteria	Burkholderia multivorans ATCC 17616
1012	BAG43395	28216	Betaproteobacteria	Burkholderia multivorans ATCC 17616
1012	YP_001579961	28216	Betaproteobacteria	Burkholderia multivorans ATCC 17616
1012	YP_001945931	28216	Betaproteobacteria	Burkholderia multivorans ATCC 17616
1012	EED97606	28216	Betaproteobacteria	Burkholderia multivorans CGD1
1012	ZP_03587869	28216	Betaproteobacteria	Burkholderia multivorans CGD1
1012	EEE07993	28216	Betaproteobacteria	Burkholderia multivorans CGD2
1012	ZP_03577723	28216	Betaproteobacteria	Burkholderia multivorans CGD2
1012	EEE14069	28216	Betaproteobacteria	Burkholderia multivorans CGD2M
1012	ZP_03570782	28216	Betaproteobacteria	Burkholderia multivorans CGD2M
1012	ACC70737	28216	Betaproteobacteria	Burkholderia phymatum STM815
1012	B2JJJ4	28216	Betaproteobacteria	Burkholderia phymatum STM815
1012	YP_001857783	28216	Betaproteobacteria	Burkholderia phymatum STM815
1012	ACD17147	28216	Betaproteobacteria	Burkholderia phytofirmans PsJN
1012	B2SZF9	28216	Betaproteobacteria	Burkholderia phytofirmans PsJN
1012	YP_001896371	28216	Betaproteobacteria	Burkholderia phytofirmans PsJN
1012	Q63TM5	28216	Betaproteobacteria	Burkholderia pseudomallei
1012	A3NUI7	28216	Betaproteobacteria	Burkholderia pseudomallei 1106a
1012	ABN92586	28216	Betaproteobacteria	Burkholderia pseudomallei 1106a
1012	YP_001066008	28216	Betaproteobacteria	Burkholderia pseudomallei 1106a
1012	EES27741	28216	Betaproteobacteria	Burkholderia pseudomallei 1106b
1012	ZP_04817116	28216	Betaproteobacteria	Burkholderia pseudomallei 1106b
1012	EDU07584	28216	Betaproteobacteria	Burkholderia pseudomallei 1655
1012	ZP_04886600	28216	Betaproteobacteria	Burkholderia pseudomallei 1655
1012	EET08170	28216	Betaproteobacteria	Burkholderia pseudomallei 1710a
1012	ZP_04951151	28216	Betaproteobacteria	Burkholderia pseudomallei 1710a
1012	ABA50437	28216	Betaproteobacteria	Burkholderia pseudomallei 1710b
1012	Q3JT10	28216	Betaproteobacteria	Burkholderia pseudomallei 1710b
1012	YP_333293	28216	Betaproteobacteria	Burkholderia pseudomallei 1710b
1012	EBA46349	28216	Betaproteobacteria	Burkholderia pseudomallei 305
1012	ZP_01768927	28216	Betaproteobacteria	Burkholderia pseudomallei 305
1012	EDO84940	28216	Betaproteobacteria	Burkholderia pseudomallei 406e
1012	ZP_04965289	28216	Betaproteobacteria	Burkholderia pseudomallei 406e
1012	EEC33574	28216	Betaproteobacteria	Burkholderia pseudomallei 576
1012	ZP_03455196	28216	Betaproteobacteria	Burkholderia pseudomallei 576
1012	A3N8T4	28216	Betaproteobacteria	Burkholderia pseudomallei 668
1012	ABN82010	28216	Betaproteobacteria	Burkholderia pseudomallei 668
1012	YP_001058755	28216	Betaproteobacteria	Burkholderia pseudomallei 668
1012	CAH35941	28216	Betaproteobacteria	Burkholderia pseudomallei K96243
1012	YP_108541	28216	Betaproteobacteria	Burkholderia pseudomallei K96243
1012	ACQ99046	28216	Betaproteobacteria	Burkholderia pseudomallei MSHR346
1012	YP_002896470	28216	Betaproteobacteria	Burkholderia pseudomallei MSHR346
1012	EEH24294	28216	Betaproteobacteria	Burkholderia pseudomallei Pakistan 9
1012	ZP_03795227	28216	Betaproteobacteria	Burkholderia pseudomallei Pakistan 9
1012	EDO91934	28216	Betaproteobacteria	Burkholderia pseudomallei Pasteur 52237
1012	ZP_04895096	28216	Betaproteobacteria	Burkholderia pseudomallei Pasteur 52237
1012	EDS86894	28216	Betaproteobacteria	Burkholderia pseudomallei S13
1012	ZP_04903882	28216	Betaproteobacteria	Burkholderia pseudomallei S13
1012	ABB08214	28216	Betaproteobacteria	Burkholderia sp. 383
1012	Q39H52	28216	Betaproteobacteria	Burkholderia sp. 383
1012	YP_368858	28216	Betaproteobacteria	Burkholderia sp. 383
1012	ADG16058	28216	Betaproteobacteria	Burkholderia sp. CCGE1002
1012	YP_003605569	28216	Betaproteobacteria	Burkholderia sp. CCGE1002
1012	ADN58332	28216	Betaproteobacteria	Burkholderia sp. CCGE1003
1012	YP_003907623	28216	Betaproteobacteria	Burkholderia sp. CCGE1003
1012	EFG66473	28216	Betaproteobacteria	Burkholderia sp. Ch1-1
1012	ZP_06845895	28216	Betaproteobacteria	Burkholderia sp. Ch1-1
1012	EEA02950	28216	Betaproteobacteria	Burkholderia sp. H160
1012	ZP_03265525	28216	Betaproteobacteria	Burkholderia sp. H160
1012	ABC38734	28216	Betaproteobacteria	Burkholderia thailandensis E264
1012	Q2SVE1	28216	Betaproteobacteria	Burkholderia thailandensis E264
1012	YP_443108	28216	Betaproteobacteria	Burkholderia thailandensis E264
1012	ZP_02379748	28216	Betaproteobacteria	Burkholderia ubonensis Bu
1012	A4JDU7	28216	Betaproteobacteria	Burkholderia vietnamiensis G4
1012	ABO54450	28216	Betaproteobacteria	Burkholderia vietnamiensis G4
1012	YP_001119285	28216	Betaproteobacteria	Burkholderia vietnamiensis G4
1012	ABE31579	28216	Betaproteobacteria	Burkholderia xenovorans LB400
1012	Q13WG0	28216	Betaproteobacteria	Burkholderia xenovorans LB400
1012	YP_559631	28216	Betaproteobacteria	Burkholderia xenovorans LB400
1012	ABF08049	28216	Betaproteobacteria	Cupriavidus metallidurans CH34
1012	Q1LP77	28216	Betaproteobacteria	Cupriavidus metallidurans CH34
1012	YP_583318	28216	Betaproteobacteria	Cupriavidus metallidurans CH34
1012	B3R4J4	28216	Betaproteobacteria	Cupriavidus taiwanensis
1012	CAQ69226	28216	Betaproteobacteria	Cupriavidus taiwanensis LMG 19424
1012	YP_002005293	28216	Betaproteobacteria	Cupriavidus taiwanensis LMG 19424
1012	A6SY33	28216	Betaproteobacteria	Janthinobacterium sp. Marseille
1012	ABR89192	28216	Betaproteobacteria	Janthinobacterium sp. Marseille
1012	YP_001353180	28216	Betaproteobacteria	Janthinobacterium sp. Marseille
1012	ACB34015	28216	Betaproteobacteria	Leptothrix cholodnii SP-6
1012	B1XYZ6	28216	Betaproteobacteria	Leptothrix cholodnii SP-6
1012	YP_001790780	28216	Betaproteobacteria	Leptothrix cholodnii SP-6
1012	EAV47491	28216	Betaproteobacteria	Methylophilales bacterium HTCC2181
1012	ZP_01552433	28216	Betaproteobacteria	Methylophilales bacterium HTCC2181
1012	EEO29123	28216	Betaproteobacteria	Oxalobacter formigenes OXCC13
1012	ZP_04578150	28216	Betaproteobacteria	Oxalobacter formigenes OXCC13
1012	A1VR74	28216	Betaproteobacteria	Polaromonas naphthalenivorans CJ2
1012	ABM38152	28216	Betaproteobacteria	Polaromonas naphthalenivorans CJ2
1012	YP_983073	28216	Betaproteobacteria	Polaromonas naphthalenivorans CJ2
1012	ABE44032	28216	Betaproteobacteria	Polaromonas sp. JS666
1012	Q12BR0	28216	Betaproteobacteria	Polaromonas sp. JS666
1012	YP_548930	28216	Betaproteobacteria	Polaromonas sp. JS666
1012	CAJ92481	28216	Betaproteobacteria	Ralstonia eutropha H16
1012	Q0KBZ0	28216	Betaproteobacteria	Ralstonia eutropha H16
1012	YP_725849	28216	Betaproteobacteria	Ralstonia eutropha H16
1012	AAZ60648	28216	Betaproteobacteria	Ralstonia eutropha JMP134
1012	Q472N5	28216	Betaproteobacteria	Ralstonia eutropha JMP134
1012	YP_295492	28216	Betaproteobacteria	Ralstonia eutropha JMP134
1012	ACS62928	28216	Betaproteobacteria	Ralstonia pickettii 12D
1012	YP_002981600	28216	Betaproteobacteria	Ralstonia pickettii 12D
1012	ACD27109	28216	Betaproteobacteria	Ralstonia pickettii 12J
1012	B2UGJ5	28216	Betaproteobacteria	Ralstonia pickettii 12J
1012	YP_001899541	28216	Betaproteobacteria	Ralstonia pickettii 12J
1012	Q8XZ26	28216	Betaproteobacteria	Ralstonia solanacearum
1012	CBJ42868	28216	Betaproteobacteria	Ralstonia solanacearum CFBP2957
1012	YP_003745483	28216	Betaproteobacteria	Ralstonia solanacearum CFBP2957
1012	CBJ37779	28216	Betaproteobacteria	Ralstonia solanacearum CMR15
1012	CAD15282	28216	Betaproteobacteria	Ralstonia solanacearum GMI1000
1012	NP_519701	28216	Betaproteobacteria	Ralstonia solanacearum GMI1000
1012	CAQ61271	28216	Betaproteobacteria	Ralstonia solanacearum IPO1609
1012	YP_002259341	28216	Betaproteobacteria	Ralstonia solanacearum IPO1609
1012	CAQ36225	28216	Betaproteobacteria	Ralstonia solanacearum MolK2
1012	YP_002254452	28216	Betaproteobacteria	Ralstonia solanacearum MolK2
1012	CBJ51028	28216	Betaproteobacteria	Ralstonia solanacearum PSI07
1012	YP_003752313	28216	Betaproteobacteria	Ralstonia solanacearum PSI07
1012	EAP72185	28216	Betaproteobacteria	Ralstonia solanacearum UW551
1012	ZP_00945325	28216	Betaproteobacteria	Ralstonia solanacearum UW551
1012	EFP64295	28216	Betaproteobacteria	Ralstonia sp. 5_7_47FAA
1012	ZP_07677253	28216	Betaproteobacteria	Ralstonia sp. 5_7_47FAA
1012	ACR01620	28216	Betaproteobacteria	Thauera sp. MZ1T
1012	YP_002889997	28216	Betaproteobacteria	Thauera sp. MZ1T
1012	EDY18003	51290	Chlamydiae/Verrucomicrobia group	Chthoniobacter flavus Ellin428
1012	ZP_03131267	51290	Chlamydiae/Verrucomicrobia group	Chthoniobacter flavus Ellin428
1012	A9B182	200795	Chloroflexi	Herpetosiphon aurantiacus ATCC 23779
1012	ABX07269	200795	Chloroflexi	Herpetosiphon aurantiacus ATCC 23779
1012	YP_001547397	200795	Chloroflexi	Herpetosiphon aurantiacus ATCC 23779
1012	EED09736	1297	Deinococcus-Thermus	Thermus aquaticus Y51MC23
1012	ZP_03497154	1297	Deinococcus-Thermus	Thermus aquaticus Y51MC23
1012	EDM24523	68525	delta/epsilon subdivisions	Caminibacter mediatlanticus TB-2
1012	ZP_01871190	68525	delta/epsilon subdivisions	Caminibacter mediatlanticus TB-2
1012	A6Q169	68525	delta/epsilon subdivisions	Nitratiruptor sp. SB155-2
1012	BAF69228	68525	delta/epsilon subdivisions	Nitratiruptor sp. SB155-2
1012	YP_001355585	68525	delta/epsilon subdivisions	Nitratiruptor sp. SB155-2
1012	AAR37592	environmental samples	environmental samples	uncultured marine bacterium 314
1012	EFI84699	1239	Firmicutes	Listeria grayi DSM 20601
1012	ZP_07053686	1239	Firmicutes	Listeria grayi DSM 20601
1012	ABI56119	1236	Gammaproteobacteria	Alkalilimnicola ehrlichii MLHE-1
1012	Q0AAL8	1236	Gammaproteobacteria	Alkalilimnicola ehrlichii MLHE-1
1012	YP_741609	1236	Gammaproteobacteria	Alkalilimnicola ehrlichii MLHE-1
1012	EAT13792	1236	Gammaproteobacteria	Bermanella marisrubri
1012	ZP_01305726	1236	Gammaproteobacteria	Bermanella marisrubri
1012	ABE59154	1236	Gammaproteobacteria	Chromohalobacter salexigens DSM 3043
1012	Q1QWK4	1236	Gammaproteobacteria	Chromohalobacter salexigens DSM 3043
1012	YP_573853	1236	Gammaproteobacteria	Chromohalobacter salexigens DSM 3043
1012	A5EVM2	1236	Gammaproteobacteria	Dichelobacter nodosus VCS1703A
1012	ABQ13446	1236	Gammaproteobacteria	Dichelobacter nodosus VCS1703A
1012	YP_001209435	1236	Gammaproteobacteria	Dichelobacter nodosus VCS1703A
1012	CBV42401	1236	Gammaproteobacteria	Halomonas elongata DSM 2581
1012	YP_003897586	1236	Gammaproteobacteria	Halomonas elongata DSM 2581
1012	A1WU56	1236	Gammaproteobacteria	Halorhodospira halophila SL1
1012	ABM61218	1236	Gammaproteobacteria	Halorhodospira halophila SL1
1012	YP_001002020	1236	Gammaproteobacteria	Halorhodospira halophila SL1
1012	EAR23408	1236	Gammaproteobacteria	Nitrococcus mobilis Nb-231
1012	ZP_01125925	1236	Gammaproteobacteria	Nitrococcus mobilis Nb-231
1012	EAR08100	1236	Gammaproteobacteria	Reinekea blandensis MED297
1012	ZP_01115880	1236	Gammaproteobacteria	Reinekea blandensis MED297
1012	ABB42256	1236	Gammaproteobacteria	Thiomicrospira crunogena XCL-2
1012	Q31F17	1236	Gammaproteobacteria	Thiomicrospira crunogena XCL-2
1012	YP_391930	1236	Gammaproteobacteria	Thiomicrospira crunogena XCL-2
1012	BAH38918	142182	Gemmatimonadetes	Gemmatimonas aurantiaca T-27
1012	C1A493	142182	Gemmatimonadetes	Gemmatimonas aurantiaca T-27
1012	YP_002761388	142182	Gemmatimonadetes	Gemmatimonas aurantiaca T-27
1012	ABA53853	203691	Spirochaetes	Leptospira biflexa serovar Patoc
1012	A0L4J9	32045	unclassified Proteobacteria	Magnetococcus sp. MC-1
1012	ABK42892	32045	unclassified Proteobacteria	Magnetococcus sp. MC-1
1012	YP_864298	32045	unclassified Proteobacteria	Magnetococcus sp. MC-1
1012	EAU54974	580370	Zetaproteobacteria	Mariprofundus ferrooxydans PV-1
1012	ZP_01452013	580370	Zetaproteobacteria	Mariprofundus ferrooxydans PV-1
1014	ACU70146	201174	Actinobacteria	Catenulispora acidiphila DSM 44928
1014	YP_003111987	201174	Actinobacteria	Catenulispora acidiphila DSM 44928
1014	ABD13056	201174	Actinobacteria	Frankia sp. CcI3
1014	YP_482785	201174	Actinobacteria	Frankia sp. CcI3
1014	ADP79015	201174	Actinobacteria	Frankia sp. EuI1c
1014	YP_004014885	201174	Actinobacteria	Frankia sp. EuI1c
1014	ACV78508	201174	Actinobacteria	Nakamurella multipartita DSM 44233
1014	YP_003201497	201174	Actinobacteria	Nakamurella multipartita DSM 44233
1014	ABJ81138	131550	Fibrobacteres/Acidobacteria group	Candidatus Solibacter usitatus Ellin6076
1014	YP_821423	131550	Fibrobacteres/Acidobacteria group	Candidatus Solibacter usitatus Ellin6076
1014	EDM49444	1236	Gammaproteobacteria	Marinobacter algicola DG893
1014	ZP_01892065	1236	Gammaproteobacteria	Marinobacter algicola DG893
1014	EAR21420	1236	Gammaproteobacteria	Nitrococcus mobilis Nb-231
1014	ZP_01127765	1236	Gammaproteobacteria	Nitrococcus mobilis Nb-231
1014	ZP_02736319	203682	Planctomycetes	Gemmata obscuriglobus UQM 2246
1019	ABX59214	environmental samples	environmental samples	uncultured marine bacterium EB000_55B11
1019	ADI19896	environmental samples	environmental samples	uncultured marine bacterium EB000_55B11
102	AAM48669	environmental samples	environmental samples	uncultured marine proteobacterium
102	AAX48158	environmental samples	environmental samples	uncultured proteobacterium DelRiverFos13D03
1022	ACR17807	201174	Actinobacteria	Corynebacterium kroppenstedtii DSM 44385
1022	YP_002906350	201174	Actinobacteria	Corynebacterium kroppenstedtii DSM 44385
1022	O66592	200783	Aquificae	Aquifex aeolicus
1022	AAC06559	200783	Aquificae	Aquifex aeolicus VF5
1022	NP_213152	200783	Aquificae	Aquifex aeolicus VF5
1022	EDP74703	200783	Aquificae	Hydrogenivirga sp. 128-5-R1-1
1022	ZP_02178559	200783	Aquificae	Hydrogenivirga sp. 128-5-R1-1
1022	ADO45555	200783	Aquificae	Hydrogenobacter thermophilus TK-6
1022	BAI69629	200783	Aquificae	Hydrogenobacter thermophilus TK-6
1022	YP_003432830	200783	Aquificae	Hydrogenobacter thermophilus TK-6
1022	ACF11164	68336	Bacteroidetes/Chlorobi group	Chlorobaculum parvum NCIB 8327
1022	B3QML1	68336	Bacteroidetes/Chlorobi group	Chlorobaculum parvum NCIB 8327
1022	YP_001998364	68336	Bacteroidetes/Chlorobi group	Chlorobaculum parvum NCIB 8327
1022	ABG57313	68336	Bacteroidetes/Chlorobi group	Cytophaga hutchinsonii ATCC 33406
1022	Q11Z53	68336	Bacteroidetes/Chlorobi group	Cytophaga hutchinsonii ATCC 33406
1022	YP_676653	68336	Bacteroidetes/Chlorobi group	Cytophaga hutchinsonii ATCC 33406
1022	EAQ39733	68336	Bacteroidetes/Chlorobi group	Dokdonia donghaensis MED134
1022	ZP_01049761	68336	Bacteroidetes/Chlorobi group	Dokdonia donghaensis MED134
1022	EFA42933	68336	Bacteroidetes/Chlorobi group	Prevotella bergensis DSM 17361
1022	ZP_06203594	68336	Bacteroidetes/Chlorobi group	Prevotella bergensis DSM 17361
1022	EFL46395	68336	Bacteroidetes/Chlorobi group	Prevotella disiens FB035-09AN
1022	ZP_07323006	68336	Bacteroidetes/Chlorobi group	Prevotella disiens FB035-09AN
1022	ACY49227	68336	Bacteroidetes/Chlorobi group	Rhodothermus marinus DSM 4252
1022	YP_003291615	68336	Bacteroidetes/Chlorobi group	Rhodothermus marinus DSM 4252
1022	ABC46119	68336	Bacteroidetes/Chlorobi group	Salinibacter ruber DSM 13855
1022	YP_446071	68336	Bacteroidetes/Chlorobi group	Salinibacter ruber DSM 13855
1022	CBH25098	68336	Bacteroidetes/Chlorobi group	Salinibacter ruber M8
1022	YP_003572050	68336	Bacteroidetes/Chlorobi group	Salinibacter ruber M8
1022	Q9Z9C2	51290	Chlamydiae/Verrucomicrobia group	Chlamydophila pneumoniae
1022	AAF38522	51290	Chlamydiae/Verrucomicrobia group	Chlamydophila pneumoniae AR39
1022	NP_445258	51290	Chlamydiae/Verrucomicrobia group	Chlamydophila pneumoniae AR39
1022	AAD18212	51290	Chlamydiae/Verrucomicrobia group	Chlamydophila pneumoniae CWL029
1022	NP_224267	51290	Chlamydiae/Verrucomicrobia group	Chlamydophila pneumoniae CWL029
1022	BAA98270	51290	Chlamydiae/Verrucomicrobia group	Chlamydophila pneumoniae J138
1022	NP_300119	51290	Chlamydiae/Verrucomicrobia group	Chlamydophila pneumoniae J138
1022	ACZ33033	51290	Chlamydiae/Verrucomicrobia group	Chlamydophila pneumoniae LPCoLN
1022	AAP97993	51290	Chlamydiae/Verrucomicrobia group	Chlamydophila pneumoniae TW-183
1022	NP_876336	51290	Chlamydiae/Verrucomicrobia group	Chlamydophila pneumoniae TW-183
1022	ADI37622	51290	Chlamydiae/Verrucomicrobia group	Waddlia chondrophila WSU 86-1044
1022	YP_003708628	51290	Chlamydiae/Verrucomicrobia group	Waddlia chondrophila WSU 86-1044
1022	EDM24085	68525	delta/epsilon subdivisions	Caminibacter mediatlanticus TB-2
1022	ZP_01871528	68525	delta/epsilon subdivisions	Caminibacter mediatlanticus TB-2
1022	ADK84269	68525	delta/epsilon subdivisions	Desulfarculus baarsii DSM 2075
1022	YP_003806863	68525	delta/epsilon subdivisions	Desulfarculus baarsii DSM 2075
1022	ACH38329	68525	delta/epsilon subdivisions	Geobacter bemidjiensis Bem
1022	B5EI65	68525	delta/epsilon subdivisions	Geobacter bemidjiensis Bem
1022	YP_002138125	68525	delta/epsilon subdivisions	Geobacter bemidjiensis Bem
1022	ABB31825	68525	delta/epsilon subdivisions	Geobacter metallireducens GS-15
1022	Q39V99	68525	delta/epsilon subdivisions	Geobacter metallireducens GS-15
1022	YP_384550	68525	delta/epsilon subdivisions	Geobacter metallireducens GS-15
1022	ACM21049	68525	delta/epsilon subdivisions	Geobacter sp. FRC-32
1022	B9M1G7	68525	delta/epsilon subdivisions	Geobacter sp. FRC-32
1022	YP_002538150	68525	delta/epsilon subdivisions	Geobacter sp. FRC-32
1022	P61908	68525	delta/epsilon subdivisions	Geobacter sulfurreducens
1022	ADI84429	68525	delta/epsilon subdivisions	Geobacter sulfurreducens KN400
1022	AAR34969	68525	delta/epsilon subdivisions	Geobacter sulfurreducens PCA
1022	NP_952646	68525	delta/epsilon subdivisions	Geobacter sulfurreducens PCA
1022	ABQ26098	68525	delta/epsilon subdivisions	Geobacter uraniireducens Rf4
1022	YP_001230671	68525	delta/epsilon subdivisions	Geobacter uraniireducens Rf4
1022	ACM92504	68525	delta/epsilon subdivisions	Nautilia profundicola AmH
1022	B9L823	68525	delta/epsilon subdivisions	Nautilia profundicola AmH
1022	YP_002606781	68525	delta/epsilon subdivisions	Nautilia profundicola AmH
1022	ABC78547	68525	delta/epsilon subdivisions	Syntrophus aciditrophicus SB
1022	Q2LWT5	68525	delta/epsilon subdivisions	Syntrophus aciditrophicus SB
1022	YP_462715	68525	delta/epsilon subdivisions	Syntrophus aciditrophicus SB
1022	ABP67549	1239	Firmicutes	Caldicellulosiruptor saccharolyticus DSM 8903
1022	YP_001180740	1239	Firmicutes	Caldicellulosiruptor saccharolyticus DSM 8903
1022	ACV63918	1239	Firmicutes	Desulfotomaculum acetoxidans DSM 771
1022	YP_003192541	1239	Firmicutes	Desulfotomaculum acetoxidans DSM 771
1022	EEG76787	1239	Firmicutes	Dethiobacter alkaliphilus AHT 1
1022	ZP_03734843	1239	Firmicutes	Dethiobacter alkaliphilus AHT 1
1022	ADM69776	1239	Firmicutes	Paenibacillus polymyxa E681
1022	YP_003870314	1239	Firmicutes	Paenibacillus polymyxa E681
1022	ACT02033	1239	Firmicutes	Paenibacillus sp. JDR-2
1022	YP_003012119	1239	Firmicutes	Paenibacillus sp. JDR-2
1022	EES75109	1239	Firmicutes	Paenibacillus sp. oral taxon 786 str. D14
1022	ZP_04850919	1239	Firmicutes	Paenibacillus sp. oral taxon 786 str. D14
1022	EFU40075	1239	Firmicutes	Paenibacillus vortex V453
1022	ZP_07901187	1239	Firmicutes	Paenibacillus vortex V453
1022	ADG82250	1239	Firmicutes	Thermincola potens JR
1022	YP_003640151	1239	Firmicutes	Thermincola potens JR
1022	EEV20121	203691	Spirochaetes	Treponema vincentii ATCC 35580
1022	ZP_05622826	203691	Spirochaetes	Treponema vincentii ATCC 35580
1022	CBL27622	508458	Synergistetes	Synergistetes bacterium SGP1
1022	ABK45905	32045	unclassified Proteobacteria	Magnetococcus sp. MC-1
1022	YP_867311	32045	unclassified Proteobacteria	Magnetococcus sp. MC-1
1022	EAU54480	580370	Zetaproteobacteria	Mariprofundus ferrooxydans PV-1
1022	ZP_01452690	580370	Zetaproteobacteria	Mariprofundus ferrooxydans PV-1
1025	EEH64657	201174	Actinobacteria	Actinomyces coleocanis DSM 15436
1025	ZP_03924856	201174	Actinobacteria	Actinomyces coleocanis DSM 15436
1025	ACU40417	201174	Actinobacteria	Actinosynnema mirum DSM 43827
1025	YP_003104263	201174	Actinobacteria	Actinosynnema mirum DSM 43827
1025	ADH93095	201174	Actinobacteria	Arcanobacterium haemolyticum DSM 20595
1025	YP_003697714	201174	Actinobacteria	Arcanobacterium haemolyticum DSM 20595
1025	A1A0S8	201174	Actinobacteria	Bifidobacterium adolescentis ATCC 15703
1025	BAF39311	201174	Actinobacteria	Bifidobacterium adolescentis ATCC 15703
1025	YP_909393	201174	Actinobacteria	Bifidobacterium adolescentis ATCC 15703
1025	EDN83911	201174	Actinobacteria	Bifidobacterium adolescentis L2-32
1025	ZP_02028410	201174	Actinobacteria	Bifidobacterium adolescentis L2-32
1025	EEP21196	201174	Actinobacteria	Bifidobacterium angulatum DSM 20098
1025	ZP_04447575	201174	Actinobacteria	Bifidobacterium angulatum DSM 20098
1025	ADC85642	201174	Actinobacteria	Bifidobacterium animalis subsp. lactis BB-12
1025	BAI82360	201174	Actinobacteria	Bifidobacterium bifidum
1025	EFR50703	201174	Actinobacteria	Bifidobacterium bifidum NCIMB 41171
1025	ZP_07802769	201174	Actinobacteria	Bifidobacterium bifidum NCIMB 41171
1025	ADP36349	201174	Actinobacteria	Bifidobacterium bifidum PRL2010
1025	YP_003971386	201174	Actinobacteria	Bifidobacterium bifidum PRL2010
1025	ADO53459	201174	Actinobacteria	Bifidobacterium bifidum S17
1025	YP_003939033	201174	Actinobacteria	Bifidobacterium bifidum S17
1025	EFE89109	201174	Actinobacteria	Bifidobacterium breve DSM 20213
1025	ZP_06595704	201174	Actinobacteria	Bifidobacterium breve DSM 20213
1025	EDT44229	201174	Actinobacteria	Bifidobacterium dentium ATCC 27678
1025	ZP_02916761	201174	Actinobacteria	Bifidobacterium dentium ATCC 27678
1025	EFM40939	201174	Actinobacteria	Bifidobacterium dentium ATCC 27679
1025	ZP_07456695	201174	Actinobacteria	Bifidobacterium dentium ATCC 27679
1025	ADB09393	201174	Actinobacteria	Bifidobacterium dentium Bd1
1025	YP_003360217	201174	Actinobacteria	Bifidobacterium dentium Bd1
1025	EFO76944	201174	Actinobacteria	Bifidobacterium dentium JCVIHMP022
1025	ZP_07696676	201174	Actinobacteria	Bifidobacterium dentium JCVIHMP022
1025	EFA22519	201174	Actinobacteria	Bifidobacterium gallicum DSM 20093
1025	ZP_05965936	201174	Actinobacteria	Bifidobacterium gallicum DSM 20093
1025	P59162	201174	Actinobacteria	Bifidobacterium longum
1025	ZP_00120941	201174	Actinobacteria	Bifidobacterium longum DJO10A
1025	AAN24908	201174	Actinobacteria	Bifidobacterium longum NCC2705
1025	NP_696272	201174	Actinobacteria	Bifidobacterium longum NCC2705
1025	EEQ54135	201174	Actinobacteria	Bifidobacterium longum subsp. infantis CCUG 52486
1025	ZP_04665302	201174	Actinobacteria	Bifidobacterium longum subsp. infantis CCUG 52486
1025	EEI81124	201174	Actinobacteria	Bifidobacterium longum subsp. longum ATCC 55813
1025	ZP_03976320	201174	Actinobacteria	Bifidobacterium longum subsp. longum ATCC 55813
1025	ADH00067	201174	Actinobacteria	Bifidobacterium longum subsp. longum JDM301
1025	YP_003660897	201174	Actinobacteria	Bifidobacterium longum subsp. longum JDM301
1025	EEG71469	201174	Actinobacteria	Bifidobacterium pseudocatenulatum DSM 20438
1025	ZP_03741794	201174	Actinobacteria	Bifidobacterium pseudocatenulatum DSM 20438
1025	EFV38111	201174	Actinobacteria	Bifidobacterium sp. 12_1_47BFAA
1025	ACR18571	201174	Actinobacteria	Corynebacterium kroppenstedtii DSM 44385
1025	C4LL66	201174	Actinobacteria	Corynebacterium kroppenstedtii DSM 44385
1025	YP_002907114	201174	Actinobacteria	Corynebacterium kroppenstedtii DSM 44385
1025	ADB13798	201174	Actinobacteria	Gardnerella vaginalis 409-05
1025	YP_003374299	201174	Actinobacteria	Gardnerella vaginalis 409-05
1025	ADP38559	201174	Actinobacteria	Gardnerella vaginalis ATCC 14019
1025	YP_003985582	201174	Actinobacteria	Gardnerella vaginalis ATCC 14019
1025	A6W5T2	201174	Actinobacteria	Kineococcus radiotolerans SRS30216
1025	ABS02171	201174	Actinobacteria	Kineococcus radiotolerans SRS30216
1025	YP_001360435	201174	Actinobacteria	Kineococcus radiotolerans SRS30216
1025	BAJ28995	201174	Actinobacteria	Kitasatospora setae KM-6054
1025	EAR25709	201174	Actinobacteria	marine actinobacterium PHSC20C1
1025	ZP_01129358	201174	Actinobacteria	marine actinobacterium PHSC20C1
1025	EFL93170	201174	Actinobacteria	Mobiluncus curtisii subsp. curtisii ATCC 35241
1025	ZP_07372993	201174	Actinobacteria	Mobiluncus curtisii subsp. curtisii ATCC 35241
1025	EFU82785	201174	Actinobacteria	Mobiluncus curtisii subsp. holmesii ATCC 35242
1025	ZP_07909074	201174	Actinobacteria	Mobiluncus curtisii subsp. holmesii ATCC 35242
1025	ACU95470	201174	Actinobacteria	Saccharomonospora viridis DSM 43017
1025	YP_003132297	201174	Actinobacteria	Saccharomonospora viridis DSM 43017
1025	A4FPN0	201174	Actinobacteria	Saccharopolyspora erythraea NRRL 2338
1025	CAM06005	201174	Actinobacteria	Saccharopolyspora erythraea NRRL 2338
1025	YP_001108930	201174	Actinobacteria	Saccharopolyspora erythraea NRRL 2338
1025	ZP_06565911	201174	Actinobacteria	Saccharopolyspora erythraea NRRL 2338
1025	ADD40890	201174	Actinobacteria	Stackebrandtia nassauensis DSM 44728
1025	YP_003509983	201174	Actinobacteria	Stackebrandtia nassauensis DSM 44728
1025	ACR48329	201174	Actinobacteria	Streptomyces actuosus
1025	EFE81773	201174	Actinobacteria	Streptomyces albus J1074
1025	ZP_04702589	201174	Actinobacteria	Streptomyces albus J1074
1025	ZP_06591312	201174	Actinobacteria	Streptomyces albus J1074
1025	AAK49775	201174	Actinobacteria	Streptomyces avermitilis
1025	P0A4A4	201174	Actinobacteria	Streptomyces avermitilis
1025	BAC72629	201174	Actinobacteria	Streptomyces avermitilis MA-4680
1025	NP_826094	201174	Actinobacteria	Streptomyces avermitilis MA-4680
1025	ADI09287	201174	Actinobacteria	Streptomyces bingchenggensis BCW-1
1025	EDY50904	201174	Actinobacteria	Streptomyces clavuligerus ATCC 27064
1025	EFG08703	201174	Actinobacteria	Streptomyces clavuligerus ATCC 27064
1025	ZP_05006605	201174	Actinobacteria	Streptomyces clavuligerus ATCC 27064
1025	ZP_06773104	201174	Actinobacteria	Streptomyces clavuligerus ATCC 27064
1025	P0A4A3	201174	Actinobacteria	Streptomyces coelicolor
1025	CAB81850	201174	Actinobacteria	Streptomyces coelicolor A32
1025	NP_628819	201174	Actinobacteria	Streptomyces coelicolor A32
1025	AAC44743	201174	Actinobacteria	Streptomyces filamentosus
1025	P0A4A6	201174	Actinobacteria	Streptomyces filamentosus
1025	ADM07450	201174	Actinobacteria	Streptomyces fradiae
1025	EFE67703	201174	Actinobacteria	Streptomyces ghanaensis ATCC 14672
1025	ZP_04686479	201174	Actinobacteria	Streptomyces ghanaensis ATCC 14672
1025	ZP_06577242	201174	Actinobacteria	Streptomyces ghanaensis ATCC 14672
1025	EFL39722	201174	Actinobacteria	Streptomyces griseoflavus Tu4000
1025	ZP_07311353	201174	Actinobacteria	Streptomyces griseoflavus Tu4000
1025	B1W419	201174	Actinobacteria	Streptomyces griseus subsp. griseus NBRC 13350
1025	BAG19675	201174	Actinobacteria	Streptomyces griseus subsp. griseus NBRC 13350
1025	YP_001824358	201174	Actinobacteria	Streptomyces griseus subsp. griseus NBRC 13350
1025	BAA12096	201174	Actinobacteria	Streptomyces lividans
1025	P0A4A5	201174	Actinobacteria	Streptomyces lividans
1025	EFD67381	201174	Actinobacteria	Streptomyces lividans TK24
1025	ZP_05524292	201174	Actinobacteria	Streptomyces lividans TK24
1025	ZP_06529131	201174	Actinobacteria	Streptomyces lividans TK24
1025	EDY65542	201174	Actinobacteria	Streptomyces pristinaespiralis ATCC 25486
1025	ZP_06910110	201174	Actinobacteria	Streptomyces pristinaespiralis ATCC 25486
1025	ZP_04710686	201174	Actinobacteria	Streptomyces roseosporus NRRL 11379
1025	EFE76887	201174	Actinobacteria	Streptomyces roseosporus NRRL 15998
1025	ZP_04695506	201174	Actinobacteria	Streptomyces roseosporus NRRL 15998
1025	ZP_06586426	201174	Actinobacteria	Streptomyces roseosporus NRRL 15998
1025	CBG70799	201174	Actinobacteria	Streptomyces scabiei 87.22
1025	YP_003489350	201174	Actinobacteria	Streptomyces scabiei 87.22
1025	EFB70072	201174	Actinobacteria	Streptomyces sp. ACTE
1025	ZP_06269866	201174	Actinobacteria	Streptomyces sp. ACTE
1025	EFL16955	201174	Actinobacteria	Streptomyces sp. C
1025	ZP_07288586	201174	Actinobacteria	Streptomyces sp. C
1025	EFF92556	201174	Actinobacteria	Streptomyces sp. e14
1025	ZP_06709434	201174	Actinobacteria	Streptomyces sp. e14
1025	EDX23043	201174	Actinobacteria	Streptomyces sp. Mg1
1025	ZP_04998532	201174	Actinobacteria	Streptomyces sp. Mg1
1025	EFL02025	201174	Actinobacteria	Streptomyces sp. SPB78
1025	ZP_07273656	201174	Actinobacteria	Streptomyces sp. SPB78
1025	EDY54940	201174	Actinobacteria	Streptomyces sviceus ATCC 29083
1025	ZP_06919118	201174	Actinobacteria	Streptomyces sviceus ATCC 29083
1025	EFL34236	201174	Actinobacteria	Streptomyces viridochromogenes DSM 40736
1025	ZP_07305867	201174	Actinobacteria	Streptomyces viridochromogenes DSM 40736
1025	O70089	200783	Aquificae	Aquifex aeolicus
1025	AAC06910	200783	Aquificae	Aquifex aeolicus VF5
1025	AAC07655	200783	Aquificae	Aquifex aeolicus VF5
1025	NP_213505	200783	Aquificae	Aquifex aeolicus VF5
1025	NP_214257	200783	Aquificae	Aquifex aeolicus VF5
1025	EDP73048	200783	Aquificae	Hydrogenivirga sp. 128-5-R1-1
1025	ZP_02180189	200783	Aquificae	Hydrogenivirga sp. 128-5-R1-1
1025	ADO45253	200783	Aquificae	Hydrogenobacter thermophilus TK-6
1025	BAI69316	200783	Aquificae	Hydrogenobacter thermophilus TK-6
1025	YP_003432517	200783	Aquificae	Hydrogenobacter thermophilus TK-6
1025	ACG56950	200783	Aquificae	Hydrogenobaculum sp. Y04AAS1
1025	B4U739	200783	Aquificae	Hydrogenobaculum sp. Y04AAS1
1025	YP_002120928	200783	Aquificae	Hydrogenobaculum sp. Y04AAS1
1025	ACO03120	200783	Aquificae	Persephonella marina EX-H1
1025	C0QQL8	200783	Aquificae	Persephonella marina EX-H1
1025	YP_002730964	200783	Aquificae	Persephonella marina EX-H1
1025	ACN98527	200783	Aquificae	Sulfurihydrogenibium azorense Az-Fu1
1025	YP_002729718	200783	Aquificae	Sulfurihydrogenibium azorense Az-Fu1
1025	ACD65941	200783	Aquificae	Sulfurihydrogenibium sp. YO3AOP1
1025	B2V7L8	200783	Aquificae	Sulfurihydrogenibium sp. YO3AOP1
1025	YP_001930495	200783	Aquificae	Sulfurihydrogenibium sp. YO3AOP1
1025	EEP60956	200783	Aquificae	Sulfurihydrogenibium yellowstonense SS-5
1025	ZP_04584484	200783	Aquificae	Sulfurihydrogenibium yellowstonense SS-5
1025	ADU96225	200783	Aquificae	Thermovibrio ammonificans HB-1
1025	EFR57642	68336	Bacteroidetes/Chlorobi group	Alistipes sp. HGB5
1025	EFV29092	68336	Bacteroidetes/Chlorobi group	Bacteroides eggerthii 1_2_48FAA
1025	EEC52600	68336	Bacteroidetes/Chlorobi group	Bacteroides eggerthii DSM 20697
1025	ZP_03460135	68336	Bacteroidetes/Chlorobi group	Bacteroides eggerthii DSM 20697
1025	EDS14360	68336	Bacteroidetes/Chlorobi group	Bacteroides stercoris ATCC 43183
1025	ZP_02436501	68336	Bacteroidetes/Chlorobi group	Bacteroides stercoris ATCC 43183
1025	ACU59102	68336	Bacteroidetes/Chlorobi group	Chitinophaga pinensis DSM 2588
1025	YP_003121303	68336	Bacteroidetes/Chlorobi group	Chitinophaga pinensis DSM 2588
1025	ACF10599	68336	Bacteroidetes/Chlorobi group	Chlorobaculum parvum NCIB 8327
1025	B3QR56	68336	Bacteroidetes/Chlorobi group	Chlorobaculum parvum NCIB 8327
1025	YP_001997799	68336	Bacteroidetes/Chlorobi group	Chlorobaculum parvum NCIB 8327
1025	ABB23065	68336	Bacteroidetes/Chlorobi group	Chlorobium luteolum DSM 273
1025	Q3B6G6	68336	Bacteroidetes/Chlorobi group	Chlorobium luteolum DSM 273
1025	YP_374108	68336	Bacteroidetes/Chlorobi group	Chlorobium luteolum DSM 273
1025	ACE05205	68336	Bacteroidetes/Chlorobi group	Chlorobium phaeobacteroides BS1
1025	B3EP66	68336	Bacteroidetes/Chlorobi group	Chlorobium phaeobacteroides BS1
1025	YP_001960686	68336	Bacteroidetes/Chlorobi group	Chlorobium phaeobacteroides BS1
1025	A1BJ39	68336	Bacteroidetes/Chlorobi group	Chlorobium phaeobacteroides DSM 266
1025	ABL66416	68336	Bacteroidetes/Chlorobi group	Chlorobium phaeobacteroides DSM 266
1025	YP_912840	68336	Bacteroidetes/Chlorobi group	Chlorobium phaeobacteroides DSM 266
1025	A4SCQ4	68336	Bacteroidetes/Chlorobi group	Chlorobium phaeovibrioides DSM 265
1025	ABP36263	68336	Bacteroidetes/Chlorobi group	Chlorobium phaeovibrioides DSM 265
1025	YP_001129765	68336	Bacteroidetes/Chlorobi group	Chlorobium phaeovibrioides DSM 265
1025	ACT95541	68336	Bacteroidetes/Chlorobi group	Dyadobacter fermentans DSM 18053
1025	YP_003088706	68336	Bacteroidetes/Chlorobi group	Dyadobacter fermentans DSM 18053
1025	EEG43293	68336	Bacteroidetes/Chlorobi group	Flavobacteria bacterium MS024-3C
1025	ZP_03700984	68336	Bacteroidetes/Chlorobi group	Flavobacteria bacterium MS024-3C
1025	EDP97978	68336	Bacteroidetes/Chlorobi group	Kordia algicida OT-1
1025	ZP_02160045	68336	Bacteroidetes/Chlorobi group	Kordia algicida OT-1
1025	ADQ17638	68336	Bacteroidetes/Chlorobi group	Leadbetterella byssophila DSM 17132
1025	YP_003997991	68336	Bacteroidetes/Chlorobi group	Leadbetterella byssophila DSM 17132
1025	EAR02125	68336	Bacteroidetes/Chlorobi group	Maribacter sp. HTCC2170
1025	YP_003861428	68336	Bacteroidetes/Chlorobi group	Maribacter sp. HTCC2170
1025	ADR23004	68336	Bacteroidetes/Chlorobi group	Marivirga tractuosa DSM 4126
1025	YP_004055112	68336	Bacteroidetes/Chlorobi group	Marivirga tractuosa DSM 4126
1025	EFQ75367	68336	Bacteroidetes/Chlorobi group	Mucilaginibacter paludis DSM 18603
1025	ZP_07748929	68336	Bacteroidetes/Chlorobi group	Mucilaginibacter paludis DSM 18603
1025	ACU02817	68336	Bacteroidetes/Chlorobi group	Pedobacter heparinus DSM 2366
1025	YP_003090879	68336	Bacteroidetes/Chlorobi group	Pedobacter heparinus DSM 2366
1025	EDM35098	68336	Bacteroidetes/Chlorobi group	Pedobacter sp. BAL39
1025	ZP_01885801	68336	Bacteroidetes/Chlorobi group	Pedobacter sp. BAL39
1025	EAQ40848	68336	Bacteroidetes/Chlorobi group	Polaribacter sp. MED152
1025	ZP_05108261	68336	Bacteroidetes/Chlorobi group	Polaribacter sp. MED152
1025	EFB34440	68336	Bacteroidetes/Chlorobi group	Prevotella copri DSM 18205
1025	ZP_06253254	68336	Bacteroidetes/Chlorobi group	Prevotella copri DSM 18205
1025	ACF47079	68336	Bacteroidetes/Chlorobi group	Prosthecochloris aestuarii DSM 271
1025	B4S5N2	68336	Bacteroidetes/Chlorobi group	Prosthecochloris aestuarii DSM 271
1025	YP_002016726	68336	Bacteroidetes/Chlorobi group	Prosthecochloris aestuarii DSM 271
1025	ADQ82549	68336	Bacteroidetes/Chlorobi group	Riemerella anatipestifer DSM 15868
1025	YP_004046055	68336	Bacteroidetes/Chlorobi group	Riemerella anatipestifer DSM 15868
1025	EFT36954	68336	Bacteroidetes/Chlorobi group	Riemerella anatipestifer RA-YM
1025	EAR17195	68336	Bacteroidetes/Chlorobi group	Robiginitalea biformata HTCC2501
1025	YP_003194973	68336	Bacteroidetes/Chlorobi group	Robiginitalea biformata HTCC2501
1025	ABC43812	68336	Bacteroidetes/Chlorobi group	Salinibacter ruber DSM 13855
1025	Q2S3R9	68336	Bacteroidetes/Chlorobi group	Salinibacter ruber DSM 13855
1025	YP_445162	68336	Bacteroidetes/Chlorobi group	Salinibacter ruber DSM 13855
1025	CBH24151	68336	Bacteroidetes/Chlorobi group	Salinibacter ruber M8
1025	YP_003571103	68336	Bacteroidetes/Chlorobi group	Salinibacter ruber M8
1025	ADF54185	68336	Bacteroidetes/Chlorobi group	Zunongwangia profunda SM-A87
1025	YP_003586381	68336	Bacteroidetes/Chlorobi group	Zunongwangia profunda SM-A87
1025	CAI08277	28216	Betaproteobacteria	Aromatoleum aromaticum EbN1
1025	Q5P337	28216	Betaproteobacteria	Aromatoleum aromaticum EbN1
1025	YP_159178	28216	Betaproteobacteria	Aromatoleum aromaticum EbN1
1025	A1KB32	28216	Betaproteobacteria	Azoarcus sp. BH72
1025	CAL96038	28216	Betaproteobacteria	Azoarcus sp. BH72
1025	YP_934924	28216	Betaproteobacteria	Azoarcus sp. BH72
1025	CAP45309	28216	Betaproteobacteria	Bordetella petrii
1025	A9IJ10	28216	Betaproteobacteria	Bordetella petrii DSM 12804
1025	YP_001633576	28216	Betaproteobacteria	Bordetella petrii DSM 12804
1025	ACR27454	28216	Betaproteobacteria	Burkholderia glumae BGR1
1025	YP_002910158	28216	Betaproteobacteria	Burkholderia glumae BGR1
1025	EFL83011	28216	Betaproteobacteria	Burkholderiales bacterium 1_1_47
1025	ZP_07342457	28216	Betaproteobacteria	Burkholderiales bacterium 1_1_47
1025	B3R7T3	28216	Betaproteobacteria	Cupriavidus taiwanensis
1025	CAQ70878	28216	Betaproteobacteria	Cupriavidus taiwanensis LMG 19424
1025	YP_002006939	28216	Betaproteobacteria	Cupriavidus taiwanensis LMG 19424
1025	AAZ45073	28216	Betaproteobacteria	Dechloromonas aromatica RCB
1025	Q47JA8	28216	Betaproteobacteria	Dechloromonas aromatica RCB
1025	YP_283543	28216	Betaproteobacteria	Dechloromonas aromatica RCB
1025	ABE48545	28216	Betaproteobacteria	Methylobacillus flagellatus KT
1025	Q1H4P2	28216	Betaproteobacteria	Methylobacillus flagellatus KT
1025	YP_544386	28216	Betaproteobacteria	Methylobacillus flagellatus KT
1025	ACT49545	28216	Betaproteobacteria	Methylovorus sp. SIP3-4
1025	YP_003050072	28216	Betaproteobacteria	Methylovorus sp. SIP3-4
1025	Q82T68	28216	Betaproteobacteria	Nitrosomonas europaea
1025	CAD85966	28216	Betaproteobacteria	Nitrosomonas europaea ATCC 19718
1025	NP_842065	28216	Betaproteobacteria	Nitrosomonas europaea ATCC 19718
1025	CAJ94562	28216	Betaproteobacteria	Ralstonia eutropha H16
1025	Q0K609	28216	Betaproteobacteria	Ralstonia eutropha H16
1025	YP_727930	28216	Betaproteobacteria	Ralstonia eutropha H16
1025	AAZ62545	28216	Betaproteobacteria	Ralstonia eutropha JMP134
1025	Q46WD8	28216	Betaproteobacteria	Ralstonia eutropha JMP134
1025	YP_297389	28216	Betaproteobacteria	Ralstonia eutropha JMP134
1025	ACS64225	28216	Betaproteobacteria	Ralstonia pickettii 12D
1025	YP_002982897	28216	Betaproteobacteria	Ralstonia pickettii 12D
1025	ACD28424	28216	Betaproteobacteria	Ralstonia pickettii 12J
1025	B2UEM4	28216	Betaproteobacteria	Ralstonia pickettii 12J
1025	YP_001900856	28216	Betaproteobacteria	Ralstonia pickettii 12J
1025	Q8XV08	28216	Betaproteobacteria	Ralstonia solanacearum
1025	CBJ41732	28216	Betaproteobacteria	Ralstonia solanacearum CFBP2957
1025	YP_003744376	28216	Betaproteobacteria	Ralstonia solanacearum CFBP2957
1025	CBJ36579	28216	Betaproteobacteria	Ralstonia solanacearum CMR15
1025	CAD16733	28216	Betaproteobacteria	Ralstonia solanacearum GMI1000
1025	NP_521145	28216	Betaproteobacteria	Ralstonia solanacearum GMI1000
1025	CAQ62915	28216	Betaproteobacteria	Ralstonia solanacearum IPO1609
1025	YP_002260974	28216	Betaproteobacteria	Ralstonia solanacearum IPO1609
1025	CAQ17657	28216	Betaproteobacteria	Ralstonia solanacearum MolK2
1025	YP_002252342	28216	Betaproteobacteria	Ralstonia solanacearum MolK2
1025	CBJ49841	28216	Betaproteobacteria	Ralstonia solanacearum PSI07
1025	YP_003751150	28216	Betaproteobacteria	Ralstonia solanacearum PSI07
1025	EAP71153	28216	Betaproteobacteria	Ralstonia solanacearum UW551
1025	ZP_00946342	28216	Betaproteobacteria	Ralstonia solanacearum UW551
1025	EFP63930	28216	Betaproteobacteria	Ralstonia sp. 5_7_47FAA
1025	ZP_07677549	28216	Betaproteobacteria	Ralstonia sp. 5_7_47FAA
1025	ADU91528	28216	Betaproteobacteria	Taylorella equigenitalis MCE9
1025	ACR01938	28216	Betaproteobacteria	Thauera sp. MZ1T
1025	YP_002890315	28216	Betaproteobacteria	Thauera sp. MZ1T
1025	ACD04150	51290	Chlamydiae/Verrucomicrobia group	Akkermansia muciniphila ATCC BAA-835
1025	B2UMU4	51290	Chlamydiae/Verrucomicrobia group	Akkermansia muciniphila ATCC BAA-835
1025	YP_001876931	51290	Chlamydiae/Verrucomicrobia group	Akkermansia muciniphila ATCC BAA-835
1025	CAF22933	51290	Chlamydiae/Verrucomicrobia group	Candidatus Protochlamydia amoebophila UWE25
1025	Q6MER6	51290	Chlamydiae/Verrucomicrobia group	Candidatus Protochlamydia amoebophila UWE25
1025	YP_007208	51290	Chlamydiae/Verrucomicrobia group	Candidatus Protochlamydia amoebophila UWE25
1025	P66371	51290	Chlamydiae/Verrucomicrobia group	Chlamydia muridarum
1025	ZP_07225108	51290	Chlamydiae/Verrucomicrobia group	Chlamydia muridarum MopnTet14
1025	AAF73598	51290	Chlamydiae/Verrucomicrobia group	Chlamydia muridarum Nigg
1025	NP_297097	51290	Chlamydiae/Verrucomicrobia group	Chlamydia muridarum Nigg
1025	ZP_06194903	51290	Chlamydiae/Verrucomicrobia group	Chlamydia muridarum Nigg
1025	ZP_06195822	51290	Chlamydiae/Verrucomicrobia group	Chlamydia muridarum Weiss
1025	P66370	51290	Chlamydiae/Verrucomicrobia group	Chlamydia trachomatis
1025	CAP04137	51290	Chlamydiae/Verrucomicrobia group	Chlamydia trachomatis 434/Bu
1025	YP_001654770	51290	Chlamydiae/Verrucomicrobia group	Chlamydia trachomatis 434/Bu
1025	ZP_05353818	51290	Chlamydiae/Verrucomicrobia group	Chlamydia trachomatis 6276
1025	ZP_05358796	51290	Chlamydiae/Verrucomicrobia group	Chlamydia trachomatis 6276s
1025	ZP_05380814	51290	Chlamydiae/Verrucomicrobia group	Chlamydia trachomatis 70
1025	ZP_05381737	51290	Chlamydiae/Verrucomicrobia group	Chlamydia trachomatis 70s
1025	AAX50711	51290	Chlamydiae/Verrucomicrobia group	Chlamydia trachomatis A/HAR-13
1025	Q3KLR1	51290	Chlamydiae/Verrucomicrobia group	Chlamydia trachomatis A/HAR-13
1025	YP_328259	51290	Chlamydiae/Verrucomicrobia group	Chlamydia trachomatis A/HAR-13
1025	CAX10894	51290	Chlamydiae/Verrucomicrobia group	Chlamydia trachomatis B/Jali20/OT
1025	YP_002888060	51290	Chlamydiae/Verrucomicrobia group	Chlamydia trachomatis B/Jali20/OT
1025	CAX10001	51290	Chlamydiae/Verrucomicrobia group	Chlamydia trachomatis B/TZ1A828/OT
1025	YP_002888942	51290	Chlamydiae/Verrucomicrobia group	Chlamydia trachomatis B/TZ1A828/OT
1025	ADI51115	51290	Chlamydiae/Verrucomicrobia group	Chlamydia trachomatis D-EC
1025	ADI52127	51290	Chlamydiae/Verrucomicrobia group	Chlamydia trachomatis D-LC
1025	AAC68038	51290	Chlamydiae/Verrucomicrobia group	Chlamydia trachomatis D/UW-3/CX
1025	NP_219951	51290	Chlamydiae/Verrucomicrobia group	Chlamydia trachomatis D/UW-3/CX
1025	ZP_05382665	51290	Chlamydiae/Verrucomicrobia group	Chlamydia trachomatis Ds2923
1025	ADH20909	51290	Chlamydiae/Verrucomicrobia group	Chlamydia trachomatis E/11023
1025	ADH17214	51290	Chlamydiae/Verrucomicrobia group	Chlamydia trachomatis E/150
1025	ADH19985	51290	Chlamydiae/Verrucomicrobia group	Chlamydia trachomatis G/11074
1025	ADH19060	51290	Chlamydiae/Verrucomicrobia group	Chlamydia trachomatis G/11222
1025	ADH97082	51290	Chlamydiae/Verrucomicrobia group	Chlamydia trachomatis G/9301
1025	ADH18137	51290	Chlamydiae/Verrucomicrobia group	Chlamydia trachomatis G/9768
1025	CAP07091	51290	Chlamydiae/Verrucomicrobia group	Chlamydia trachomatis L2b/UCH-1/proctitis
1025	YP_001653782	51290	Chlamydiae/Verrucomicrobia group	Chlamydia trachomatis L2b/UCH-1/proctitis
1025	ZP_07224164	51290	Chlamydiae/Verrucomicrobia group	Chlamydia trachomatis L2tet1
1025	CBJ14960	51290	Chlamydiae/Verrucomicrobia group	Chlamydia trachomatis Sweden2
1025	Q5L6S7	51290	Chlamydiae/Verrucomicrobia group	Chlamydophila abortus
1025	CAH63644	51290	Chlamydiae/Verrucomicrobia group	Chlamydophila abortus S26/3
1025	YP_219615	51290	Chlamydiae/Verrucomicrobia group	Chlamydophila abortus S26/3
1025	Q824G2	51290	Chlamydiae/Verrucomicrobia group	Chlamydophila caviae
1025	AAP04941	51290	Chlamydiae/Verrucomicrobia group	Chlamydophila caviae GPIC
1025	NP_829063	51290	Chlamydiae/Verrucomicrobia group	Chlamydophila caviae GPIC
1025	BAE81589	51290	Chlamydiae/Verrucomicrobia group	Chlamydophila felis Fe/C-56
1025	Q253E9	51290	Chlamydiae/Verrucomicrobia group	Chlamydophila felis Fe/C-56
1025	YP_515734	51290	Chlamydiae/Verrucomicrobia group	Chlamydophila felis Fe/C-56
1025	Q9Z800	51290	Chlamydiae/Verrucomicrobia group	Chlamydophila pneumoniae
1025	AAF73639	51290	Chlamydiae/Verrucomicrobia group	Chlamydophila pneumoniae AR39
1025	NP_444751	51290	Chlamydiae/Verrucomicrobia group	Chlamydophila pneumoniae AR39
1025	AAD18692	51290	Chlamydiae/Verrucomicrobia group	Chlamydophila pneumoniae CWL029
1025	NP_224748	51290	Chlamydiae/Verrucomicrobia group	Chlamydophila pneumoniae CWL029
1025	BAA98758	51290	Chlamydiae/Verrucomicrobia group	Chlamydophila pneumoniae J138
1025	NP_300607	51290	Chlamydiae/Verrucomicrobia group	Chlamydophila pneumoniae J138
1025	ACZ33527	51290	Chlamydiae/Verrucomicrobia group	Chlamydophila pneumoniae LPCoLN
1025	AAP98502	51290	Chlamydiae/Verrucomicrobia group	Chlamydophila pneumoniae TW-183
1025	NP_876845	51290	Chlamydiae/Verrucomicrobia group	Chlamydophila pneumoniae TW-183
1025	CBY16730	51290	Chlamydiae/Verrucomicrobia group	Chlamydophila psittaci RD1
1025	EDY22357	51290	Chlamydiae/Verrucomicrobia group	Chthoniobacter flavus Ellin428
1025	ZP_03127318	51290	Chlamydiae/Verrucomicrobia group	Chthoniobacter flavus Ellin428
1025	EDM26324	51290	Chlamydiae/Verrucomicrobia group	Lentisphaera araneosa HTCC2155
1025	ZP_01875958	51290	Chlamydiae/Verrucomicrobia group	Lentisphaera araneosa HTCC2155
1025	EEG20793	51290	Chlamydiae/Verrucomicrobia group	Opitutaceae bacterium TAV2
1025	ZP_03725231	51290	Chlamydiae/Verrucomicrobia group	Opitutaceae bacterium TAV2
1025	ACB73521	51290	Chlamydiae/Verrucomicrobia group	Opitutus terrae PB90-1
1025	B1ZNF2	51290	Chlamydiae/Verrucomicrobia group	Opitutus terrae PB90-1
1025	YP_001817121	51290	Chlamydiae/Verrucomicrobia group	Opitutus terrae PB90-1
1025	ZP_02929400	51290	Chlamydiae/Verrucomicrobia group	Verrucomicrobium spinosum DSM 4136
1025	ACL25890	200795	Chloroflexi	Chloroflexus aggregans DSM 9485
1025	YP_002464326	200795	Chloroflexi	Chloroflexus aggregans DSM 9485
1025	ABY35572	200795	Chloroflexi	Chloroflexus aurantiacus J-10-fl
1025	YP_001635961	200795	Chloroflexi	Chloroflexus aurantiacus J-10-fl
1025	ACM53942	200795	Chloroflexi	Chloroflexus sp. Y-400-fl
1025	YP_002570268	200795	Chloroflexi	Chloroflexus sp. Y-400-fl
1025	ABX05912	200795	Chloroflexi	Herpetosiphon aurantiacus ATCC 23779
1025	YP_001546040	200795	Chloroflexi	Herpetosiphon aurantiacus ATCC 23779
1025	A7NR68	200795	Chloroflexi	Roseiflexus castenholzii DSM 13941
1025	ABU60064	200795	Chloroflexi	Roseiflexus castenholzii DSM 13941
1025	YP_001434082	200795	Chloroflexi	Roseiflexus castenholzii DSM 13941
1025	A5USJ4	200795	Chloroflexi	Roseiflexus sp. RS-1
1025	ABQ89597	200795	Chloroflexi	Roseiflexus sp. RS-1
1025	YP_001275547	200795	Chloroflexi	Roseiflexus sp. RS-1
1025	ACZ38467	200795	Chloroflexi	Sphaerobacter thermophilus DSM 20745
1025	YP_003319289	200795	Chloroflexi	Sphaerobacter thermophilus DSM 20745
1025	ADU65084	200938	Chrysiogenetes	Desulfurispirillum indicum S5
1025	YP_004111640	200938	Chrysiogenetes	Desulfurispirillum indicum S5
1025	ADB95514	1117	Cyanobacteria	cyanobacterium UCYN-A
1025	YP_003421895	1117	Cyanobacteria	cyanobacterium UCYN-A
1025	ACL43098	1117	Cyanobacteria	Cyanothece sp. PCC 7425
1025	B8HVS0	1117	Cyanobacteria	Cyanothece sp. PCC 7425
1025	YP_002481459	1117	Cyanobacteria	Cyanothece sp. PCC 7425
1025	EAW38335	1117	Cyanobacteria	Lyngbya sp. PCC 8106
1025	ZP_01619781	1117	Cyanobacteria	Lyngbya sp. PCC 8106
1025	EDX73553	1117	Cyanobacteria	Microcoleus chthonoplastes PCC 7420
1025	ZP_05028471	1117	Cyanobacteria	Microcoleus chthonoplastes PCC 7420
1025	ACC82265	1117	Cyanobacteria	Nostoc punctiforme PCC 73102
1025	B2J5A8	1117	Cyanobacteria	Nostoc punctiforme PCC 73102
1025	YP_001867208	1117	Cyanobacteria	Nostoc punctiforme PCC 73102
1025	CBN55105	1117	Cyanobacteria	Oscillatoria sp. PCC 6506
1025	ZP_07109955	1117	Cyanobacteria	Oscillatoria sp. PCC 6506
1025	BAD78843	1117	Cyanobacteria	Synechococcus elongatus PCC 6301
1025	CAA35493	1117	Cyanobacteria	Synechococcus elongatus PCC 6301
1025	P63199	1117	Cyanobacteria	Synechococcus elongatus PCC 6301
1025	YP_171363	1117	Cyanobacteria	Synechococcus elongatus PCC 6301
1025	ABB56917	1117	Cyanobacteria	Synechococcus elongatus PCC 7942
1025	P63200	1117	Cyanobacteria	Synechococcus elongatus PCC 7942
1025	YP_399904	1117	Cyanobacteria	Synechococcus elongatus PCC 7942
1025		1117	Cyanobacteria	Synechococcus sp.
1025	ABC99480	1117	Cyanobacteria	Synechococcus sp. JA-3-3Ab
1025	Q2JUX7	1117	Cyanobacteria	Synechococcus sp. JA-3-3Ab
1025	YP_474743	1117	Cyanobacteria	Synechococcus sp. JA-3-3Ab
1025	EDX84925	1117	Cyanobacteria	Synechococcus sp. PCC 7335
1025	ZP_05036190	1117	Cyanobacteria	Synechococcus sp. PCC 7335
1025	BAC09299	1117	Cyanobacteria	Thermosynechococcus elongatus BP-1
1025	NP_682537	1117	Cyanobacteria	Thermosynechococcus elongatus BP-1
1025	P59168	1117	Cyanobacteria	Thermosynechococcus elongatus BP-1
1025	ABG49929	1117	Cyanobacteria	Trichodesmium erythraeum IMS101
1025	Q118Z5	1117	Cyanobacteria	Trichodesmium erythraeum IMS101
1025	YP_720402	1117	Cyanobacteria	Trichodesmium erythraeum IMS101
1025	ADR19420	200930	Deferribacteres	Calditerrivibrio nitroreducens DSM 19672
1025	YP_004051583	200930	Deferribacteres	Calditerrivibrio nitroreducens DSM 19672
1025	BAI81232	200930	Deferribacteres	Deferribacter desulfuricans SSM1
1025	YP_003496988	200930	Deferribacteres	Deferribacter desulfuricans SSM1
1025	ADD67167	200930	Deferribacteres	Denitrovibrio acetiphilus DSM 12809
1025	YP_003503123	200930	Deferribacteres	Denitrovibrio acetiphilus DSM 12809
1025	ADD29374	1297	Deinococcus-Thermus	Meiothermus ruber DSM 1279
1025	YP_003508394	1297	Deinococcus-Thermus	Meiothermus ruber DSM 1279
1025	ADH64753	1297	Deinococcus-Thermus	Meiothermus silvanus DSM 9946
1025	YP_003686261	1297	Deinococcus-Thermus	Meiothermus silvanus DSM 9946
1025	ADR37086	1297	Deinococcus-Thermus	Oceanithermus profundus DSM 14977
1025	YP_004058259	1297	Deinococcus-Thermus	Oceanithermus profundus DSM 14977
1025	EED11181	1297	Deinococcus-Thermus	Thermus aquaticus Y51MC23
1025	ZP_03495603	1297	Deinococcus-Thermus	Thermus aquaticus Y51MC23
1025	3FIC	1297	Deinococcus-Thermus	Thermus thermophilus
1025	1PN7	1297	Deinococcus-Thermus	Thermus thermophilus
1025	1PN8	1297	Deinococcus-Thermus	Thermus thermophilus
1025	1PNS	1297	Deinococcus-Thermus	Thermus thermophilus
1025	1PNX	1297	Deinococcus-Thermus	Thermus thermophilus
1025	1VOQ	1297	Deinococcus-Thermus	Thermus thermophilus
1025	1VOS	1297	Deinococcus-Thermus	Thermus thermophilus
1025	1VOV	1297	Deinococcus-Thermus	Thermus thermophilus
1025	1VOX	1297	Deinococcus-Thermus	Thermus thermophilus
1025	1VOZ	1297	Deinococcus-Thermus	Thermus thermophilus
1025	2R1G	1297	Deinococcus-Thermus	Thermus thermophilus HB27
1025	3MR8	1297	Deinococcus-Thermus	Thermus thermophilus HB27
1025	3MS0	1297	Deinococcus-Thermus	Thermus thermophilus HB27
1025	Q6MJ11	68525	delta/epsilon subdivisions	Bdellovibrio bacteriovorus
1025	CAE80752	68525	delta/epsilon subdivisions	Bdellovibrio bacteriovorus HD100
1025	NP_969759	68525	delta/epsilon subdivisions	Bdellovibrio bacteriovorus HD100
1025	EFV44116	68525	delta/epsilon subdivisions	Bilophila wadsworthia 3_1_6
1025	A8Z6I5	68525	delta/epsilon subdivisions	Campylobacter concisus 13826
1025	ABW74765	68525	delta/epsilon subdivisions	Campylobacter concisus 13826
1025	A0RQI2	68525	delta/epsilon subdivisions	Campylobacter fetus subsp. fetus 82-40
1025	YP_892465	68525	delta/epsilon subdivisions	Campylobacter fetus subsp. fetus 82-40
1025	ABB39060	68525	delta/epsilon subdivisions	Desulfovibrio desulfuricans subsp. desulfuricans str. G20
1025	Q30Z36	68525	delta/epsilon subdivisions	Desulfovibrio desulfuricans subsp. desulfuricans str. G20
1025	YP_388755	68525	delta/epsilon subdivisions	Desulfovibrio desulfuricans subsp. desulfuricans str. G20
1025	EFL51578	68525	delta/epsilon subdivisions	Desulfovibrio fructosovorans JJ
1025	ZP_07333264	68525	delta/epsilon subdivisions	Desulfovibrio fructosovorans JJ
1025	BAH74706	68525	delta/epsilon subdivisions	Desulfovibrio magneticus RS-1
1025	C4XLW8	68525	delta/epsilon subdivisions	Desulfovibrio magneticus RS-1
1025	YP_002952592	68525	delta/epsilon subdivisions	Desulfovibrio magneticus RS-1
1025	EFC19911	68525	delta/epsilon subdivisions	Desulfovibrio sp. FW1012B
1025	ZP_06370003	68525	delta/epsilon subdivisions	Desulfovibrio sp. FW1012B
1025	ACL07036	68525	delta/epsilon subdivisions	Desulfovibrio vulgaris str. Miyazaki F
1025	B8DN92	68525	delta/epsilon subdivisions	Desulfovibrio vulgaris str. Miyazaki F
1025	YP_002434504	68525	delta/epsilon subdivisions	Desulfovibrio vulgaris str. Miyazaki F
1025	ADI85616	68525	delta/epsilon subdivisions	Geobacter sulfurreducens KN400
1025	A6Q1M5	68525	delta/epsilon subdivisions	Nitratiruptor sp. SB155-2
1025	BAF69384	68525	delta/epsilon subdivisions	Nitratiruptor sp. SB155-2
1025	YP_001355741	68525	delta/epsilon subdivisions	Nitratiruptor sp. SB155-2
1025	ADR34928	68525	delta/epsilon subdivisions	Sulfuricurvum kujiense DSM 16994
1025	YP_004061128	68525	delta/epsilon subdivisions	Sulfuricurvum kujiense DSM 16994
1025	ABB43636	68525	delta/epsilon subdivisions	Sulfurimonas denitrificans DSM 1251
1025	Q30TP5	68525	delta/epsilon subdivisions	Sulfurimonas denitrificans DSM 1251
1025	YP_392871	68525	delta/epsilon subdivisions	Sulfurimonas denitrificans DSM 1251
1025	ACI20021	68297	Dictyoglomi	Dictyoglomus thermophilum H-6-12
1025	B5YDT8	68297	Dictyoglomi	Dictyoglomus thermophilum H-6-12
1025	YP_002250696	68297	Dictyoglomi	Dictyoglomus thermophilum H-6-12
1025	ACK42256	68297	Dictyoglomi	Dictyoglomus turgidum DSM 6724
1025	B8E1C8	68297	Dictyoglomi	Dictyoglomus turgidum DSM 6724
1025	YP_002352870	68297	Dictyoglomi	Dictyoglomus turgidum DSM 6724
1025	ACC98975	74152	Elusimicrobia	Elusimicrobium minutum Pei191
1025	B2KEM9	74152	Elusimicrobia	Elusimicrobium minutum Pei191
1025	YP_001876312	74152	Elusimicrobia	Elusimicrobium minutum Pei191
1025	B1GZ77	74152	Elusimicrobia	uncultured Termite group 1 bacterium phylotype Rs-D17
1025	BAG13559	74152	Elusimicrobia	uncultured Termite group 1 bacterium phylotype Rs-D17
1025	YP_001956020	74152	Elusimicrobia	uncultured Termite group 1 bacterium phylotype Rs-D17
1025	AAR38010	environmental samples	environmental samples	uncultured marine bacterium 562
1025	ADD93730	environmental samples	environmental samples	uncultured marine bacterium MedDCM-OCT-S05-C114
1025	ACO34352	131550	Fibrobacteres/Acidobacteria group	Acidobacterium capsulatum ATCC 51196
1025	C1F647	131550	Fibrobacteres/Acidobacteria group	Acidobacterium capsulatum ATCC 51196
1025	YP_002754542	131550	Fibrobacteres/Acidobacteria group	Acidobacterium capsulatum ATCC 51196
1025	EFI54967	131550	Fibrobacteres/Acidobacteria group	Acidobacterium sp. MP5ACTX8
1025	ZP_07032301	131550	Fibrobacteres/Acidobacteria group	Acidobacterium sp. MP5ACTX8
1025	ABF40223	131550	Fibrobacteres/Acidobacteria group	Candidatus Koribacter versatilis Ellin345
1025	Q1ISC7	131550	Fibrobacteres/Acidobacteria group	Candidatus Koribacter versatilis Ellin345
1025	YP_590297	131550	Fibrobacteres/Acidobacteria group	Candidatus Koribacter versatilis Ellin345
1025	ABJ86078	131550	Fibrobacteres/Acidobacteria group	Candidatus Solibacter usitatus Ellin6076
1025	Q01W87	131550	Fibrobacteres/Acidobacteria group	Candidatus Solibacter usitatus Ellin6076
1025	YP_826363	131550	Fibrobacteres/Acidobacteria group	Candidatus Solibacter usitatus Ellin6076
1025	ACX74869	131550	Fibrobacteres/Acidobacteria group	Fibrobacter succinogenes subsp. succinogenes S85
1025	YP_003249351	131550	Fibrobacteres/Acidobacteria group	Fibrobacter succinogenes subsp. succinogenes S85
1025	ADB48286	1239	Firmicutes	Acidaminococcus fermentans DSM 20731
1025	YP_003399601	1239	Firmicutes	Acidaminococcus fermentans DSM 20731
1025	EEH91512	1239	Firmicutes	Acidaminococcus sp. D21
1025	ZP_03989927	1239	Firmicutes	Acidaminococcus sp. D21
1025	ACA58781	1239	Firmicutes	Candidatus Desulforudis audaxviator MP104C
1025	B1I1I3	1239	Firmicutes	Candidatus Desulforudis audaxviator MP104C
1025	YP_001716413	1239	Firmicutes	Candidatus Desulforudis audaxviator MP104C
1025	ACV61234	1239	Firmicutes	Desulfotomaculum acetoxidans DSM 771
1025	YP_003189857	1239	Firmicutes	Desulfotomaculum acetoxidans DSM 771
1025	EEW97743	1239	Firmicutes	Dialister invisus DSM 15470
1025	ZP_05734239	1239	Firmicutes	Dialister invisus DSM 15470
1025	ADQ15344	1239	Firmicutes	Halanaerobium hydrogeniformans
1025	YP_003995698	1239	Firmicutes	Halanaerobium hydrogeniformans
1025	CBL06740	1239	Firmicutes	Megamonas hypermegale ART12/1
1025	EFQ04400	1239	Firmicutes	Megasphaera micronuciformis F0359
1025	ZP_07757476	1239	Firmicutes	Megasphaera micronuciformis F0359
1025	A5D5I5	1239	Firmicutes	Pelotomaculum thermopropionicum SI
1025	BAF58496	1239	Firmicutes	Pelotomaculum thermopropionicum SI
1025	YP_001210865	1239	Firmicutes	Pelotomaculum thermopropionicum SI
1025	EEQ47758	1239	Firmicutes	Selenomonas flueggei ATCC 43531
1025	ZP_04659920	1239	Firmicutes	Selenomonas flueggei ATCC 43531
1025	EFF66636	1239	Firmicutes	Selenomonas noxia ATCC 43541
1025	ZP_06603293	1239	Firmicutes	Selenomonas noxia ATCC 43541
1025	EFR41527	1239	Firmicutes	Selenomonas sp. oral taxon 137 str. F0430
1025	ZP_07828731	1239	Firmicutes	Selenomonas sp. oral taxon 137 str. F0430
1025	EFM22407	1239	Firmicutes	Selenomonas sp. oral taxon 149 str. 67H29BP
1025	ZP_07398298	1239	Firmicutes	Selenomonas sp. oral taxon 149 str. 67H29BP
1025	EEX77970	1239	Firmicutes	Selenomonas sputigena ATCC 35185
1025	ZP_05898134	1239	Firmicutes	Selenomonas sputigena ATCC 35185
1025	ADG81177	1239	Firmicutes	Thermincola potens JR
1025	YP_003639078	1239	Firmicutes	Thermincola potens JR
1025	EAX47695	1239	Firmicutes	Thermosinus carboxydivorans Nor1
1025	ZP_01666575	1239	Firmicutes	Thermosinus carboxydivorans Nor1
1025	EFS28690	32066	Fusobacteria	Fusobacterium gonidiaformans ATCC 25563
1025	ZP_05631143	32066	Fusobacteria	Fusobacterium gonidiaformans ATCC 25563
1025	ZP_07914220	32066	Fusobacteria	Fusobacterium gonidiaformans ATCC 25563
1025	EEO34461	32066	Fusobacteria	Fusobacterium mortiferum ATCC 9817
1025	ZP_04568015	32066	Fusobacteria	Fusobacterium mortiferum ATCC 9817
1025	Q8RIL9	32066	Fusobacteria	Fusobacterium nucleatum subsp. nucleatum
1025	EFG94977	32066	Fusobacteria	Fusobacterium nucleatum subsp. nucleatum ATCC 23726
1025	ZP_06871225	32066	Fusobacteria	Fusobacterium nucleatum subsp. nucleatum ATCC 23726
1025	AAL93684	32066	Fusobacteria	Fusobacterium nucleatum subsp. nucleatum ATCC 25586
1025	NP_602385	32066	Fusobacteria	Fusobacterium nucleatum subsp. nucleatum ATCC 25586
1025	EDK87550	32066	Fusobacteria	Fusobacterium nucleatum subsp. polymorphum ATCC 10953
1025	ZP_04969466	32066	Fusobacteria	Fusobacterium nucleatum subsp. polymorphum ATCC 10953
1025	EAA25026	32066	Fusobacteria	Fusobacterium nucleatum subsp. vincentii ATCC 49256
1025	ZP_00143380	32066	Fusobacteria	Fusobacterium nucleatum subsp. vincentii ATCC 49256
1025	EFE86567	32066	Fusobacteria	Fusobacterium periodonticum ATCC 33693
1025	ZP_06026847	32066	Fusobacteria	Fusobacterium periodonticum ATCC 33693
1025	EFG29423	32066	Fusobacteria	Fusobacterium sp. 1_1_41FAA
1025	ZP_06747175	32066	Fusobacteria	Fusobacterium sp. 1_1_41FAA
1025	EEO39045	32066	Fusobacteria	Fusobacterium sp. 2_1_31
1025	ZP_04569376	32066	Fusobacteria	Fusobacterium sp. 2_1_31
1025	EFG35538	32066	Fusobacteria	Fusobacterium sp. 3_1_27
1025	ZP_06749424	32066	Fusobacteria	Fusobacterium sp. 3_1_27
1025	EEW94194	32066	Fusobacteria	Fusobacterium sp. 3_1_33
1025	ZP_05815942	32066	Fusobacteria	Fusobacterium sp. 3_1_33
1025	EEU31858	32066	Fusobacteria	Fusobacterium sp. 3_1_36A2
1025	ZP_05551990	32066	Fusobacteria	Fusobacterium sp. 3_1_36A2
1025	EFS21854	32066	Fusobacteria	Fusobacterium sp. 3_1_5R
1025	ZP_05618101	32066	Fusobacteria	Fusobacterium sp. 3_1_5R
1025	ZP_07923828	32066	Fusobacteria	Fusobacterium sp. 3_1_5R
1025	EEO41106	32066	Fusobacteria	Fusobacterium sp. 4_1_13
1025	ZP_04571843	32066	Fusobacteria	Fusobacterium sp. 4_1_13
1025	EEO43067	32066	Fusobacteria	Fusobacterium sp. 7_1
1025	ZP_04574305	32066	Fusobacteria	Fusobacterium sp. 7_1
1025	EFD81661	32066	Fusobacteria	Fusobacterium sp. D11
1025	ZP_05441995	32066	Fusobacteria	Fusobacterium sp. D11
1025	ZP_06525472	32066	Fusobacteria	Fusobacterium sp. D11
1025	EFS24245	32066	Fusobacteria	Fusobacterium sp. D12
1025	ZP_05628593	32066	Fusobacteria	Fusobacterium sp. D12
1025	ZP_07926219	32066	Fusobacteria	Fusobacterium sp. D12
1025	EFS26804	32066	Fusobacteria	Fusobacterium ulcerans ATCC 49185
1025	ZP_05634161	32066	Fusobacteria	Fusobacterium ulcerans ATCC 49185
1025	ZP_07928778	32066	Fusobacteria	Fusobacterium ulcerans ATCC 49185
1025	EES64567	32066	Fusobacteria	Fusobacterium varium ATCC 27725
1025	ZP_04858905	32066	Fusobacteria	Fusobacterium varium ATCC 27725
1025	ADO83586	32066	Fusobacteria	Ilyobacter polytropus DSM 2926
1025	YP_003967934	32066	Fusobacteria	Ilyobacter polytropus DSM 2926
1025	EEY36082	32066	Fusobacteria	Leptotrichia goodfellowii F0264
1025	ZP_06010735	32066	Fusobacteria	Leptotrichia goodfellowii F0264
1025	ACZ10832	32066	Fusobacteria	Sebaldella termitidis ATCC 33386
1025	YP_003310763	32066	Fusobacteria	Sebaldella termitidis ATCC 33386
1025	ACZ00674	32066	Fusobacteria	Streptobacillus moniliformis DSM 12112
1025	YP_003305551	32066	Fusobacteria	Streptobacillus moniliformis DSM 12112
1025	EET28539	1236	Gammaproteobacteria	Acidithiobacillus caldus ATCC 51756
1025	ZP_05291574	1236	Gammaproteobacteria	Acidithiobacillus caldus ATCC 51756
1025	ACK78428	1236	Gammaproteobacteria	Acidithiobacillus ferrooxidans ATCC 23270
1025	B7J462	1236	Gammaproteobacteria	Acidithiobacillus ferrooxidans ATCC 23270
1025	YP_002424825	1236	Gammaproteobacteria	Acidithiobacillus ferrooxidans ATCC 23270
1025	ACH82746	1236	Gammaproteobacteria	Acidithiobacillus ferrooxidans ATCC 53993
1025	B5ELX4	1236	Gammaproteobacteria	Acidithiobacillus ferrooxidans ATCC 53993
1025	YP_002218953	1236	Gammaproteobacteria	Acidithiobacillus ferrooxidans ATCC 53993
1025	CAL15828	1236	Gammaproteobacteria	Alcanivorax borkumensis SK2
1025	Q0VSM0	1236	Gammaproteobacteria	Alcanivorax borkumensis SK2
1025	YP_692100	1236	Gammaproteobacteria	Alcanivorax borkumensis SK2
1025	EDX90565	1236	Gammaproteobacteria	Alcanivorax sp. DG881
1025	ZP_05043144	1236	Gammaproteobacteria	Alcanivorax sp. DG881
1025	EAW29430	1236	Gammaproteobacteria	Alteromonadales bacterium TW-7
1025	ZP_01611299	1236	Gammaproteobacteria	Alteromonadales bacterium TW-7
1025	ACE82907	1236	Gammaproteobacteria	Cellvibrio japonicus Ueda107
1025	YP_001981203	1236	Gammaproteobacteria	Cellvibrio japonicus Ueda107
1025	ADN74467	1236	Gammaproteobacteria	Ferrimonas balearica DSM 9799
1025	YP_003911541	1236	Gammaproteobacteria	Ferrimonas balearica DSM 9799
1025	EDX18789	1236	Gammaproteobacteria	Francisella novicida FTE
1025	ZP_03058240	1236	Gammaproteobacteria	Francisella novicida FTE
1025	EDZ89815	1236	Gammaproteobacteria	Francisella novicida FTG
1025	ZP_03247874	1236	Gammaproteobacteria	Francisella novicida FTG
1025	EDN37071	1236	Gammaproteobacteria	Francisella novicida GA99-3548
1025	ZP_04989179	1236	Gammaproteobacteria	Francisella novicida GA99-3548
1025	EDN35596	1236	Gammaproteobacteria	Francisella novicida GA99-3549
1025	ZP_04987704	1236	Gammaproteobacteria	Francisella novicida GA99-3549
1025	A0Q4H9	1236	Gammaproteobacteria	Francisella novicida U112
1025	ABK89144	1236	Gammaproteobacteria	Francisella novicida U112
1025	YP_897898	1236	Gammaproteobacteria	Francisella novicida U112
1025	EET20375	1236	Gammaproteobacteria	Francisella philomiragia subsp. philomiragia ATCC 25015
1025	ZP_04754969	1236	Gammaproteobacteria	Francisella philomiragia subsp. philomiragia ATCC 25015
1025	ZP_05248650	1236	Gammaproteobacteria	Francisella philomiragia subsp. philomiragia ATCC 25015
1025	ABZ86809	1236	Gammaproteobacteria	Francisella philomiragia subsp. philomiragia ATCC 25017
1025	B0U0Z3	1236	Gammaproteobacteria	Francisella philomiragia subsp. philomiragia ATCC 25017
1025	YP_001677310	1236	Gammaproteobacteria	Francisella philomiragia subsp. philomiragia ATCC 25017
1025	CBL43943	1236	Gammaproteobacteria	gamma proteobacterium HdN1
1025	YP_003809609	1236	Gammaproteobacteria	gamma proteobacterium HdN1
1025	CBV41114	1236	Gammaproteobacteria	Halomonas elongata DSM 2581
1025	YP_003896299	1236	Gammaproteobacteria	Halomonas elongata DSM 2581
1025	ACX95181	1236	Gammaproteobacteria	Halothiobacillus neapolitanus c2
1025	YP_003262228	1236	Gammaproteobacteria	Halothiobacillus neapolitanus c2
1025	EDM47529	1236	Gammaproteobacteria	Marinobacter algicola DG893
1025	ZP_01894450	1236	Gammaproteobacteria	Marinobacter algicola DG893
1025	Q6CZW3	1236	Gammaproteobacteria	Pectobacterium atrosepticum
1025	CAG76935	1236	Gammaproteobacteria	Pectobacterium atrosepticum SCRI1043
1025	YP_052125	1236	Gammaproteobacteria	Pectobacterium atrosepticum SCRI1043
1025	ZP_03825753	1236	Gammaproteobacteria	Pectobacterium carotovorum subsp. brasiliensis PBR1692
1025	ACT14845	1236	Gammaproteobacteria	Pectobacterium carotovorum subsp. carotovorum PC1
1025	C6DG82	1236	Gammaproteobacteria	Pectobacterium carotovorum subsp. carotovorum PC1
1025	YP_003019381	1236	Gammaproteobacteria	Pectobacterium carotovorum subsp. carotovorum PC1
1025	ZP_03830794	1236	Gammaproteobacteria	Pectobacterium carotovorum subsp. carotovorum WPP14
1025	ACX89739	1236	Gammaproteobacteria	Pectobacterium wasabiae WPP163
1025	YP_003261346	1236	Gammaproteobacteria	Pectobacterium wasabiae WPP163
1025	ADT67194	1236	Gammaproteobacteria	Pseudoalteromonas sp. SM9913
1025	YP_004067346	1236	Gammaproteobacteria	Pseudoalteromonas sp. SM9913
1025	EAR26372	1236	Gammaproteobacteria	Pseudoalteromonas tunicata D2
1025	ZP_01136089	1236	Gammaproteobacteria	Pseudoalteromonas tunicata D2
1025	EFA14614	1236	Gammaproteobacteria	Serratia odorifera 4Rx13
1025	ZP_06192646	1236	Gammaproteobacteria	Serratia odorifera 4Rx13
1025	A8GKK4	1236	Gammaproteobacteria	Serratia proteamaculans 568
1025	ABV43644	1236	Gammaproteobacteria	Serratia proteamaculans 568
1025	YP_001480772	1236	Gammaproteobacteria	Serratia proteamaculans 568
1025	EDP98811	1236	Gammaproteobacteria	Shewanella benthica KT99
1025	ZP_02159684	1236	Gammaproteobacteria	Shewanella benthica KT99
1025	BAJ04138	1236	Gammaproteobacteria	Shewanella violacea DSS12
1025	YP_003558916	1236	Gammaproteobacteria	Shewanella violacea DSS12
1025	ACL73409	1236	Gammaproteobacteria	Thioalkalivibrio sulfidophilus HL-EbGr7
1025	B8GV63	1236	Gammaproteobacteria	Thioalkalivibrio sulfidophilus HL-EbGr7
1025	YP_002514396	1236	Gammaproteobacteria	Thioalkalivibrio sulfidophilus HL-EbGr7
1025	ADI17342	1236	Gammaproteobacteria	uncultured Oceanospirillales bacterium HF0070_21F08
1025	BAH37901	142182	Gemmatimonadetes	Gemmatimonas aurantiaca T-27
1025	C1A6P1	142182	Gemmatimonadetes	Gemmatimonas aurantiaca T-27
1025	YP_002760371	142182	Gemmatimonadetes	Gemmatimonas aurantiaca T-27
1025	CBK41056	40117	Nitrospirae	Candidatus Nitrospira defluvii
1025	YP_003796982	40117	Nitrospirae	Candidatus Nitrospira defluvii
1025	EES53051	40117	Nitrospirae	Leptospirillum ferrodiazotrophum
1025	EAY55961	40117	Nitrospirae	Leptospirillum rubarum
1025	EDZ39151	40117	Nitrospirae	Leptospirillum sp. Group II 5-way CG
1025	ACI20342	40117	Nitrospirae	Thermodesulfovibrio yellowstonii DSM 11347
1025	B5YG52	40117	Nitrospirae	Thermodesulfovibrio yellowstonii DSM 11347
1025	YP_002249250	40117	Nitrospirae	Thermodesulfovibrio yellowstonii DSM 11347
1025	CAJ73713	203682	Planctomycetes	Candidatus Kuenenia stuttgartiensis
1025	ZP_02733089	203682	Planctomycetes	Gemmata obscuriglobus UQM 2246
1025	ADB17218	203682	Planctomycetes	Pirellula staleyi DSM 6068
1025	YP_003371078	203682	Planctomycetes	Pirellula staleyi DSM 6068
1025	ADG66322	203682	Planctomycetes	Planctomyces limnophilus DSM 3776
1025	YP_003628521	203682	Planctomycetes	Planctomyces limnophilus DSM 3776
1025	EDL56046	203682	Planctomycetes	Planctomyces maris DSM 8797
1025	ZP_01858077	203682	Planctomycetes	Planctomyces maris DSM 8797
1025	Q7UN32	203682	Planctomycetes	Rhodopirellula baltica
1025	CAD75587	203682	Planctomycetes	Rhodopirellula baltica SH 1
1025	NP_868040	203682	Planctomycetes	Rhodopirellula baltica SH 1
1025	EEC20742	203691	Spirochaetes	Borrelia afzelii ACA-1
1025	ZP_03435870	203691	Spirochaetes	Borrelia afzelii ACA-1
1025	ABH01658	203691	Spirochaetes	Borrelia afzelii PKo
1025	Q0SNC0	203691	Spirochaetes	Borrelia afzelii PKo
1025	YP_709834	203691	Spirochaetes	Borrelia afzelii PKo
1025	AAM89910	203691	Spirochaetes	Borrelia burgdorferi
1025	O51348	203691	Spirochaetes	Borrelia burgdorferi
1025	EEG98704	203691	Spirochaetes	Borrelia burgdorferi 118a
1025	ZP_03771099	203691	Spirochaetes	Borrelia burgdorferi 118a
1025	EEC21859	203691	Spirochaetes	Borrelia burgdorferi 156a
1025	ZP_03436571	203691	Spirochaetes	Borrelia burgdorferi 156a
1025	EEH32766	203691	Spirochaetes	Borrelia burgdorferi 29805
1025	ZP_03796109	203691	Spirochaetes	Borrelia burgdorferi 29805
1025	EEF56654	203691	Spirochaetes	Borrelia burgdorferi 64b
1025	ZP_03623330	203691	Spirochaetes	Borrelia burgdorferi 64b
1025	EEE18619	203691	Spirochaetes	Borrelia burgdorferi 72a
1025	ZP_03589191	203691	Spirochaetes	Borrelia burgdorferi 72a
1025	ZP_03086645	203691	Spirochaetes	Borrelia burgdorferi 80a
1025	EEG99845	203691	Spirochaetes	Borrelia burgdorferi 94a
1025	ZP_03770156	203691	Spirochaetes	Borrelia burgdorferi 94a
1025	AAB91503	203691	Spirochaetes	Borrelia burgdorferi B31
1025	NP_212521	203691	Spirochaetes	Borrelia burgdorferi B31
1025	EEH31644	203691	Spirochaetes	Borrelia burgdorferi Bol26
1025	ZP_03797228	203691	Spirochaetes	Borrelia burgdorferi Bol26
1025	EEF83500	203691	Spirochaetes	Borrelia burgdorferi CA-11.2A
1025	ZP_03674432	203691	Spirochaetes	Borrelia burgdorferi CA-11.2A
1025	ADQ30961	203691	Spirochaetes	Borrelia burgdorferi JD1
1025	ADQ29681	203691	Spirochaetes	Borrelia burgdorferi N40
1025	EEF82259	203691	Spirochaetes	Borrelia burgdorferi WI91-23
1025	ZP_03673731	203691	Spirochaetes	Borrelia burgdorferi WI91-23
1025	ACK74496	203691	Spirochaetes	Borrelia burgdorferi ZS7
1025	B7J1V9	203691	Spirochaetes	Borrelia burgdorferi ZS7
1025	YP_002374904	203691	Spirochaetes	Borrelia burgdorferi ZS7
1025	ACH93333	203691	Spirochaetes	Borrelia duttonii Ly
1025	B5RLU7	203691	Spirochaetes	Borrelia duttonii Ly
1025	YP_002222039	203691	Spirochaetes	Borrelia duttonii Ly
1025	Q661N1	203691	Spirochaetes	Borrelia garinii
1025	EED30033	203691	Spirochaetes	Borrelia garinii Far04
1025	ZP_03540274	203691	Spirochaetes	Borrelia garinii Far04
1025	AAU07240	203691	Spirochaetes	Borrelia garinii PBi
1025	YP_072832	203691	Spirochaetes	Borrelia garinii PBi
1025	EED28955	203691	Spirochaetes	Borrelia garinii PBr
1025	ZP_03539482	203691	Spirochaetes	Borrelia garinii PBr
1025	AAX16896	203691	Spirochaetes	Borrelia hermsii DAH
1025	B2S090	203691	Spirochaetes	Borrelia hermsii DAH
1025	YP_001883816	203691	Spirochaetes	Borrelia hermsii DAH
1025	ACH94629	203691	Spirochaetes	Borrelia recurrentis A1
1025	B5RRJ5	203691	Spirochaetes	Borrelia recurrentis A1
1025	YP_002222850	203691	Spirochaetes	Borrelia recurrentis A1
1025	EEH00795	203691	Spirochaetes	Borrelia sp. SV1
1025	ZP_03773307	203691	Spirochaetes	Borrelia sp. SV1
1025	EEF84425	203691	Spirochaetes	Borrelia spielmanii A14S
1025	ZP_03675210	203691	Spirochaetes	Borrelia spielmanii A14S
1025	A1QZH5	203691	Spirochaetes	Borrelia turicatae 91E135
1025	AAX17717	203691	Spirochaetes	Borrelia turicatae 91E135
1025	YP_945387	203691	Spirochaetes	Borrelia turicatae 91E135
1025	EEF81395	203691	Spirochaetes	Borrelia valaisiana VS116
1025	ZP_03672156	203691	Spirochaetes	Borrelia valaisiana VS116
1025	P63198	203691	Spirochaetes	Leptospira biflexa
1025	AAA63276	203691	Spirochaetes	Leptospira biflexa serovar Patoc
1025	CAC44029	203691	Spirochaetes	Leptospira biflexa serovar Patoc
1025	CAC44030	203691	Spirochaetes	Leptospira biflexa serovar Patoc
1025	ABZ94422	203691	Spirochaetes	Leptospira biflexa serovar Patoc strain Patoc 1 Ames
1025	B0SAF9	203691	Spirochaetes	Leptospira biflexa serovar Patoc strain Patoc 1 Ames
1025	YP_001963000	203691	Spirochaetes	Leptospira biflexa serovar Patoc strain Patoc 1 Ames
1025	ABZ98072	203691	Spirochaetes	Leptospira biflexa serovar Patoc strain Patoc 1 Paris
1025	B0SSI2	203691	Spirochaetes	Leptospira biflexa serovar Patoc strain Patoc 1 Paris
1025	YP_001839348	203691	Spirochaetes	Leptospira biflexa serovar Patoc strain Patoc 1 Paris
1025	ABJ76829	203691	Spirochaetes	Leptospira borgpetersenii serovar Hardjo-bovis JB197
1025	Q04QJ1	203691	Spirochaetes	Leptospira borgpetersenii serovar Hardjo-bovis JB197
1025	YP_801587	203691	Spirochaetes	Leptospira borgpetersenii serovar Hardjo-bovis JB197
1025	ABJ78305	203691	Spirochaetes	Leptospira borgpetersenii serovar Hardjo-bovis L550
1025	Q054E0	203691	Spirochaetes	Leptospira borgpetersenii serovar Hardjo-bovis L550
1025	YP_797238	203691	Spirochaetes	Leptospira borgpetersenii serovar Hardjo-bovis L550
1025	P59164	203691	Spirochaetes	Leptospira interrogans
1025	Q72UA6	203691	Spirochaetes	Leptospira interrogans serovar Copenhageni
1025	AAS69372	203691	Spirochaetes	Leptospira interrogans serovar Copenhageni str. Fiocruz L1-130
1025	YP_000735	203691	Spirochaetes	Leptospira interrogans serovar Copenhageni str. Fiocruz L1-130
1025	AAN50615	203691	Spirochaetes	Leptospira interrogans serovar Lai str. 56601
1025	NP_713597	203691	Spirochaetes	Leptospira interrogans serovar Lai str. 56601
1025	ADK80085	203691	Spirochaetes	Spirochaeta smaragdinae DSM 11293
1025	YP_003802679	203691	Spirochaetes	Spirochaeta smaragdinae DSM 11293
1025	Q73NV5	203691	Spirochaetes	Treponema denticola
1025	AAS11536	203691	Spirochaetes	Treponema denticola ATCC 35405
1025	NP_971655	203691	Spirochaetes	Treponema denticola ATCC 35405
1025	EEV19559	203691	Spirochaetes	Treponema vincentii ATCC 35580
1025	ZP_05623330	203691	Spirochaetes	Treponema vincentii ATCC 35580
1025	ADE56757	508458	Synergistetes	Aminobacterium colombiense DSM 12261
1025	YP_003553481	508458	Synergistetes	Aminobacterium colombiense DSM 12261
1025	EFQ24066	508458	Synergistetes	Aminomonas paucivorans DSM 12260
1025	ZP_07740177	508458	Synergistetes	Aminomonas paucivorans DSM 12260
1025	EFD24230	508458	Synergistetes	Anaerobaculum hydrogeniformans ATCC BAA-1850
1025	ZP_06440228	508458	Synergistetes	Anaerobaculum hydrogeniformans ATCC BAA-1850
1025	EFC91955	508458	Synergistetes	Dethiosulfovibrio peptidovorans DSM 11002
1025	ZP_06393014	508458	Synergistetes	Dethiosulfovibrio peptidovorans DSM 11002
1025	EEX48030	508458	Synergistetes	Jonquetella anthropi E3_33 E1
1025	ZP_05860876	508458	Synergistetes	Jonquetella anthropi E3_33 E1
1025	EFB89848	508458	Synergistetes	Pyramidobacter piscolens W5455
1025	ZP_06266882	508458	Synergistetes	Pyramidobacter piscolens W5455
1025	ACZ19421	508458	Synergistetes	Thermanaerovibrio acidaminovorans DSM 6589
1025	YP_003317703	508458	Synergistetes	Thermanaerovibrio acidaminovorans DSM 6589
1025	Q6F0J2	544448	Tenericutes	Mesoplasma florum
1025	AAT75981	544448	Tenericutes	Mesoplasma florum L1
1025	YP_053865	544448	Tenericutes	Mesoplasma florum L1
1025	ABC01614	544448	Tenericutes	Mycoplasma capricolum subsp. capricolum ATCC 27343
1025	Q2SSX1	544448	Tenericutes	Mycoplasma capricolum subsp. capricolum ATCC 27343
1025	YP_424142	544448	Tenericutes	Mycoplasma capricolum subsp. capricolum ATCC 27343
1025	Q7NAV1	544448	Tenericutes	Mycoplasma gallisepticum
1025	ADC31228	544448	Tenericutes	Mycoplasma gallisepticum str. F
1025	ADC30745	544448	Tenericutes	Mycoplasma gallisepticum str. Rhigh
1025	AAP56884	544448	Tenericutes	Mycoplasma gallisepticum str. Rlow
1025	NP_853316	544448	Tenericutes	Mycoplasma gallisepticum str. Rlow
1025	P47333	544448	Tenericutes	Mycoplasma genitalium
1025	AAC71305	544448	Tenericutes	Mycoplasma genitalium G37
1025	NP_072749	544448	Tenericutes	Mycoplasma genitalium G37
1025	ADR23962	544448	Tenericutes	Mycoplasma leachii PG50
1025	YP_004046958	544448	Tenericutes	Mycoplasma leachii PG50
1025	ACU78529	544448	Tenericutes	Mycoplasma mycoides subsp. capri str. GM12
1025	ACU79360	544448	Tenericutes	Mycoplasma mycoides subsp. capri str. GM12
1025	Q8VMU2	544448	Tenericutes	Mycoplasma mycoides subsp. mycoides SC
1025	ADK69130	544448	Tenericutes	Mycoplasma mycoides subsp. mycoides SC str. Gladysdale
1025	CAE76802	544448	Tenericutes	Mycoplasma mycoides subsp. mycoides SC str. PG1
1025	NP_975160	544448	Tenericutes	Mycoplasma mycoides subsp. mycoides SC str. PG1
1025	Q8EX21	544448	Tenericutes	Mycoplasma penetrans
1025	BAC43819	544448	Tenericutes	Mycoplasma penetrans HF-2
1025	NP_757415	544448	Tenericutes	Mycoplasma penetrans HF-2
1025	CAK98322	544448	Tenericutes	Spiroplasma citri
1025	Q9PPW5	544448	Tenericutes	Ureaplasma parvum
1025	EDT48981	544448	Tenericutes	Ureaplasma parvum serovar 1 str. ATCC 27813
1025	ZP_02690651	544448	Tenericutes	Ureaplasma parvum serovar 1 str. ATCC 27813
1025	EDT87809	544448	Tenericutes	Ureaplasma parvum serovar 14 str. ATCC 33697
1025	ZP_02689496	544448	Tenericutes	Ureaplasma parvum serovar 14 str. ATCC 33697
1025	ACA33230	544448	Tenericutes	Ureaplasma parvum serovar 3 str. ATCC 27815
1025	B1AJG6	544448	Tenericutes	Ureaplasma parvum serovar 3 str. ATCC 27815
1025	YP_001752610	544448	Tenericutes	Ureaplasma parvum serovar 3 str. ATCC 27815
1025	AAF30938	544448	Tenericutes	Ureaplasma parvum serovar 3 str. ATCC 700970
1025	NP_078363	544448	Tenericutes	Ureaplasma parvum serovar 3 str. ATCC 700970
1025	EDU19410	544448	Tenericutes	Ureaplasma parvum serovar 6 str. ATCC 27818
1025	ZP_02553628	544448	Tenericutes	Ureaplasma parvum serovar 6 str. ATCC 27818
1025		544448	Tenericutes	Ureaplasma urealyticum
1025	ACI59740	544448	Tenericutes	Ureaplasma urealyticum serovar 10 str. ATCC 33699
1025	B5ZC34	544448	Tenericutes	Ureaplasma urealyticum serovar 10 str. ATCC 33699
1025	YP_002284974	544448	Tenericutes	Ureaplasma urealyticum serovar 10 str. ATCC 33699
1025	EDU67220	544448	Tenericutes	Ureaplasma urealyticum serovar 11 str. ATCC 33695
1025	ZP_02556299	544448	Tenericutes	Ureaplasma urealyticum serovar 11 str. ATCC 33695
1025	EDX53255	544448	Tenericutes	Ureaplasma urealyticum serovar 12 str. ATCC 33696
1025	ZP_02557857	544448	Tenericutes	Ureaplasma urealyticum serovar 12 str. ATCC 33696
1025	EDT49732	544448	Tenericutes	Ureaplasma urealyticum serovar 13 str. ATCC 33698
1025	ZP_02695841	544448	Tenericutes	Ureaplasma urealyticum serovar 13 str. ATCC 33698
1025	EEH02483	544448	Tenericutes	Ureaplasma urealyticum serovar 2 str. ATCC 27814
1025	ZP_03771916	544448	Tenericutes	Ureaplasma urealyticum serovar 2 str. ATCC 27814
1025	EDY74653	544448	Tenericutes	Ureaplasma urealyticum serovar 4 str. ATCC 27816
1025	ZP_03205889	544448	Tenericutes	Ureaplasma urealyticum serovar 4 str. ATCC 27816
1025	EDU06159	544448	Tenericutes	Ureaplasma urealyticum serovar 5 str. ATCC 27817
1025	ZP_02555327	544448	Tenericutes	Ureaplasma urealyticum serovar 5 str. ATCC 27817
1025	EDU57167	544448	Tenericutes	Ureaplasma urealyticum serovar 7 str. ATCC 27819
1025	ZP_02569879	544448	Tenericutes	Ureaplasma urealyticum serovar 7 str. ATCC 27819
1025	EEH01820	544448	Tenericutes	Ureaplasma urealyticum serovar 8 str. ATCC 27618
1025	ZP_03772586	544448	Tenericutes	Ureaplasma urealyticum serovar 8 str. ATCC 27618
1025	EDX53652	544448	Tenericutes	Ureaplasma urealyticum serovar 9 str. ATCC 33175
1025	ZP_03079914	544448	Tenericutes	Ureaplasma urealyticum serovar 9 str. ATCC 33175
1025	A7HM57	200918	Thermotogae	Fervidobacterium nodosum Rt17-B1
1025	ABS60990	200918	Thermotogae	Fervidobacterium nodosum Rt17-B1
1025	YP_001410647	200918	Thermotogae	Fervidobacterium nodosum Rt17-B1
1025	A9BHB0	200918	Thermotogae	Petrotoga mobilis SJ95
1025	ABX31519	200918	Thermotogae	Petrotoga mobilis SJ95
1025	YP_001567842	200918	Thermotogae	Petrotoga mobilis SJ95
1025	ACJ75655	200918	Thermotogae	Thermosipho africanus TCF52B
1025	B7IHU1	200918	Thermotogae	Thermosipho africanus TCF52B
1025	YP_002334996	200918	Thermotogae	Thermosipho africanus TCF52B
1025	A6LLK8	200918	Thermotogae	Thermosipho melanesiensis BI429
1025	ABR30809	200918	Thermotogae	Thermosipho melanesiensis BI429
1025	YP_001306194	200918	Thermotogae	Thermosipho melanesiensis BI429
1025	A8F4Q6	200918	Thermotogae	Thermotoga lettingae TMO
1025	ABV33140	200918	Thermotogae	Thermotoga lettingae TMO
1025	YP_001470204	200918	Thermotogae	Thermotoga lettingae TMO
1025	EFN47041	200918	Thermotogae	Thermotogales bacterium mesG1.Ag.4.2
1025	ZP_07577205	200918	Thermotogae	Thermotogales bacterium mesG1.Ag.4.2
1025	CAO80356	2323	unclassified Bacteria	Candidatus Cloacamonas acidaminovorans
1025	YP_001740563	2323	unclassified Bacteria	Candidatus Cloacamonas acidaminovorans
1025	EFC33847	2323	unclassified Bacteria	Candidatus Poribacteria sp. WGA-A3
1025	ZP_06386750	2323	unclassified Bacteria	Candidatus Poribacteria sp. WGA-A3
1025	CBE67610	2323	unclassified Bacteria	NC10 bacterium Dutch sediment
1025	ACZ41627	2323	unclassified Bacteria	Thermobaculum terrenum ATCC BAA-798
1025	YP_003322449	2323	unclassified Bacteria	Thermobaculum terrenum ATCC BAA-798
1025	A0L5W8	32045	unclassified Proteobacteria	Magnetococcus sp. MC-1
1025	ABK43361	32045	unclassified Proteobacteria	Magnetococcus sp. MC-1
1025	YP_864767	32045	unclassified Proteobacteria	Magnetococcus sp. MC-1
1025	EAU53524	580370	Zetaproteobacteria	Mariprofundus ferrooxydans PV-1
1025	ZP_01453636	580370	Zetaproteobacteria	Mariprofundus ferrooxydans PV-1
1028	ABY79037	1236	Gammaproteobacteria	endosymbiont of Ridgeia piscesae
1038	ACU53376	201174	Actinobacteria	Acidimicrobium ferrooxidans DSM 10331
1038	YP_003109049	201174	Actinobacteria	Acidimicrobium ferrooxidans DSM 10331
1038	ADJ42507	201174	Actinobacteria	Amycolatopsis mediterranei U32
1038	YP_003762909	201174	Actinobacteria	Amycolatopsis mediterranei U32
1038	ACV51579	201174	Actinobacteria	Atopobium parvulum DSM 20469
1038	YP_003180170	201174	Actinobacteria	Atopobium parvulum DSM 20469
1038	EEE17939	201174	Actinobacteria	Atopobium rimae ATCC 49626
1038	ZP_03567702	201174	Actinobacteria	Atopobium rimae ATCC 49626
1038	EEP44458	201174	Actinobacteria	Collinsella intestinalis DSM 13280
1038	ZP_04446090	201174	Actinobacteria	Collinsella intestinalis DSM 13280
1038	EEA91151	201174	Actinobacteria	Collinsella stercoris DSM 13279
1038	ZP_03296748	201174	Actinobacteria	Collinsella stercoris DSM 13279
1038	CAE48996	201174	Actinobacteria	Corynebacterium diphtheriae
1038	Q6NJC2	201174	Actinobacteria	Corynebacterium diphtheriae
1038	NP_938865	201174	Actinobacteria	Corynebacterium diphtheriae NCTC 13129
1038	ACR18531	201174	Actinobacteria	Corynebacterium kroppenstedtii DSM 44385
1038	C4LL26	201174	Actinobacteria	Corynebacterium kroppenstedtii DSM 44385
1038	YP_002907074	201174	Actinobacteria	Corynebacterium kroppenstedtii DSM 44385
1038	ADL20265	201174	Actinobacteria	Corynebacterium pseudotuberculosis 1002
1038	ADL09858	201174	Actinobacteria	Corynebacterium pseudotuberculosis C231
1038	ADK28153	201174	Actinobacteria	Corynebacterium pseudotuberculosis FRC41
1038	YP_003782760	201174	Actinobacteria	Corynebacterium pseudotuberculosis FRC41
1038	ADO25651	201174	Actinobacteria	Corynebacterium pseudotuberculosis I19
1038	ACU94681	201174	Actinobacteria	Cryptobacterium curtum DSM 15641
1038	YP_003151363	201174	Actinobacteria	Cryptobacterium curtum DSM 15641
1038	ADI66647	201174	Actinobacteria	Mobiluncus curtisii ATCC 43063
1038	YP_003718141	201174	Actinobacteria	Mobiluncus curtisii ATCC 43063
1038	EFU79551	201174	Actinobacteria	Mobiluncus curtisii ATCC 51333
1038	ZP_07908758	201174	Actinobacteria	Mobiluncus curtisii ATCC 51333
1038	EFL93139	201174	Actinobacteria	Mobiluncus curtisii subsp. curtisii ATCC 35241
1038	ZP_07372962	201174	Actinobacteria	Mobiluncus curtisii subsp. curtisii ATCC 35241
1038	EFU82816	201174	Actinobacteria	Mobiluncus curtisii subsp. holmesii ATCC 35242
1038	ZP_07909105	201174	Actinobacteria	Mobiluncus curtisii subsp. holmesii ATCC 35242
1038	A4TEC7	201174	Actinobacteria	Mycobacterium gilvum PYR-GCK
1038	ABP47503	201174	Actinobacteria	Mycobacterium gilvum PYR-GCK
1038	YP_001136291	201174	Actinobacteria	Mycobacterium gilvum PYR-GCK
1038	ADU01011	201174	Actinobacteria	Mycobacterium sp. Spyr1
1038	YP_004078845	201174	Actinobacteria	Mycobacterium sp. Spyr1
1038	A1T4R6	201174	Actinobacteria	Mycobacterium vanbaalenii PYR-1
1038	ABM12166	201174	Actinobacteria	Mycobacterium vanbaalenii PYR-1
1038	YP_952172	201174	Actinobacteria	Mycobacterium vanbaalenii PYR-1
1038	ADK68699	201174	Actinobacteria	Olsenella uli DSM 7084
1038	YP_003801579	201174	Actinobacteria	Olsenella uli DSM 7084
1038	EDY50885	201174	Actinobacteria	Streptomyces clavuligerus ATCC 27064
1038	ZP_05006586	201174	Actinobacteria	Streptomyces clavuligerus ATCC 27064
1038	EDY65560	201174	Actinobacteria	Streptomyces pristinaespiralis ATCC 25486
1038	ZP_06910091	201174	Actinobacteria	Streptomyces pristinaespiralis ATCC 25486
1038	EFL04714	201174	Actinobacteria	Streptomyces sp. AA4
1038	ZP_07276345	201174	Actinobacteria	Streptomyces sp. AA4
1038	EFL16972	201174	Actinobacteria	Streptomyces sp. C
1038	ZP_07288603	201174	Actinobacteria	Streptomyces sp. C
1038	EDX23027	201174	Actinobacteria	Streptomyces sp. Mg1
1038	ZP_04998516	201174	Actinobacteria	Streptomyces sp. Mg1
1038	ACZ29676	201174	Actinobacteria	Xylanimonas cellulosilytica DSM 15894
1038	YP_003325234	201174	Actinobacteria	Xylanimonas cellulosilytica DSM 15894
1038	O67570	200783	Aquificae	Aquifex aeolicus
1038	AAC07531	200783	Aquificae	Aquifex aeolicus VF5
1038	NP_214136	200783	Aquificae	Aquifex aeolicus VF5
1038	ACO04089	200783	Aquificae	Persephonella marina EX-H1
1038	C0QQN3	200783	Aquificae	Persephonella marina EX-H1
1038	YP_002730979	200783	Aquificae	Persephonella marina EX-H1
1038	ACN99612	200783	Aquificae	Sulfurihydrogenibium azorense Az-Fu1
1038	YP_002729703	200783	Aquificae	Sulfurihydrogenibium azorense Az-Fu1
1038	ACD65926	200783	Aquificae	Sulfurihydrogenibium sp. YO3AOP1
1038	B2V7K3	200783	Aquificae	Sulfurihydrogenibium sp. YO3AOP1
1038	YP_001930480	200783	Aquificae	Sulfurihydrogenibium sp. YO3AOP1
1038	ADU96240	200783	Aquificae	Thermovibrio ammonificans HB-1
1038	ACE05632	68336	Bacteroidetes/Chlorobi group	Candidatus Amoebophilus asiaticus 5a2
1038	B3EUL3	68336	Bacteroidetes/Chlorobi group	Candidatus Amoebophilus asiaticus 5a2
1038	YP_001957361	68336	Bacteroidetes/Chlorobi group	Candidatus Amoebophilus asiaticus 5a2
1038	ACD91243	68336	Bacteroidetes/Chlorobi group	Chlorobium limicola DSM 245
1038	B3EGY0	68336	Bacteroidetes/Chlorobi group	Chlorobium limicola DSM 245
1038	YP_001944222	68336	Bacteroidetes/Chlorobi group	Chlorobium limicola DSM 245
1038	ACF13562	68336	Bacteroidetes/Chlorobi group	Chloroherpeton thalassium ATCC 35110
1038	B3QYD4	68336	Bacteroidetes/Chlorobi group	Chloroherpeton thalassium ATCC 35110
1038	YP_001996009	68336	Bacteroidetes/Chlorobi group	Chloroherpeton thalassium ATCC 35110
1038	EAY30194	68336	Bacteroidetes/Chlorobi group	Microscilla marina ATCC 23134
1038	ZP_01688520	68336	Bacteroidetes/Chlorobi group	Microscilla marina ATCC 23134
1038	EFQ75349	68336	Bacteroidetes/Chlorobi group	Mucilaginibacter paludis DSM 18603
1038	ZP_07748911	68336	Bacteroidetes/Chlorobi group	Mucilaginibacter paludis DSM 18603
1038	ACY47749	68336	Bacteroidetes/Chlorobi group	Rhodothermus marinus DSM 4252
1038	YP_003290137	68336	Bacteroidetes/Chlorobi group	Rhodothermus marinus DSM 4252
1038	ABC44639	68336	Bacteroidetes/Chlorobi group	Salinibacter ruber DSM 13855
1038	Q2S3Q4	68336	Bacteroidetes/Chlorobi group	Salinibacter ruber DSM 13855
1038	YP_445177	68336	Bacteroidetes/Chlorobi group	Salinibacter ruber DSM 13855
1038	CBH24167	68336	Bacteroidetes/Chlorobi group	Salinibacter ruber M8
1038	YP_003571119	68336	Bacteroidetes/Chlorobi group	Salinibacter ruber M8
1038	EEI91642	68336	Bacteroidetes/Chlorobi group	Sphingobacterium spiritivorum ATCC 33300
1038	ZP_03968757	68336	Bacteroidetes/Chlorobi group	Sphingobacterium spiritivorum ATCC 33300
1038	EFK59534	68336	Bacteroidetes/Chlorobi group	Sphingobacterium spiritivorum ATCC 33861
1038	ZP_07080120	68336	Bacteroidetes/Chlorobi group	Sphingobacterium spiritivorum ATCC 33861
1038	EDZ64201	28216	Betaproteobacteria	beta proteobacterium KB13
1038	ZP_05081514	28216	Betaproteobacteria	beta proteobacterium KB13
1038	EAY69996	28216	Betaproteobacteria	Burkholderia dolosa AUO158
1038	ZP_04946825	28216	Betaproteobacteria	Burkholderia dolosa AUO158
1038	ACR27469	28216	Betaproteobacteria	Burkholderia glumae BGR1
1038	YP_002910173	28216	Betaproteobacteria	Burkholderia glumae BGR1
1038	Q62GL5	28216	Betaproteobacteria	Burkholderia mallei
1038	EDK84257	28216	Betaproteobacteria	Burkholderia mallei 2002721280
1038	ZP_04973382	28216	Betaproteobacteria	Burkholderia mallei 2002721280
1038	EDP86209	28216	Betaproteobacteria	Burkholderia mallei ATCC 10399
1038	ZP_04881855	28216	Betaproteobacteria	Burkholderia mallei ATCC 10399
1038	AAU47860	28216	Betaproteobacteria	Burkholderia mallei ATCC 23344
1038	YP_104156	28216	Betaproteobacteria	Burkholderia mallei ATCC 23344
1038	EDK54199	28216	Betaproteobacteria	Burkholderia mallei FMH
1038	ZP_04907593	28216	Betaproteobacteria	Burkholderia mallei FMH
1038	EEP85108	28216	Betaproteobacteria	Burkholderia mallei GB8 horse 4
1038	ZP_00439653	28216	Betaproteobacteria	Burkholderia mallei GB8 horse 4
1038	EDK59178	28216	Betaproteobacteria	Burkholderia mallei JHU
1038	ZP_04912921	28216	Betaproteobacteria	Burkholderia mallei JHU
1038	A2S7I6	28216	Betaproteobacteria	Burkholderia mallei NCTC 10229
1038	ABN03474	28216	Betaproteobacteria	Burkholderia mallei NCTC 10229
1038	YP_001027905	28216	Betaproteobacteria	Burkholderia mallei NCTC 10229
[truncated: 47,751 more rows]

## Sheet: Plant
Group ID	Hit ID	Taxa ID	Taxa	Species name
2149	ADD75216	706191	Gammaproteobacteria	Pantoea ananatis LMG 20103
2149	YP_003518344	706191	Gammaproteobacteria	Pantoea ananatis LMG 20103
2149	BAK13293	932677	Gammaproteobacteria	Pantoea ananatis AJ13355
2734	ABM39125	365044	Betaproteobacteria	Polaromonas naphthalenivorans CJ2
2734	YP_984046	365044	Betaproteobacteria	Polaromonas naphthalenivorans CJ2
2734	ADN00564	198628	Gammaproteobacteria	Dickeya dadantii 3937
2734	YP_003885120	198628	Gammaproteobacteria	Dickeya dadantii 3937
2734	ACT08793	561229	Gammaproteobacteria	Dickeya zeae Ech1591
2734	YP_003006272	561229	Gammaproteobacteria	Dickeya zeae Ech1591
2734	ACS83954	579405	Gammaproteobacteria	Dickeya dadantii Ech703
2734	YP_002985776	579405	Gammaproteobacteria	Dickeya dadantii Ech703
2734	ACZ75015	590409	Gammaproteobacteria	Dickeya dadantii Ech586
2734	YP_003331720	590409	Gammaproteobacteria	Dickeya dadantii Ech586
2737	ABG93086	101510	Actinobacteria	Rhodococcus jostii RHA1
2737	YP_701244	101510	Actinobacteria	Rhodococcus jostii RHA1
2737	ABJ84018	234267	FibrobacteresAcidobacteria group	Candidatus Solibacter usitatus Ellin6076
2737	YP_824303	234267	FibrobacteresAcidobacteria group	Candidatus Solibacter usitatus Ellin6076
2737	BAH33402	234621	Actinobacteria	Rhodococcus erythropolis PR4
2737	YP_002766141	234621	Actinobacteria	Rhodococcus erythropolis PR4
2737	ABF86726	246197	deltaepsilon subdivisions	Myxococcus xanthus DK 1622
2737	YP_633553	246197	deltaepsilon subdivisions	Myxococcus xanthus DK 1622
2737	AAZ63467	264198	Betaproteobacteria	Ralstonia eutropha JMP134
2737	YP_298311	264198	Betaproteobacteria	Ralstonia eutropha JMP134
2737	ABF08644	266264	Betaproteobacteria	Cupriavidus metallidurans CH34
2737	YP_583913	266264	Betaproteobacteria	Cupriavidus metallidurans CH34
2737	CAD18627	267608	Betaproteobacteria	Ralstonia solanacearum GMI1000
2737	NP_523035	267608	Betaproteobacteria	Ralstonia solanacearum GMI1000
2737	ADO75114	378806	deltaepsilon subdivisions	Stigmatella aurantiaca DW43-1
2737	EAU64686	378806	deltaepsilon subdivisions	Stigmatella aurantiaca DW43-1
2737	YP_003956941	378806	deltaepsilon subdivisions	Stigmatella aurantiaca DW43-1
2737	ZP_01464545	378806	deltaepsilon subdivisions	Stigmatella aurantiaca DW43-1
2737	ZP_02365472	441162	Betaproteobacteria	Burkholderia oklahomensis C6786
2737	ZP_02360478	441163	Betaproteobacteria	Burkholderia oklahomensis EO147
2737	ACG73881	447217	deltaepsilon subdivisions	Anaeromyxobacter sp. K
2737	YP_002135010	447217	deltaepsilon subdivisions	Anaeromyxobacter sp. K
2737	AEI61991	483219	deltaepsilon subdivisions	Myxococcus fulvus HW-1
2737	YP_004663069	483219	deltaepsilon subdivisions	Myxococcus fulvus HW-1
2737	ZP_05225606	487521	Actinobacteria	Mycobacterium intracellulare ATCC 13950
2737	EEN88114	596309	Actinobacteria	Rhodococcus erythropolis SK121
2737	ZP_04384773	596309	Actinobacteria	Rhodococcus erythropolis SK121
2737	BAH49230	632772	Actinobacteria	Rhodococcus opacus B4
2737	YP_002778175	632772	Actinobacteria	Rhodococcus opacus B4
2737	ABA74094	205922	Gammaproteobacteria	Pseudomonas fluorescens Pf0-1
2737	YP_348083	205922	Gammaproteobacteria	Pseudomonas fluorescens Pf0-1
2737	ABF44833	319795	Deinococcus-Thermus	Deinococcus geothermalis DSM 11300
2737	YP_604002	319795	Deinococcus-Thermus	Deinococcus geothermalis DSM 11300
2737	ABX42176	357809	Firmicutes	Clostridium phytofermentans ISDg
2737	YP_001558915	357809	Firmicutes	Clostridium phytofermentans ISDg
2737	EFI56987	682795	FibrobacteresAcidobacteria group	Acidobacterium sp. MP5ACTX8
2737	ZP_07030608	682795	FibrobacteresAcidobacteria group	Acidobacterium sp. MP5ACTX8
2737	ADW71058	696844	FibrobacteresAcidobacteria group	Acidobacterium sp. MP5ACTX9
2737	YP_004210376	696844	FibrobacteresAcidobacteria group	Acidobacterium sp. MP5ACTX9
2737	CBJ34881	859657	Betaproteobacteria	Ralstonia solanacearum PSI07
2737	YP_003749524	859657	Betaproteobacteria	Ralstonia solanacearum PSI07
2737	AAU46937	243160	Betaproteobacteria	Burkholderia mallei ATCC 23344
2737	YP_105381	243160	Betaproteobacteria	Burkholderia mallei ATCC 23344
2737	CAH38238	272560	Betaproteobacteria	Burkholderia pseudomallei K96243
2737	YP_110787	272560	Betaproteobacteria	Burkholderia pseudomallei K96243
2737	EDS82456	320374	Betaproteobacteria	Burkholderia pseudomallei S13
2737	ZP_04899444	320374	Betaproteobacteria	Burkholderia pseudomallei S13
2737	ABO03581	320389	Betaproteobacteria	Burkholderia mallei NCTC 10247
2737	YP_001078989	320389	Betaproteobacteria	Burkholderia mallei NCTC 10247
2737	EEP88515	320390	Betaproteobacteria	Burkholderia mallei GB8 horse 4
2737	ZP_00442437	320390	Betaproteobacteria	Burkholderia mallei GB8 horse 4
2737	EDU10778	331109	Betaproteobacteria	Burkholderia pseudomallei 1655
2737	ZP_04889794	331109	Betaproteobacteria	Burkholderia pseudomallei 1655
2737	EDO93175	331978	Betaproteobacteria	Burkholderia pseudomallei Pasteur 52237
2737	ZP_04896337	331978	Betaproteobacteria	Burkholderia pseudomallei Pasteur 52237
2737	EDK52042	334802	Betaproteobacteria	Burkholderia mallei FMH
2737	ZP_04910436	334802	Betaproteobacteria	Burkholderia mallei FMH
2737	EDK57345	334803	Betaproteobacteria	Burkholderia mallei JHU
2737	ZP_04915399	334803	Betaproteobacteria	Burkholderia mallei JHU
2737	EDK82824	370895	Betaproteobacteria	Burkholderia mallei 2002721280
2737	ZP_04971949	370895	Betaproteobacteria	Burkholderia mallei 2002721280
2737	EED40784	391601	Gammaproteobacteria	Stenotrophomonas sp. SKA14
2737	ZP_05136723	391601	Gammaproteobacteria	Stenotrophomonas sp. SKA14
2737	EDP85511	412021	Betaproteobacteria	Burkholderia mallei ATCC 10399
2737	ZP_04881157	412021	Betaproteobacteria	Burkholderia mallei ATCC 10399
2737	ABN00172	412022	Betaproteobacteria	Burkholderia mallei NCTC 10229
2737	YP_001024655	412022	Betaproteobacteria	Burkholderia mallei NCTC 10229
2737	EBA49550	425067	Betaproteobacteria	Burkholderia pseudomallei 305
2737	ZP_01765763	425067	Betaproteobacteria	Burkholderia pseudomallei 305
2737	ZP_02509311	441152	Betaproteobacteria	Burkholderia pseudomallei BCC215
2737	ZP_02493215	441153	Betaproteobacteria	Burkholderia pseudomallei NCTC 13177
2737	ZP_02474560	441155	Betaproteobacteria	Burkholderia pseudomallei B7210
2737	ZP_02485051	441156	Betaproteobacteria	Burkholderia pseudomallei 7894
2737	ZP_02459048	441158	Betaproteobacteria	Burkholderia pseudomallei 9
2737	ZP_02450883	441159	Betaproteobacteria	Burkholderia pseudomallei 91
2737	ZP_02406272	441161	Betaproteobacteria	Burkholderia pseudomallei DM98
2737	ADB53545	469383	Actinobacteria	Conexibacter woesei DSM 14684
2737	YP_003396920	469383	Actinobacteria	Conexibacter woesei DSM 14684
2737	CAQ44925	522373	Gammaproteobacteria	Stenotrophomonas maltophilia K279a
2737	YP_001971235	522373	Gammaproteobacteria	Stenotrophomonas maltophilia K279a
2737	EEC38627	557724	Betaproteobacteria	Burkholderia pseudomallei 576
2737	ZP_03450815	557724	Betaproteobacteria	Burkholderia pseudomallei 576
2737	EEH28744	595498	Betaproteobacteria	Burkholderia pseudomallei Pakistan 9
2737	ZP_03790534	595498	Betaproteobacteria	Burkholderia pseudomallei Pakistan 9
2737	ACF50864	391008	Gammaproteobacteria	Stenotrophomonas maltophilia R551-3
2737	YP_002027547	391008	Gammaproteobacteria	Stenotrophomonas maltophilia R551-3
2737	ADV83763	401053	FibrobacteresAcidobacteria group	Terriglobus saanensis SP1PR4
2737	YP_004183757	401053	FibrobacteresAcidobacteria group	Terriglobus saanensis SP1PR4
2737	ZP_02381996	441166	Betaproteobacteria	Burkholderia ubonensis Bu
2737	AEG71204	1031711	Betaproteobacteria	Ralstonia solanacearum Po82
2737	ZP_05591226	271848	Betaproteobacteria	Burkholderia thailandensis E264
2737	ZP_02466039	441157	Betaproteobacteria	Burkholderia thailandensis MSMB43
2737	ZP_02385043	441164	Betaproteobacteria	Burkholderia thailandensis Bt4
2737	ZP_02371145	441165	Betaproteobacteria	Burkholderia thailandensis TXDOH
2737	ACL66088	455488	deltaepsilon subdivisions	Anaeromyxobacter dehalogenans 2CP-1
2737	YP_002493154	455488	deltaepsilon subdivisions	Anaeromyxobacter dehalogenans 2CP-1
2737	ADX57477	640510	Betaproteobacteria	Burkholderia sp. CCGE1001
2737	YP_004230537	640510	Betaproteobacteria	Burkholderia sp. CCGE1001
2737	ABF42468	204669	FibrobacteresAcidobacteria group	Candidatus Koribacter versatilis Ellin345
2737	YP_592542	204669	FibrobacteresAcidobacteria group	Candidatus Koribacter versatilis Ellin345
2737	CAR54817	216591	Betaproteobacteria	Burkholderia cenocepacia J2315
2737	YP_002233578	216591	Betaproteobacteria	Burkholderia cenocepacia J2315
2737	ABF79322	331271	Betaproteobacteria	Burkholderia cenocepacia AU 1054
2737	YP_624295	331271	Betaproteobacteria	Burkholderia cenocepacia AU 1054
2737	ABK10664	331272	Betaproteobacteria	Burkholderia cenocepacia HI2424
2737	YP_837557	331272	Betaproteobacteria	Burkholderia cenocepacia HI2424
2737	EAY65223	350702	Betaproteobacteria	Burkholderia cenocepacia PC184
2737	ZP_04942052	350702	Betaproteobacteria	Burkholderia cenocepacia PC184
2737	CAJ95678	381666	Betaproteobacteria	Ralstonia eutropha H16
2737	YP_729043	381666	Betaproteobacteria	Ralstonia eutropha H16
2737	ACD21474	398527	Betaproteobacteria	Burkholderia phytofirmans PsJN
2737	YP_001890845	398527	Betaproteobacteria	Burkholderia phytofirmans PsJN
2737	ACA92753	406425	Betaproteobacteria	Burkholderia cenocepacia MC0-3
2737	YP_001777243	406425	Betaproteobacteria	Burkholderia cenocepacia MC0-3
2737	CAQ69694	977880	Betaproteobacteria	Cupriavidus taiwanensis LMG 19424
2737	YP_002005759	977880	Betaproteobacteria	Cupriavidus taiwanensis LMG 19424
2774	BAC89582	251221	Cyanobacteria	Gloeobacter violaceus PCC 7421
2774	NP_924587	251221	Cyanobacteria	Gloeobacter violaceus PCC 7421
2774	AAV82436	283942	Gammaproteobacteria	Idiomarina loihiensis L2TR
2774	YP_155985	283942	Gammaproteobacteria	Idiomarina loihiensis L2TR
2774	ABU78211	290339	Gammaproteobacteria	Cronobacter sakazakii ATCC BAA-894
2774	YP_001439047	290339	Gammaproteobacteria	Cronobacter sakazakii ATCC BAA-894
2774	EAY70936	350701	Betaproteobacteria	Burkholderia dolosa AUO158
2774	ZP_04947765	350701	Betaproteobacteria	Burkholderia dolosa AUO158
2774	AEG92063	365046	Betaproteobacteria	Ramlibacter tataouinensis TTB310
2774	YP_004618082	365046	Betaproteobacteria	Ramlibacter tataouinensis TTB310
2774	ADO75269	378806	deltaepsilon subdivisions	Stigmatella aurantiaca DW43-1
2774	EAU69920	378806	deltaepsilon subdivisions	Stigmatella aurantiaca DW43-1
2774	YP_003957096	378806	deltaepsilon subdivisions	Stigmatella aurantiaca DW43-1
2774	ZP_01459344	378806	deltaepsilon subdivisions	Stigmatella aurantiaca DW43-1
2774	EDM84358	391597	Betaproteobacteria	Limnobacter sp. MED105
2774	ZP_01914590	391597	Betaproteobacteria	Limnobacter sp. MED105
2774	ADV84473	401053	FibrobacteresAcidobacteria group	Terriglobus saanensis SP1PR4
2774	YP_004184467	401053	FibrobacteresAcidobacteria group	Terriglobus saanensis SP1PR4
2774	ACS22189	543728	Betaproteobacteria	Variovorax paradoxus S110
2774	YP_002947455	543728	Betaproteobacteria	Variovorax paradoxus S110
2774	EFE94557	667129	Gammaproteobacteria	Serratia odorifera DSM 4582
2774	ZP_06640455	667129	Gammaproteobacteria	Serratia odorifera DSM 4582
2774	CBA28343	693216	Gammaproteobacteria	Cronobacter turicensis z3032
2774	YP_003209244	693216	Gammaproteobacteria	Cronobacter turicensis z3032
2774	ADX17248	909946	Gammaproteobacteria	Salmonella enterica subsp. enterica serovar Typhimurium str. ST474
2774	ABM24872	351745	Gammaproteobacteria	Shewanella sp. W3-18-1
2774	YP_963426	351745	Gammaproteobacteria	Shewanella sp. W3-18-1
2774	ABC82651	290397	deltaepsilon subdivisions	Anaeromyxobacter dehalogenans 2CP-C
2774	YP_466088	290397	deltaepsilon subdivisions	Anaeromyxobacter dehalogenans 2CP-C
2774	ABW31769	329726	Cyanobacteria	Acaryochloris marina MBIC11017
2774	YP_001521083	329726	Cyanobacteria	Acaryochloris marina MBIC11017
2774	ACG74192	447217	deltaepsilon subdivisions	Anaeromyxobacter sp. K
2774	YP_002135321	447217	deltaepsilon subdivisions	Anaeromyxobacter sp. K
2774	ACL66409	455488	deltaepsilon subdivisions	Anaeromyxobacter dehalogenans 2CP-1
2774	YP_002493475	455488	deltaepsilon subdivisions	Anaeromyxobacter dehalogenans 2CP-1
2774	EGP43413	1003200	Betaproteobacteria	Achromobacter xylosoxidans AXX-A
2774	AEG98388	1028307	Gammaproteobacteria	Enterobacter aerogenes KCTC 2190
2774	YP_004593667	1028307	Gammaproteobacteria	Enterobacter aerogenes KCTC 2190
2774	EFV86359	562971	Betaproteobacteria	Achromobacter xylosoxidans C54
2774	EEY89480	575588	Gammaproteobacteria	Acinetobacter lwoffii SH145
2774	ZP_06069863	575588	Gammaproteobacteria	Acinetobacter lwoffii SH145
2774	EDT40274	396597	Betaproteobacteria	Burkholderia ambifaria MEX-5
2774	ZP_02908582	396597	Betaproteobacteria	Burkholderia ambifaria MEX-5
2774	EDT11233	396598	Betaproteobacteria	Burkholderia graminis C4D1M
2774	ZP_02882949	396598	Betaproteobacteria	Burkholderia graminis C4D1M
2774	ACB68388	398577	Betaproteobacteria	Burkholderia ambifaria MC40-6
2774	YP_001815941	398577	Betaproteobacteria	Burkholderia ambifaria MC40-6
2774	EGM79125	506534	Gammaproteobacteria	Rheinheimera sp. A13L
2774	ZP_08569381	506534	Gammaproteobacteria	Rheinheimera sp. A13L
2774	ABX67144	1016998	Gammaproteobacteria	Salmonella enterica subsp. enterica serovar Paratyphi B str. SPB7
2774	YP_001587977	1016998	Gammaproteobacteria	Salmonella enterica subsp. enterica serovar Paratyphi B str. SPB7
2774	CBW17573	216597	Gammaproteobacteria	Salmonella enterica subsp. enterica serovar Typhimurium str. SL1344
2774	EDT02249	396596	Betaproteobacteria	Burkholderia ambifaria IOP40-10
2774	ZP_02892157	396596	Betaproteobacteria	Burkholderia ambifaria IOP40-10
2774	EDX45908	439842	Gammaproteobacteria	Salmonella enterica subsp. enterica serovar Kentucky str. CVM29188
2774	ZP_03076689	439842	Gammaproteobacteria	Salmonella enterica subsp. enterica serovar Kentucky str. CVM29188
2774	EDY24366	439846	Gammaproteobacteria	Salmonella enterica subsp. enterica serovar Saintpaul str. SARA23
2774	ZP_03163565	439846	Gammaproteobacteria	Salmonella enterica subsp. enterica serovar Saintpaul str. SARA23
2774	EDZ15761	440534	Gammaproteobacteria	Salmonella enterica subsp. enterica serovar 4,[5],12:i:- str. CVM23701
2774	ZP_02573991	440534	Gammaproteobacteria	Salmonella enterica subsp. enterica serovar 4,[5],12:i:- str. CVM23701
2774	EDZ26308	454164	Gammaproteobacteria	Salmonella enterica subsp. enterica serovar Heidelberg str. SL486
2774	ZP_02666011	454164	Gammaproteobacteria	Salmonella enterica subsp. enterica serovar Heidelberg str. SL486
2774	ACH52047	454166	Gammaproteobacteria	Salmonella enterica subsp. enterica serovar Agona str. SL483
2774	YP_002146492	454166	Gammaproteobacteria	Salmonella enterica subsp. enterica serovar Agona str. SL483
2774	EDZ08206	454167	Gammaproteobacteria	Salmonella enterica subsp. enterica serovar Javiana str. GA_MM04042433
2774	ZP_03218869	454167	Gammaproteobacteria	Salmonella enterica subsp. enterica serovar Javiana str. GA_MM04042433
2774	EDX52848	454168	Gammaproteobacteria	Salmonella enterica subsp. enterica serovar Newport str. SL317
2774	ZP_02696955	454168	Gammaproteobacteria	Salmonella enterica subsp. enterica serovar Newport str. SL317
2774	ACF68809	454169	Gammaproteobacteria	Salmonella enterica subsp. enterica serovar Heidelberg str. SL476
2774	YP_002045587	454169	Gammaproteobacteria	Salmonella enterica subsp. enterica serovar Heidelberg str. SL476
2774	EDZ22218	454231	Gammaproteobacteria	Salmonella enterica subsp. enterica serovar Kentucky str. CDC 191
2774	ZP_02654998	454231	Gammaproteobacteria	Salmonella enterica subsp. enterica serovar Kentucky str. CDC 191
2774	EDZ37243	465516	Gammaproteobacteria	Salmonella enterica subsp. enterica serovar Hadar str. RI_05P066
2774	ZP_02682250	465516	Gammaproteobacteria	Salmonella enterica subsp. enterica serovar Hadar str. RI_05P066
2774	ACY88341	588858	Gammaproteobacteria	Salmonella enterica subsp. enterica serovar Typhimurium str. 14028S
2774	BAJ36508	718274	Gammaproteobacteria	Salmonella enterica subsp. enterica serovar Typhimurium str. T000240
2774	EFX49232	946034	Gammaproteobacteria	Salmonella enterica subsp. enterica serovar Typhimurium str. TN061786
2774	AEF07417	990282	Gammaproteobacteria	Salmonella enterica subsp. enterica serovar Typhimurium str. UK-1
2774	AAL20468	99287	Gammaproteobacteria	Salmonella enterica subsp. enterica serovar Typhimurium str. LT2
2774	NP_460509	99287	Gammaproteobacteria	Salmonella enterica subsp. enterica serovar Typhimurium str. LT2
2774	ADD42069	446470	Actinobacteria	Stackebrandtia nassauensis DSM 44728
2774	YP_003511162	446470	Actinobacteria	Stackebrandtia nassauensis DSM 44728
2774	ADB35748	479435	Actinobacteria	Kribbella flavida DSM 17836
2774	YP_003384547	479435	Actinobacteria	Kribbella flavida DSM 17836
2774	CCC30463	218493	Gammaproteobacteria	Salmonella bongori NCTC 12419
2774	CBA30105	667019	Betaproteobacteria	Curvibacter putative symbiont of Hydra magnipapillata
2774	CBK84790	718254	Gammaproteobacteria	Enterobacter cloacae subsp. cloacae NCTC 9394
2774	EGK60467	888063	Gammaproteobacteria	Enterobacter hormaechei ATCC 49162
2774	ZP_08498311	888063	Gammaproteobacteria	Enterobacter hormaechei ATCC 49162
2853	ACK80715	243159	Gammaproteobacteria	Acidithiobacillus ferrooxidans ATCC 23270
2853	YP_002425908	243159	Gammaproteobacteria	Acidithiobacillus ferrooxidans ATCC 23270
2853	EFG73433	243261	Betaproteobacteria	Burkholderia sp. Ch1-1
2853	ZP_06838987	243261	Betaproteobacteria	Burkholderia sp. Ch1-1
2853	ABE34528	266265	Betaproteobacteria	Burkholderia xenovorans LB400
2853	YP_553878	266265	Betaproteobacteria	Burkholderia xenovorans LB400
2853	ACO77283	322710	Gammaproteobacteria	Azotobacter vinelandii DJ
2853	YP_002798258	322710	Gammaproteobacteria	Azotobacter vinelandii DJ
2853	CAA46488	354	Gammaproteobacteria	Azotobacter vinelandii
2853	P53576	354	Gammaproteobacteria	Azotobacter vinelandii
2853	ABM37621	365044	Betaproteobacteria	Polaromonas naphthalenivorans CJ2
2853	YP_982542	365044	Betaproteobacteria	Polaromonas naphthalenivorans CJ2
2853	ACH83434	380394	Gammaproteobacteria	Acidithiobacillus ferrooxidans ATCC 53993
2853	YP_002219641	380394	Gammaproteobacteria	Acidithiobacillus ferrooxidans ATCC 53993
2853	ACB33636	395495	Betaproteobacteria	Leptothrix cholodnii SP-6
2853	YP_001790401	395495	Betaproteobacteria	Leptothrix cholodnii SP-6
2853	EGJ09549	987059	Betaproteobacteria	Rubrivivax benzoatilyticus JA2
2853	ZP_08401216	987059	Betaproteobacteria	Rubrivivax benzoatilyticus JA2
2853	ABO58909	269482	Betaproteobacteria	Burkholderia vietnamiensis G4
2853	YP_001115164	269482	Betaproteobacteria	Burkholderia vietnamiensis G4
2853	CAP64036	977880	Betaproteobacteria	Cupriavidus taiwanensis LMG 19424
2853	YP_001796225	977880	Betaproteobacteria	Cupriavidus taiwanensis LMG 19424
2853	ADJ64329	757424	Betaproteobacteria	Herbaspirillum seropedicae SmR1
2853	YP_003776237	757424	Betaproteobacteria	Herbaspirillum seropedicae SmR1
2853	ACC76625	391038	Betaproteobacteria	Burkholderia phymatum STM815
2853	YP_001863675	391038	Betaproteobacteria	Burkholderia phymatum STM815
2908	ACK79198	243159	Gammaproteobacteria	Acidithiobacillus ferrooxidans ATCC 23270
2908	YP_002425907	243159	Gammaproteobacteria	Acidithiobacillus ferrooxidans ATCC 23270
2908	EFG73432	243261	Betaproteobacteria	Burkholderia sp. Ch1-1
2908	ZP_06838986	243261	Betaproteobacteria	Burkholderia sp. Ch1-1
2908	ABE34529	266265	Betaproteobacteria	Burkholderia xenovorans LB400
2908	YP_553879	266265	Betaproteobacteria	Burkholderia xenovorans LB400
2908	ABO58908	269482	Betaproteobacteria	Burkholderia vietnamiensis G4
2908	YP_001115163	269482	Betaproteobacteria	Burkholderia vietnamiensis G4
2908	ACO77284	322710	Gammaproteobacteria	Azotobacter vinelandii DJ
2908	YP_002798259	322710	Gammaproteobacteria	Azotobacter vinelandii DJ
2908	CAA46489	354	Gammaproteobacteria	Azotobacter vinelandii
2908	P53574	354	Gammaproteobacteria	Azotobacter vinelandii
2908	ACH83433	380394	Gammaproteobacteria	Acidithiobacillus ferrooxidans ATCC 53993
2908	YP_002219640	380394	Gammaproteobacteria	Acidithiobacillus ferrooxidans ATCC 53993
2908	ADJ64330	757424	Betaproteobacteria	Herbaspirillum seropedicae SmR1
2908	YP_003776238	757424	Betaproteobacteria	Herbaspirillum seropedicae SmR1
2908	EGJ09550	987059	Betaproteobacteria	Rubrivivax benzoatilyticus JA2
2908	ZP_08401217	987059	Betaproteobacteria	Rubrivivax benzoatilyticus JA2
2908	ACB33637	395495	Betaproteobacteria	Leptothrix cholodnii SP-6
2908	YP_001790402	395495	Betaproteobacteria	Leptothrix cholodnii SP-6

## Sheet: PlantSym
Group ID	Hit ID	Taxa ID	Taxa	Species name
2572	BAH55328	201174	Actinobacteria	Rhodococcus opacus B4
2572	YP_002784273	201174	Actinobacteria	Rhodococcus opacus B4
2572	ABI88290	28216	Betaproteobacteria	Burkholderia ambifaria AMMD
2572	YP_774624	28216	Betaproteobacteria	Burkholderia ambifaria AMMD
2572	ABF76971	28216	Betaproteobacteria	Burkholderia cenocepacia AU 1054
2572	YP_621944	28216	Betaproteobacteria	Burkholderia cenocepacia AU 1054
2572	ABK09431	28216	Betaproteobacteria	Burkholderia cenocepacia HI2424
2572	YP_836324	28216	Betaproteobacteria	Burkholderia cenocepacia HI2424
2572	CAR51228	28216	Betaproteobacteria	Burkholderia cenocepacia J2315
2572	YP_002230076	28216	Betaproteobacteria	Burkholderia cenocepacia J2315
2572	ACA91870	28216	Betaproteobacteria	Burkholderia cenocepacia MC0-3
2572	YP_001765992	28216	Betaproteobacteria	Burkholderia cenocepacia MC0-3
2572	EAY63776	28216	Betaproteobacteria	Burkholderia cenocepacia PC184
2572	ZP_04940605	28216	Betaproteobacteria	Burkholderia cenocepacia PC184
2572	ABX14311	28216	Betaproteobacteria	Burkholderia multivorans ATCC 17616
2572	BAG44534	28216	Betaproteobacteria	Burkholderia multivorans ATCC 17616
2572	YP_001578808	28216	Betaproteobacteria	Burkholderia multivorans ATCC 17616
2572	YP_001947070	28216	Betaproteobacteria	Burkholderia multivorans ATCC 17616
2572	EEE01130	28216	Betaproteobacteria	Burkholderia multivorans CGD1
2572	ZP_03584280	28216	Betaproteobacteria	Burkholderia multivorans CGD1
2572	EEE05816	28216	Betaproteobacteria	Burkholderia multivorans CGD2
2572	ZP_03579738	28216	Betaproteobacteria	Burkholderia multivorans CGD2
2572	EEE12764	28216	Betaproteobacteria	Burkholderia multivorans CGD2M
2572	ZP_03573164	28216	Betaproteobacteria	Burkholderia multivorans CGD2M
2572	ACC75798	28216	Betaproteobacteria	Burkholderia phymatum STM815
2572	YP_001862844	28216	Betaproteobacteria	Burkholderia phymatum STM815
2572	ACC73035	28216	Betaproteobacteria	Burkholderia phymatum STM815
2572	YP_001860081	28216	Betaproteobacteria	Burkholderia phymatum STM815
2572	ACB35561	28216	Betaproteobacteria	Leptothrix cholodnii SP-6
2572	YP_001792326	28216	Betaproteobacteria	Leptothrix cholodnii SP-6
2572	CBJ43383	28216	Betaproteobacteria	Ralstonia solanacearum CFBP2957
2572	YP_003745990	28216	Betaproteobacteria	Ralstonia solanacearum CFBP2957
2572	CAQ61738	28216	Betaproteobacteria	Ralstonia solanacearum IPO1609
2572	YP_002259806	28216	Betaproteobacteria	Ralstonia solanacearum IPO1609
2572	CAQ35349	28216	Betaproteobacteria	Ralstonia solanacearum MolK2
2572	YP_002253591	28216	Betaproteobacteria	Ralstonia solanacearum MolK2
2572	EAP72540	28216	Betaproteobacteria	Ralstonia solanacearum UW551
2572	ZP_00945006	28216	Betaproteobacteria	Ralstonia solanacearum UW551
2572	CAY48623	1236	Gammaproteobacteria	Pseudomonas fluorescens SBW25
2572	YP_002871994	1236	Gammaproteobacteria	Pseudomonas fluorescens SBW25
2572	EFQ63965	1236	Gammaproteobacteria	Pseudomonas fluorescens WH6
2572	ZP_07774884	1236	Gammaproteobacteria	Pseudomonas fluorescens WH6
2572	EFH99799	1236	Gammaproteobacteria	Pseudomonas savastanoi pv. savastanoi NCPPB 3335
2572	ZP_07004924	1236	Gammaproteobacteria	Pseudomonas savastanoi pv. savastanoi NCPPB 3335
2572	ZP_06481655	1236	Gammaproteobacteria	Pseudomonas syringae pv. aesculi str. 2250
2572	ZP_06459243	1236	Gammaproteobacteria	Pseudomonas syringae pv. aesculi str. NCPPB3681
2572	AAZ33202	1236	Gammaproteobacteria	Pseudomonas syringae pv. phaseolicola 1448A
2572	YP_274544	1236	Gammaproteobacteria	Pseudomonas syringae pv. phaseolicola 1448A
2572	ZP_05638598	1236	Gammaproteobacteria	Pseudomonas syringae pv. tabaci ATCC 11528
3150	EFL14159	201174	Actinobacteria	Streptomyces sp. C
3150	ZP_07285790	201174	Actinobacteria	Streptomyces sp. C
3150	EDX26308	201174	Actinobacteria	Streptomyces sp. Mg1
3150	ZP_05001797	201174	Actinobacteria	Streptomyces sp. Mg1
3150	EFG65545	201174	Actinobacteria	Streptomyces sp. SPB74
3150	ZP_06826819	201174	Actinobacteria	Streptomyces sp. SPB74
3150	EFK98731	201174	Actinobacteria	Streptomyces sp. SPB78
3150	ZP_07270363	201174	Actinobacteria	Streptomyces sp. SPB78
3150	EFL30918	201174	Actinobacteria	Streptomyces viridochromogenes DSM 40736
3150	ZP_07302549	201174	Actinobacteria	Streptomyces viridochromogenes DSM 40736
3150	ABM33110	28216	Betaproteobacteria	Acidovorax citrulli AAC00-1
3150	YP_970884	28216	Betaproteobacteria	Acidovorax citrulli AAC00-1
3150	EDT07076	28216	Betaproteobacteria	Burkholderia graminis C4D1M
3150	ZP_02887370	28216	Betaproteobacteria	Burkholderia graminis C4D1M
3150	ACC69949	28216	Betaproteobacteria	Burkholderia phymatum STM815
3150	YP_001856995	28216	Betaproteobacteria	Burkholderia phymatum STM815
3150	ACD17381	28216	Betaproteobacteria	Burkholderia phytofirmans PsJN
3150	YP_001896605	28216	Betaproteobacteria	Burkholderia phytofirmans PsJN
3150	ACD18913	28216	Betaproteobacteria	Burkholderia phytofirmans PsJN
3150	YP_001888283	28216	Betaproteobacteria	Burkholderia phytofirmans PsJN
3150	CBW74245	28216	Betaproteobacteria	Burkholderia rhizoxinica HKI 454
3150	YP_004028389	28216	Betaproteobacteria	Burkholderia rhizoxinica HKI 454
3150	ADG16276	28216	Betaproteobacteria	Burkholderia sp. CCGE1002
3150	YP_003605787	28216	Betaproteobacteria	Burkholderia sp. CCGE1002
3150	ADN61201	28216	Betaproteobacteria	Burkholderia sp. CCGE1003
3150	YP_003910492	28216	Betaproteobacteria	Burkholderia sp. CCGE1003
3150	EFG72803	28216	Betaproteobacteria	Burkholderia sp. Ch1-1
3150	ZP_06839262	28216	Betaproteobacteria	Burkholderia sp. Ch1-1
3150	EDZ97345	28216	Betaproteobacteria	Burkholderia sp. H160
3150	ZP_03271075	28216	Betaproteobacteria	Burkholderia sp. H160
3150	ABE35100	28216	Betaproteobacteria	Burkholderia xenovorans LB400
3150	YP_554450	28216	Betaproteobacteria	Burkholderia xenovorans LB400
3150	ABD69500	28216	Betaproteobacteria	Rhodoferax ferrireducens T118
3150	YP_523031	28216	Betaproteobacteria	Rhodoferax ferrireducens T118
3150	ACZ38903	200795	Chloroflexi	Sphaerobacter thermophilus DSM 20745
3150	YP_003319725	200795	Chloroflexi	Sphaerobacter thermophilus DSM 20745
3150	AAF10929	1297	Deinococcus-Thermus	Deinococcus radiodurans R1
3150	NP_295080	1297	Deinococcus-Thermus	Deinococcus radiodurans R1
3150	ABF90163	68525	delta/epsilon subdivisions	Myxococcus xanthus DK 1622
3150	YP_629228	68525	delta/epsilon subdivisions	Myxococcus xanthus DK 1622
3150	ADO71575	68525	delta/epsilon subdivisions	Stigmatella aurantiaca DW4/3-1
3150	EAU62819	68525	delta/epsilon subdivisions	Stigmatella aurantiaca DW4/3-1
3150	YP_003953402	68525	delta/epsilon subdivisions	Stigmatella aurantiaca DW4/3-1
3150	ZP_01466398	68525	delta/epsilon subdivisions	Stigmatella aurantiaca DW4/3-1
3150	ABP67208	1239	Firmicutes	Caldicellulosiruptor saccharolyticus DSM 8903
3150	YP_001180399	1239	Firmicutes	Caldicellulosiruptor saccharolyticus DSM 8903
3150	EFF67287	1239	Firmicutes	Selenomonas noxia ATCC 43541
3150	ZP_06602486	1239	Firmicutes	Selenomonas noxia ATCC 43541
3150	EFR41623	1239	Firmicutes	Selenomonas sp. oral taxon 137 str. F0430
3150	ZP_07828827	1239	Firmicutes	Selenomonas sp. oral taxon 137 str. F0430
3150	EFM22464	1239	Firmicutes	Selenomonas sp. oral taxon 149 str. 67H29BP
3150	ZP_07398116	1239	Firmicutes	Selenomonas sp. oral taxon 149 str. 67H29BP
3150	ADD02590	1239	Firmicutes	Thermoanaerobacter italicus Ab9
3150	YP_003477152	1239	Firmicutes	Thermoanaerobacter italicus Ab9
3150	ADH61090	1239	Firmicutes	Thermoanaerobacter mathranii subsp. mathranii str. A3
3150	YP_003677101	1239	Firmicutes	Thermoanaerobacter mathranii subsp. mathranii str. A3
3150	EAX49016	1239	Firmicutes	Thermosinus carboxydivorans Nor1
3150	ZP_01665371	1239	Firmicutes	Thermosinus carboxydivorans Nor1
3150	ADN76592	1236	Gammaproteobacteria	Ferrimonas balearica DSM 9799
3150	YP_003913666	1236	Gammaproteobacteria	Ferrimonas balearica DSM 9799
3150	ABR72418	1236	Gammaproteobacteria	Marinomonas sp. MWYL1
3150	YP_001342353	1236	Gammaproteobacteria	Marinomonas sp. MWYL1
3150	ADU69827	1236	Gammaproteobacteria	Pantoea sp. At-9b
3150	YP_004116383	1236	Gammaproteobacteria	Pantoea sp. At-9b
3150	EAS45713	1236	Gammaproteobacteria	Photobacterium profundum 3TCK
3150	ZP_01218120	1236	Gammaproteobacteria	Photobacterium profundum 3TCK
3150	CAG23603	1236	Gammaproteobacteria	Photobacterium profundum SS9
3150	YP_133403	1236	Gammaproteobacteria	Photobacterium profundum SS9
3150	CAG21275	1236	Gammaproteobacteria	Photobacterium profundum SS9
3150	YP_131077	1236	Gammaproteobacteria	Photobacterium profundum SS9
3150	EAZ58229	1236	Gammaproteobacteria	Pseudomonas aeruginosa 2192
3150	ZP_04934110	1236	Gammaproteobacteria	Pseudomonas aeruginosa 2192
3150	EAZ52799	1236	Gammaproteobacteria	Pseudomonas aeruginosa C3719
3150	ZP_04928680	1236	Gammaproteobacteria	Pseudomonas aeruginosa C3719
3150	CAW27679	1236	Gammaproteobacteria	Pseudomonas aeruginosa LESB58
3150	YP_002440541	1236	Gammaproteobacteria	Pseudomonas aeruginosa LESB58
3150	ABR82506	1236	Gammaproteobacteria	Pseudomonas aeruginosa PA7
3150	YP_001348271	1236	Gammaproteobacteria	Pseudomonas aeruginosa PA7
3150	ZP_06878716	1236	Gammaproteobacteria	Pseudomonas aeruginosa PAb1
3150	ZP_01365713	1236	Gammaproteobacteria	Pseudomonas aeruginosa PACS2
3150	AAG05739	1236	Gammaproteobacteria	Pseudomonas aeruginosa PAO1
3150	NP_251041	1236	Gammaproteobacteria	Pseudomonas aeruginosa PAO1
3150	ABJ11527	1236	Gammaproteobacteria	Pseudomonas aeruginosa UCBPP-PA14
3150	YP_790892	1236	Gammaproteobacteria	Pseudomonas aeruginosa UCBPP-PA14
3150	AAY95651	1236	Gammaproteobacteria	Pseudomonas fluorescens Pf-5
3150	YP_257386	1236	Gammaproteobacteria	Pseudomonas fluorescens Pf-5
3150	ABP85124	1236	Gammaproteobacteria	Pseudomonas mendocina ymp
3150	YP_001187856	1236	Gammaproteobacteria	Pseudomonas mendocina ymp
3150	EFP97534	1236	Gammaproteobacteria	Vibrio caribbenthicus ATCC BAA-2122
3150	ZP_07742057	1236	Gammaproteobacteria	Vibrio caribbenthicus ATCC BAA-2122
3150	EEX38552	1236	Gammaproteobacteria	Vibrio metschnikovii CIP 69.14
3150	ZP_05880496	1236	Gammaproteobacteria	Vibrio metschnikovii CIP 69.14
3150	EFO42434	1236	Gammaproteobacteria	Vibrio parahaemolyticus AN-5034
3150	ZP_05892174	1236	Gammaproteobacteria	Vibrio parahaemolyticus AN-5034
3150	EDM60813	1236	Gammaproteobacteria	Vibrio parahaemolyticus AQ3810
3150	ZP_01989386	1236	Gammaproteobacteria	Vibrio parahaemolyticus AQ3810
3150	EFO52386	1236	Gammaproteobacteria	Vibrio parahaemolyticus K5030
3150	ZP_05778637	1236	Gammaproteobacteria	Vibrio parahaemolyticus K5030
3150	EFO36111	1236	Gammaproteobacteria	Vibrio parahaemolyticus Peru-466
3150	ZP_05902989	1236	Gammaproteobacteria	Vibrio parahaemolyticus Peru-466
3150	BAC62453	1236	Gammaproteobacteria	Vibrio parahaemolyticus RIMD 2210633
3150	NP_800620	1236	Gammaproteobacteria	Vibrio parahaemolyticus RIMD 2210633
3465	ABG03927	201174	Actinobacteria	Rubrobacter xylanophilus DSM 9941
3465	YP_643739	201174	Actinobacteria	Rubrobacter xylanophilus DSM 9941
3465	ABP56002	201174	Actinobacteria	Salinispora tropica CNB-440
3465	YP_001160380	201174	Actinobacteria	Salinispora tropica CNB-440
3465	EFF76295	28216	Betaproteobacteria	Achromobacter piechaudii ATCC 43553
3465	ZP_06686751	28216	Betaproteobacteria	Achromobacter piechaudii ATCC 43553
3465	ADP15242	28216	Betaproteobacteria	Achromobacter xylosoxidans A8
3465	YP_003977957	28216	Betaproteobacteria	Achromobacter xylosoxidans A8
3465	CAJ49763	28216	Betaproteobacteria	Bordetella avium 197N
3465	YP_786669	28216	Betaproteobacteria	Bordetella avium 197N
3465	CAE32432	28216	Betaproteobacteria	Bordetella bronchiseptica RB50
3465	NP_888480	28216	Betaproteobacteria	Bordetella bronchiseptica RB50
3465	CAE37783	28216	Betaproteobacteria	Bordetella parapertussis
3465	NP_884719	28216	Betaproteobacteria	Bordetella parapertussis 12822
3465	CAE43180	28216	Betaproteobacteria	Bordetella pertussis Tohama I
3465	NP_881490	28216	Betaproteobacteria	Bordetella pertussis Tohama I
3465	CAP43080	28216	Betaproteobacteria	Bordetella petrii
3465	YP_001631348	28216	Betaproteobacteria	Bordetella petrii DSM 12804
3465	EAY69670	28216	Betaproteobacteria	Burkholderia dolosa AUO158
3465	ZP_04946499	28216	Betaproteobacteria	Burkholderia dolosa AUO158
3465	EDU08328	28216	Betaproteobacteria	Burkholderia pseudomallei 1655
3465	ZP_04887344	28216	Betaproteobacteria	Burkholderia pseudomallei 1655
3465	ACB74125	51290	Chlamydiae/Verrucomicrobia group	Opitutus terrae PB90-1
3465	YP_001817725	51290	Chlamydiae/Verrucomicrobia group	Opitutus terrae PB90-1
3465	ZP_02925484	51290	Chlamydiae/Verrucomicrobia group	Verrucomicrobium spinosum DSM 4136
3465	ACL66484	68525	delta/epsilon subdivisions	Anaeromyxobacter dehalogenans 2CP-1
3465	YP_002493550	68525	delta/epsilon subdivisions	Anaeromyxobacter dehalogenans 2CP-1
3465	ABC82724	68525	delta/epsilon subdivisions	Anaeromyxobacter dehalogenans 2CP-C
3465	YP_466161	68525	delta/epsilon subdivisions	Anaeromyxobacter dehalogenans 2CP-C
3465	ACG74263	68525	delta/epsilon subdivisions	Anaeromyxobacter sp. K
3465	YP_002135392	68525	delta/epsilon subdivisions	Anaeromyxobacter sp. K
3465	CAN92655	68525	delta/epsilon subdivisions	Sorangium cellulosum So ce 56
3465	YP_001613135	68525	delta/epsilon subdivisions	Sorangium cellulosum So ce 56
3465	ACO31852	131550	Fibrobacteres/Acidobacteria group	Acidobacterium capsulatum ATCC 51196
3465	YP_002754365	131550	Fibrobacteres/Acidobacteria group	Acidobacterium capsulatum ATCC 51196
3465	EFI58313	131550	Fibrobacteres/Acidobacteria group	Acidobacterium sp. MP5ACTX8
3465	ZP_07029219	131550	Fibrobacteres/Acidobacteria group	Acidobacterium sp. MP5ACTX8
3465	ABF39286	131550	Fibrobacteres/Acidobacteria group	Candidatus Koribacter versatilis Ellin345
3465	YP_589360	131550	Fibrobacteres/Acidobacteria group	Candidatus Koribacter versatilis Ellin345
3465	CAQ47594	1236	Gammaproteobacteria	Stenotrophomonas maltophilia K279a
3465	YP_001973877	1236	Gammaproteobacteria	Stenotrophomonas maltophilia K279a
3465	ACF53313	1236	Gammaproteobacteria	Stenotrophomonas maltophilia R551-3
3465	YP_002029996	1236	Gammaproteobacteria	Stenotrophomonas maltophilia R551-3
3465	EED37005	1236	Gammaproteobacteria	Stenotrophomonas sp. SKA14
3465	ZP_05132944	1236	Gammaproteobacteria	Stenotrophomonas sp. SKA14
3465	ADC70894	1236	Gammaproteobacteria	Thioalkalivibrio sp. K90mix
3465	YP_003459630	1236	Gammaproteobacteria	Thioalkalivibrio sp. K90mix
3465	CBA14863	1236	Gammaproteobacteria	Xanthomonas albilineans
3465	YP_003374850	1236	Gammaproteobacteria	Xanthomonas albilineans GPE PC73
3465	AAM35434	1236	Gammaproteobacteria	Xanthomonas axonopodis pv. citri str. 306
3465	NP_640898	1236	Gammaproteobacteria	Xanthomonas axonopodis pv. citri str. 306
3465	CAP49899	1236	Gammaproteobacteria	Xanthomonas campestris pv. campestris
3465	AAY47629	1236	Gammaproteobacteria	Xanthomonas campestris pv. campestris str. 8004
3465	YP_241649	1236	Gammaproteobacteria	Xanthomonas campestris pv. campestris str. 8004
3465	AAM42857	1236	Gammaproteobacteria	Xanthomonas campestris pv. campestris str. ATCC 33913
3465	NP_638933	1236	Gammaproteobacteria	Xanthomonas campestris pv. campestris str. ATCC 33913
3465	YP_001901969	1236	Gammaproteobacteria	Xanthomonas campestris pv. campestris str. B100
3465	CAJ22205	1236	Gammaproteobacteria	Xanthomonas campestris pv. vesicatoria str. 85-10
3465	YP_362305	1236	Gammaproteobacteria	Xanthomonas campestris pv. vesicatoria str. 85-10
3465	EFF47554	1236	Gammaproteobacteria	Xanthomonas fuscans subsp. aurantifolii str. ICPB 10535
3465	ZP_06731322	1236	Gammaproteobacteria	Xanthomonas fuscans subsp. aurantifolii str. ICPB 10535
3465	EFF44442	1236	Gammaproteobacteria	Xanthomonas fuscans subsp. aurantifolii str. ICPB 11122
3465	ZP_06703995	1236	Gammaproteobacteria	Xanthomonas fuscans subsp. aurantifolii str. ICPB 11122
3465	ZP_02241667	1236	Gammaproteobacteria	Xanthomonas oryzae pv. oryzicola BLS256
3465	CAD77630	203682	Planctomycetes	Rhodopirellula baltica SH 1
3465	NP_870553	203682	Planctomycetes	Rhodopirellula baltica SH 1
3465	EAU53396	580370	Zetaproteobacteria	Mariprofundus ferrooxydans PV-1
3465	ZP_01453707	580370	Zetaproteobacteria	Mariprofundus ferrooxydans PV-1
3672	ACC76603	28216	Betaproteobacteria	Burkholderia phymatum STM815
3672	YP_001863653	28216	Betaproteobacteria	Burkholderia phymatum STM815
3672	ADG20683	28216	Betaproteobacteria	Burkholderia sp. CCGE1002
3672	YP_003610194	28216	Betaproteobacteria	Burkholderia sp. CCGE1002
3672	ACB54700	28216	Betaproteobacteria	Burkholderia sp. mpa2.1a
3672	ACB54701	28216	Betaproteobacteria	Burkholderia sp. mpa6.4
3672	CAC42487	28216	Betaproteobacteria	Burkholderia tuberum STM678
3672	CAP64013	28216	Betaproteobacteria	Cupriavidus taiwanensis LMG 19424
3672	YP_001796204	28216	Betaproteobacteria	Cupriavidus taiwanensis LMG 19424
3672	ADC83984	1239	Firmicutes	Bacillus pumilus
3672	ABC68285	1239	Firmicutes	Paenibacillus sp. ICMP 16203
3700	ADP18096	28216	Betaproteobacteria	Achromobacter xylosoxidans A8
3700	YP_003980811	28216	Betaproteobacteria	Achromobacter xylosoxidans A8
3700	CAE33284	28216	Betaproteobacteria	Bordetella bronchiseptica RB50
3700	NP_889328	28216	Betaproteobacteria	Bordetella bronchiseptica RB50
3705	ABK52355	201174	Actinobacteria	Acidothermus cellulolyticus 11B
3705	YP_872341	201174	Actinobacteria	Acidothermus cellulolyticus 11B
3705	ACT02175	1239	Firmicutes	Paenibacillus sp. JDR-2
3705	YP_003012261	1239	Firmicutes	Paenibacillus sp. JDR-2
3722	ACE06565	68336	Bacteroidetes/Chlorobi group	Candidatus Amoebophilus asiaticus 5a2
3722	YP_001958294	68336	Bacteroidetes/Chlorobi group	Candidatus Amoebophilus asiaticus 5a2
3722	ABM31795	28216	Betaproteobacteria	Acidovorax citrulli AAC00-1
3722	YP_969569	28216	Betaproteobacteria	Acidovorax citrulli AAC00-1
3722	EER61317	28216	Betaproteobacteria	Acidovorax delafieldii 2AN
3722	ZP_04761904	28216	Betaproteobacteria	Acidovorax delafieldii 2AN
3722	EED69063	28216	Betaproteobacteria	Comamonas testosteroni KF-1
3722	ZP_03544777	28216	Betaproteobacteria	Comamonas testosteroni KF-1
3722	EDM28229	51290	Chlamydiae/Verrucomicrobia group	Lentisphaera araneosa HTCC2155
3722	ZP_01874334	51290	Chlamydiae/Verrucomicrobia group	Lentisphaera araneosa HTCC2155
3722	AAW40144	200795	Chloroflexi	Dehalococcoides ethenogenes 195
3722	Q3Z8X9	200795	Chloroflexi	Dehalococcoides ethenogenes 195
3722	YP_181320	200795	Chloroflexi	Dehalococcoides ethenogenes 195
3722	A5FRN5	200795	Chloroflexi	Dehalococcoides sp. BAV1
3722	ABQ17136	200795	Chloroflexi	Dehalococcoides sp. BAV1
3722	YP_001214014	200795	Chloroflexi	Dehalococcoides sp. BAV1
3722	CAI82739	200795	Chloroflexi	Dehalococcoides sp. CBDB1
3722	Q3ZWX9	200795	Chloroflexi	Dehalococcoides sp. CBDB1
3722	YP_307655	200795	Chloroflexi	Dehalococcoides sp. CBDB1
3722	ADC73881	200795	Chloroflexi	Dehalococcoides sp. GT
3722	YP_003462337	200795	Chloroflexi	Dehalococcoides sp. GT
3722	ACZ61670	200795	Chloroflexi	Dehalococcoides sp. VS
3722	YP_003329998	200795	Chloroflexi	Dehalococcoides sp. VS
3722	A5UPG6	200795	Chloroflexi	Roseiflexus sp. RS-1
3722	ABQ88519	200795	Chloroflexi	Roseiflexus sp. RS-1
3722	YP_001274469	200795	Chloroflexi	Roseiflexus sp. RS-1
3722		1297	Deinococcus-Thermus	Thermus aquaticus
3722	CAA50039	1297	Deinococcus-Thermus	Thermus thermophilus
3722	P41255	1297	Deinococcus-Thermus	Thermus thermophilus
3722	AAS81027	1297	Deinococcus-Thermus	Thermus thermophilus HB27
3722	Q72JT9	1297	Deinococcus-Thermus	Thermus thermophilus HB27
3722	YP_004654	1297	Deinococcus-Thermus	Thermus thermophilus HB27
3722	BAD70864	1297	Deinococcus-Thermus	Thermus thermophilus HB8
3722	Q5SJG7	1297	Deinococcus-Thermus	Thermus thermophilus HB8
3722	YP_144307	1297	Deinococcus-Thermus	Thermus thermophilus HB8
3722	ABB32585	68525	delta/epsilon subdivisions	Geobacter metallireducens GS-15
3722	YP_385310	68525	delta/epsilon subdivisions	Geobacter metallireducens GS-15
3722	ACM20449	68525	delta/epsilon subdivisions	Geobacter sp. FRC-32
3722	YP_002537550	68525	delta/epsilon subdivisions	Geobacter sp. FRC-32
3722	ABQ27401	68525	delta/epsilon subdivisions	Geobacter uraniireducens Rf4
3722	YP_001231974	68525	delta/epsilon subdivisions	Geobacter uraniireducens Rf4
3722	ABF40288	131550	Fibrobacteres/Acidobacteria group	Candidatus Koribacter versatilis Ellin345
3722	YP_590362	131550	Fibrobacteres/Acidobacteria group	Candidatus Koribacter versatilis Ellin345
3722	ABB15585	1239	Firmicutes	Carboxydothermus hydrogenoformans Z-2901
3722	Q3A9M2	1239	Firmicutes	Carboxydothermus hydrogenoformans Z-2901
3722	YP_361162	1239	Firmicutes	Carboxydothermus hydrogenoformans Z-2901
3722	ABO48724	1239	Firmicutes	Desulfotomaculum reducens MI-1
3722	YP_001111549	1239	Firmicutes	Desulfotomaculum reducens MI-1
3722	ACL68836	1239	Firmicutes	Halothermothrix orenii H 168
3722	YP_002507831	1239	Firmicutes	Halothermothrix orenii H 168
3722	EFI41374	1239	Firmicutes	Peptoniphilus sp. oral taxon 386 str. F0131
3722	ZP_07037625	1239	Firmicutes	Peptoniphilus sp. oral taxon 386 str. F0131
3722	ACV38064	32066	Fusobacteria	Leptotrichia buccalis C-1013-b
3722	YP_003163055	32066	Fusobacteria	Leptotrichia buccalis C-1013-b
3722	EEY34700	32066	Fusobacteria	Leptotrichia goodfellowii F0264
3722	ZP_06012117	32066	Fusobacteria	Leptotrichia goodfellowii F0264
3722	EEX73515	32066	Fusobacteria	Leptotrichia hofstadii F0254
3722	ZP_05902251	32066	Fusobacteria	Leptotrichia hofstadii F0254
3722	ACZ06907	32066	Fusobacteria	Sebaldella termitidis ATCC 33386
3722	YP_003306838	32066	Fusobacteria	Sebaldella termitidis ATCC 33386
3722	ACZ01499	32066	Fusobacteria	Streptobacillus moniliformis DSM 12112
3722	YP_003306376	32066	Fusobacteria	Streptobacillus moniliformis DSM 12112
3722	EFR18287	1236	Gammaproteobacteria	Escherichia coli 2362-75
3722	ZP_07779091	1236	Gammaproteobacteria	Escherichia coli 2362-75
3722	EDV83359	1236	Gammaproteobacteria	Escherichia coli E22
3722	ZP_03044566	1236	Gammaproteobacteria	Escherichia coli E22
3722	CAS10691	1236	Gammaproteobacteria	Escherichia coli O127:H6 str. E2348/69
3722	YP_002330621	1236	Gammaproteobacteria	Escherichia coli O127:H6 str. E2348/69
3722	EFP71899	1236	Gammaproteobacteria	Shigella dysenteriae 1617
3722	ZP_07679934	1236	Gammaproteobacteria	Shigella dysenteriae 1617
3722	ABB63202	1236	Gammaproteobacteria	Shigella dysenteriae Sd197
3722	Q32BV3	1236	Gammaproteobacteria	Shigella dysenteriae Sd197
3722	YP_404693	1236	Gammaproteobacteria	Shigella dysenteriae Sd197
3722	CBK41773	40117	Nitrospirae	Candidatus Nitrospira defluvii
3722	YP_003797698	40117	Nitrospirae	Candidatus Nitrospira defluvii
3722	EES51571	40117	Nitrospirae	Leptospirillum ferrodiazotrophum
3722	EAY56265	40117	Nitrospirae	Leptospirillum rubarum
3722	EDZ38933	40117	Nitrospirae	Leptospirillum sp. Group II 5-way CG
3722	ACI20989	40117	Nitrospirae	Thermodesulfovibrio yellowstonii DSM 11347
3722	YP_002249051	40117	Nitrospirae	Thermodesulfovibrio yellowstonii DSM 11347
3722	ACN83602	203691	Spirochaetes	Brachyspira hyodysenteriae WA1
3722	YP_002721306	203691	Spirochaetes	Brachyspira hyodysenteriae WA1
3722	ADG70825	203691	Spirochaetes	Brachyspira murdochii DSM 12563
3722	YP_003633024	203691	Spirochaetes	Brachyspira murdochii DSM 12563
3722	ADK32309	203691	Spirochaetes	Brachyspira pilosicoli 95/1000
3722	YP_003786810	203691	Spirochaetes	Brachyspira pilosicoli 95/1000
3722	ABJ76096	203691	Spirochaetes	Leptospira borgpetersenii serovar Hardjo-bovis JB197
3722	Q04SM4	203691	Spirochaetes	Leptospira borgpetersenii serovar Hardjo-bovis JB197
3722	YP_800854	203691	Spirochaetes	Leptospira borgpetersenii serovar Hardjo-bovis JB197
3722	ABJ79194	203691	Spirochaetes	Leptospira borgpetersenii serovar Hardjo-bovis L550
3722	Q050Q1	203691	Spirochaetes	Leptospira borgpetersenii serovar Hardjo-bovis L550
3722	YP_798127	203691	Spirochaetes	Leptospira borgpetersenii serovar Hardjo-bovis L550
3722	Q8F4P5	203691	Spirochaetes	Leptospira interrogans
3722	AAN49194	203691	Spirochaetes	Leptospira interrogans serovar Lai str. 56601
3722	NP_712176	203691	Spirochaetes	Leptospira interrogans serovar Lai str. 56601
3722	ADE57493	508458	Synergistetes	Aminobacterium colombiense DSM 12261
3722	YP_003554217	508458	Synergistetes	Aminobacterium colombiense DSM 12261
3722	EFD25352	508458	Synergistetes	Anaerobaculum hydrogeniformans ATCC BAA-1850
3722	ZP_06439206	508458	Synergistetes	Anaerobaculum hydrogeniformans ATCC BAA-1850
3722	EFC90108	508458	Synergistetes	Dethiosulfovibrio peptidovorans DSM 11002
3722	ZP_06391167	508458	Synergistetes	Dethiosulfovibrio peptidovorans DSM 11002
3722	EEX48372	508458	Synergistetes	Jonquetella anthropi E3_33 E1
3722	ZP_05860555	508458	Synergistetes	Jonquetella anthropi E3_33 E1
3722	CBL28044	508458	Synergistetes	Synergistetes bacterium SGP1
3722	ZP_02869929	2323	unclassified Bacteria	candidate division TM7 single-cell isolate TM7a
3722	CAO81524	2323	unclassified Bacteria	Candidatus Cloacamonas acidaminovorans
3722	YP_001741730	2323	unclassified Bacteria	Candidatus Cloacamonas acidaminovorans
3722	CBE68715	2323	unclassified Bacteria	NC10 bacterium Dutch sediment
3722	ACZ40931	2323	unclassified Bacteria	Thermobaculum terrenum ATCC BAA-798
3722	YP_003321753	2323	unclassified Bacteria	Thermobaculum terrenum ATCC BAA-798
3722	EAU55536	580370	Zetaproteobacteria	Mariprofundus ferrooxydans PV-1
3722	ZP_01451353	580370	Zetaproteobacteria	Mariprofundus ferrooxydans PV-1
3729	CAI08766	28216	Betaproteobacteria	Aromatoleum aromaticum EbN1
3729	YP_159667	28216	Betaproteobacteria	Aromatoleum aromaticum EbN1
3729	CAL94766	28216	Betaproteobacteria	Azoarcus sp. BH72
3729	YP_933653	28216	Betaproteobacteria	Azoarcus sp. BH72
3729	ACV35634	28216	Betaproteobacteria	Candidatus Accumulibacter phosphatis clade IIA str. UW-1
3729	YP_003167563	28216	Betaproteobacteria	Candidatus Accumulibacter phosphatis clade IIA str. UW-1
3729	AAQ59432	28216	Betaproteobacteria	Chromobacterium violaceum ATCC 12472
3729	NP_901428	28216	Betaproteobacteria	Chromobacterium violaceum ATCC 12472
3729	AAZ44936	28216	Betaproteobacteria	Dechloromonas aromatica RCB
3729	YP_283406	28216	Betaproteobacteria	Dechloromonas aromatica RCB
3729	EEG08118	28216	Betaproteobacteria	Lutiella nitroferrum 2002
3729	ZP_03698819	28216	Betaproteobacteria	Lutiella nitroferrum 2002
3729	ACK54413	28216	Betaproteobacteria	Thauera sp. MZ1T
3729	YP_002355309	28216	Betaproteobacteria	Thauera sp. MZ1T
3729	ADK83838	68525	delta/epsilon subdivisions	Desulfarculus baarsii DSM 2075
3729	YP_003806432	68525	delta/epsilon subdivisions	Desulfarculus baarsii DSM 2075
3729	ACY16388	68525	delta/epsilon subdivisions	Haliangium ochraceum DSM 14365
3729	YP_003268281	68525	delta/epsilon subdivisions	Haliangium ochraceum DSM 14365
3729	EEG76736	1239	Firmicutes	Dethiobacter alkaliphilus AHT 1
3729	ZP_03734792	1239	Firmicutes	Dethiobacter alkaliphilus AHT 1
3729	ABE59172	1236	Gammaproteobacteria	Chromohalobacter salexigens DSM 3043
3729	YP_573871	1236	Gammaproteobacteria	Chromohalobacter salexigens DSM 3043
3729	EAQ96600	1236	Gammaproteobacteria	Congregibacter litoralis KT71
3729	ZP_01104042	1236	Gammaproteobacteria	Congregibacter litoralis KT71
3729	CBV42419	1236	Gammaproteobacteria	Halomonas elongata DSM 2581
3729	YP_003897604	1236	Gammaproteobacteria	Halomonas elongata DSM 2581
3729	EAQ32125	1236	Gammaproteobacteria	Idiomarina baltica OS145
3729	ZP_01043049	1236	Gammaproteobacteria	Idiomarina baltica OS145
3729	AAV81719	1236	Gammaproteobacteria	Idiomarina loihiensis L2TR
3729	YP_155268	1236	Gammaproteobacteria	Idiomarina loihiensis L2TR
3729	EAW32251	1236	Gammaproteobacteria	marine gamma proteobacterium HTCC2143
3729	ZP_01615168	1236	Gammaproteobacteria	marine gamma proteobacterium HTCC2143
3729	EEB78011	1236	Gammaproteobacteria	marine gamma proteobacterium HTCC2148
3729	ZP_05095579	1236	Gammaproteobacteria	marine gamma proteobacterium HTCC2148
3729	ADE15594	1236	Gammaproteobacteria	Nitrosococcus halophilus Nc4
3729	YP_003527981	1236	Gammaproteobacteria	Nitrosococcus halophilus Nc4
3729	ABP84789	1236	Gammaproteobacteria	Pseudomonas mendocina ymp
3729	YP_001187521	1236	Gammaproteobacteria	Pseudomonas mendocina ymp
3729	ACM78479	1236	Gammaproteobacteria	Pseudomonas stutzeri
3729	BAH39168	142182	Gemmatimonadetes	Gemmatimonas aurantiaca T-27
3729	YP_002761638	142182	Gemmatimonadetes	Gemmatimonas aurantiaca T-27
3734	EAQ97081	1236	Gammaproteobacteria	Congregibacter litoralis KT71
3734	ZP_01103609	1236	Gammaproteobacteria	Congregibacter litoralis KT71
3734	ABU78210	1236	Gammaproteobacteria	Cronobacter sakazakii ATCC BAA-894
3734	YP_001439046	1236	Gammaproteobacteria	Cronobacter sakazakii ATCC BAA-894
3734	CBA28345	1236	Gammaproteobacteria	Cronobacter turicensis z3032
3734	YP_003209245	1236	Gammaproteobacteria	Cronobacter turicensis z3032
3734	ABP62178	1236	Gammaproteobacteria	Enterobacter sp. 638
3734	YP_001178229	1236	Gammaproteobacteria	Enterobacter sp. 638
3734	AAV82437	1236	Gammaproteobacteria	Idiomarina loihiensis L2TR
3734	YP_155986	1236	Gammaproteobacteria	Idiomarina loihiensis L2TR
3734	ADI78096	1236	Gammaproteobacteria	Pantoea vagans C9-1
3734	YP_003729768	1236	Gammaproteobacteria	Pantoea vagans C9-1
3734	EAZ59071	1236	Gammaproteobacteria	Pseudomonas aeruginosa 2192
3734	ZP_04934952	1236	Gammaproteobacteria	Pseudomonas aeruginosa 2192
3734	EFE94556	1236	Gammaproteobacteria	Serratia odorifera DSM 4582
3734	ZP_06640454	1236	Gammaproteobacteria	Serratia odorifera DSM 4582
3734	ABM24871	1236	Gammaproteobacteria	Shewanella sp. W3-18-1
3734	YP_963425	1236	Gammaproteobacteria	Shewanella sp. W3-18-1
3773	ADI29422	28216	Betaproteobacteria	Methylotenera sp. 301
3773	YP_003673999	28216	Betaproteobacteria	Methylotenera sp. 301
3773	ABM59038	28216	Betaproteobacteria	Verminephrobacter eiseniae EF01-2
3773	YP_998056	28216	Betaproteobacteria	Verminephrobacter eiseniae EF01-2
3773	ACL45942	1117	Cyanobacteria	Cyanothece sp. PCC 7425
3773	YP_002484303	1117	Cyanobacteria	Cyanothece sp. PCC 7425
3773	ABD02431	1117	Cyanobacteria	Synechococcus sp. JA-2-3Ba2-13
3773	YP_477694	1117	Cyanobacteria	Synechococcus sp. JA-2-3Ba2-13
3773	ADD26928	1297	Deinococcus-Thermus	Meiothermus ruber DSM 1279
3773	YP_003505948	1297	Deinococcus-Thermus	Meiothermus ruber DSM 1279
3773	ADH64273	1297	Deinococcus-Thermus	Meiothermus silvanus DSM 9946
3773	YP_003685781	1297	Deinococcus-Thermus	Meiothermus silvanus DSM 9946
3773	ADO71322	68525	delta/epsilon subdivisions	Stigmatella aurantiaca DW4/3-1
3773	EAU67292	68525	delta/epsilon subdivisions	Stigmatella aurantiaca DW4/3-1
3773	YP_003953149	68525	delta/epsilon subdivisions	Stigmatella aurantiaca DW4/3-1
3773	ZP_01461945	68525	delta/epsilon subdivisions	Stigmatella aurantiaca DW4/3-1
3773	ABK36131	1236	Gammaproteobacteria	Aeromonas hydrophila subsp. hydrophila ATCC 7966
3773	YP_858257	1236	Gammaproteobacteria	Aeromonas hydrophila subsp. hydrophila ATCC 7966
3773	ABA72791	1236	Gammaproteobacteria	Pseudomonas fluorescens Pf0-1
3773	YP_346780	1236	Gammaproteobacteria	Pseudomonas fluorescens Pf0-1
3773	CAY47473	1236	Gammaproteobacteria	Pseudomonas fluorescens SBW25
3773	YP_002870869	1236	Gammaproteobacteria	Pseudomonas fluorescens SBW25
3773	EFQ64615	1236	Gammaproteobacteria	Pseudomonas fluorescens WH6
3773	ZP_07773851	1236	Gammaproteobacteria	Pseudomonas fluorescens WH6
3773	ADR61655	1236	Gammaproteobacteria	Pseudomonas putida BIRD-1
3773	ABQ80360	1236	Gammaproteobacteria	Pseudomonas putida F1
3773	YP_001269544	1236	Gammaproteobacteria	Pseudomonas putida F1
3773	ABY96999	1236	Gammaproteobacteria	Pseudomonas putida GB-1
3773	YP_001667335	1236	Gammaproteobacteria	Pseudomonas putida GB-1
3773	AAN67108	1236	Gammaproteobacteria	Pseudomonas putida KT2440
3773	NP_743644	1236	Gammaproteobacteria	Pseudomonas putida KT2440
3773	ABZ95056	203691	Spirochaetes	Leptospira biflexa serovar Patoc strain Patoc 1 Ames
3773	YP_001963634	203691	Spirochaetes	Leptospira biflexa serovar Patoc strain Patoc 1 Ames
3773	ABZ98732	203691	Spirochaetes	Leptospira biflexa serovar Patoc strain Patoc 1 Paris
3773	YP_001840008	203691	Spirochaetes	Leptospira biflexa serovar Patoc strain Patoc 1 Paris
3808	ABI89086	28216	Betaproteobacteria	Burkholderia ambifaria AMMD
3808	YP_775420	28216	Betaproteobacteria	Burkholderia ambifaria AMMD
3808	ACB67699	28216	Betaproteobacteria	Burkholderia ambifaria MC40-6
3808	YP_001811915	28216	Betaproteobacteria	Burkholderia ambifaria MC40-6
3808	EEA02940	28216	Betaproteobacteria	Burkholderia sp. H160
3808	ZP_03265515	28216	Betaproteobacteria	Burkholderia sp. H160
3808	ABO56950	28216	Betaproteobacteria	Burkholderia vietnamiensis G4
3808	YP_001116415	28216	Betaproteobacteria	Burkholderia vietnamiensis G4
3808	ABX38269	28216	Betaproteobacteria	Delftia acidovorans SPH-1
3808	YP_001566654	28216	Betaproteobacteria	Delftia acidovorans SPH-1
3808	ABE46068	28216	Betaproteobacteria	Polaromonas sp. JS666
3808	YP_550966	28216	Betaproteobacteria	Polaromonas sp. JS666
3808	CAD16301	28216	Betaproteobacteria	Ralstonia solanacearum GMI1000
3808	NP_520715	28216	Betaproteobacteria	Ralstonia solanacearum GMI1000
3808	ADU38447	28216	Betaproteobacteria	Variovorax paradoxus EPS
3808	ACS20318	28216	Betaproteobacteria	Variovorax paradoxus S110
3808	YP_002945584	28216	Betaproteobacteria	Variovorax paradoxus S110
3808	ADM98109	1236	Gammaproteobacteria	Dickeya dadantii 3937
3808	YP_003882666	1236	Gammaproteobacteria	Dickeya dadantii 3937
3808	ACT07291	1236	Gammaproteobacteria	Dickeya zeae Ech1591
3808	YP_003004770	1236	Gammaproteobacteria	Dickeya zeae Ech1591
3808	CAG74492	1236	Gammaproteobacteria	Pectobacterium atrosepticum SCRI1043
3808	YP_049688	1236	Gammaproteobacteria	Pectobacterium atrosepticum SCRI1043
3810	ACC76411	28216	Betaproteobacteria	Burkholderia phymatum STM815
3810	YP_001863461	28216	Betaproteobacteria	Burkholderia phymatum STM815
3810	ZP_02468719	28216	Betaproteobacteria	Burkholderia thailandensis MSMB43
3810	ABM57763	28216	Betaproteobacteria	Verminephrobacter eiseniae EF01-2
3810	YP_996781	28216	Betaproteobacteria	Verminephrobacter eiseniae EF01-2
3827	ACU74249	201174	Actinobacteria	Catenulispora acidiphila DSM 44928
3827	YP_003116090	201174	Actinobacteria	Catenulispora acidiphila DSM 44928
3827	ACZ29173	201174	Actinobacteria	Xylanimonas cellulosilytica DSM 15894
3827	YP_003324731	201174	Actinobacteria	Xylanimonas cellulosilytica DSM 15894
3885	CAL93285	28216	Betaproteobacteria	Azoarcus sp. BH72
3885	YP_932172	28216	Betaproteobacteria	Azoarcus sp. BH72
3885	CAQ69657	28216	Betaproteobacteria	Cupriavidus taiwanensis LMG 19424
3885	YP_002005722	28216	Betaproteobacteria	Cupriavidus taiwanensis LMG 19424
3885	ADI30714	28216	Betaproteobacteria	Methylotenera sp. 301
3885	YP_003675291	28216	Betaproteobacteria	Methylotenera sp. 301
3885	CAJ93187	28216	Betaproteobacteria	Ralstonia eutropha H16
3885	YP_726555	28216	Betaproteobacteria	Ralstonia eutropha H16
3885	AAZ63372	28216	Betaproteobacteria	Ralstonia eutropha JMP134
3885	YP_298216	28216	Betaproteobacteria	Ralstonia eutropha JMP134
3885	ADU39446	28216	Betaproteobacteria	Variovorax paradoxus EPS
3885	ACS21268	28216	Betaproteobacteria	Variovorax paradoxus S110
3885	YP_002946534	28216	Betaproteobacteria	Variovorax paradoxus S110
3885	CBW14200	1236	Gammaproteobacteria	Haemophilus parainfluenzae T3T1
3885	EAZ58408	1236	Gammaproteobacteria	Pseudomonas aeruginosa 2192
3885	ZP_04934289	1236	Gammaproteobacteria	Pseudomonas aeruginosa 2192
3885	EFQ38722	1236	Gammaproteobacteria	Pseudomonas aeruginosa 39016
3885	ZP_07793626	1236	Gammaproteobacteria	Pseudomonas aeruginosa 39016
3885	EAZ52973	1236	Gammaproteobacteria	Pseudomonas aeruginosa C3719
3885	ZP_04928854	1236	Gammaproteobacteria	Pseudomonas aeruginosa C3719
3885	CAW27485	1236	Gammaproteobacteria	Pseudomonas aeruginosa LESB58
3885	YP_002440352	1236	Gammaproteobacteria	Pseudomonas aeruginosa LESB58
3885	ZP_06878516	1236	Gammaproteobacteria	Pseudomonas aeruginosa PAb1
3885	ZP_01365901	1236	Gammaproteobacteria	Pseudomonas aeruginosa PACS2
3885	AAG05924	1236	Gammaproteobacteria	Pseudomonas aeruginosa PAO1
3885	NP_251226	1236	Gammaproteobacteria	Pseudomonas aeruginosa PAO1
3885	ABJ11716	1236	Gammaproteobacteria	Pseudomonas aeruginosa UCBPP-PA14
3885	YP_790701	1236	Gammaproteobacteria	Pseudomonas aeruginosa UCBPP-PA14
3885	CAK13631	1236	Gammaproteobacteria	Pseudomonas entomophila L48
3885	YP_606446	1236	Gammaproteobacteria	Pseudomonas entomophila L48
3885	CAY53713	1236	Gammaproteobacteria	Pseudomonas fluorescens SBW25
3885	YP_002875592	1236	Gammaproteobacteria	Pseudomonas fluorescens SBW25
3885	EFQ60627	1236	Gammaproteobacteria	Pseudomonas fluorescens WH6
3885	ZP_07778453	1236	Gammaproteobacteria	Pseudomonas fluorescens WH6
3885	ABP82780	1236	Gammaproteobacteria	Pseudomonas mendocina ymp
3885	YP_001185512	1236	Gammaproteobacteria	Pseudomonas mendocina ymp
3885	AAM35410	1236	Gammaproteobacteria	Xanthomonas axonopodis pv. citri str. 306
3885	NP_640874	1236	Gammaproteobacteria	Xanthomonas axonopodis pv. citri str. 306
3885	CAP49870	1236	Gammaproteobacteria	Xanthomonas campestris pv. campestris
3885	YP_001901942	1236	Gammaproteobacteria	Xanthomonas campestris pv. campestris str. B100
3885	CAJ22186	1236	Gammaproteobacteria	Xanthomonas campestris pv. vesicatoria str. 85-10
3885	YP_362286	1236	Gammaproteobacteria	Xanthomonas campestris pv. vesicatoria str. 85-10
3885	EFF48064	1236	Gammaproteobacteria	Xanthomonas fuscans subsp. aurantifolii str. ICPB 10535
3885	ZP_06730827	1236	Gammaproteobacteria	Xanthomonas fuscans subsp. aurantifolii str. ICPB 10535
3885	EFF42662	1236	Gammaproteobacteria	Xanthomonas fuscans subsp. aurantifolii str. ICPB 11122
3885	ZP_06705860	1236	Gammaproteobacteria	Xanthomonas fuscans subsp. aurantifolii str. ICPB 11122
3933	ABF80947	28216	Betaproteobacteria	Burkholderia cenocepacia AU 1054
3933	YP_625920	28216	Betaproteobacteria	Burkholderia cenocepacia AU 1054
3933	ABK08746	28216	Betaproteobacteria	Burkholderia cenocepacia HI2424
3933	YP_835639	28216	Betaproteobacteria	Burkholderia cenocepacia HI2424
3933	CAR52367	28216	Betaproteobacteria	Burkholderia cenocepacia J2315
3933	YP_002231193	28216	Betaproteobacteria	Burkholderia cenocepacia J2315
3933	ACA91176	28216	Betaproteobacteria	Burkholderia cenocepacia MC0-3
3933	YP_001765298	28216	Betaproteobacteria	Burkholderia cenocepacia MC0-3
3933	EAY64399	28216	Betaproteobacteria	Burkholderia cenocepacia PC184
3933	ZP_04941228	28216	Betaproteobacteria	Burkholderia cenocepacia PC184
3933	ABX14969	28216	Betaproteobacteria	Burkholderia multivorans ATCC 17616
3933	BAG43883	28216	Betaproteobacteria	Burkholderia multivorans ATCC 17616
3933	YP_001579466	28216	Betaproteobacteria	Burkholderia multivorans ATCC 17616
3933	YP_001946419	28216	Betaproteobacteria	Burkholderia multivorans ATCC 17616
3933	EED97147	28216	Betaproteobacteria	Burkholderia multivorans CGD1
3933	ZP_03588445	28216	Betaproteobacteria	Burkholderia multivorans CGD1
3933	EEE04328	28216	Betaproteobacteria	Burkholderia multivorans CGD2
3933	ZP_03581241	28216	Betaproteobacteria	Burkholderia multivorans CGD2
3933	EEE14631	28216	Betaproteobacteria	Burkholderia multivorans CGD2M
3933	ZP_03571344	28216	Betaproteobacteria	Burkholderia multivorans CGD2M
3933	ZP_02363217	28216	Betaproteobacteria	Burkholderia oklahomensis C6786
3933	ZP_02356076	28216	Betaproteobacteria	Burkholderia oklahomensis EO147
3933	ACD18498	28216	Betaproteobacteria	Burkholderia phytofirmans PsJN
3933	YP_001887868	28216	Betaproteobacteria	Burkholderia phytofirmans PsJN
3933	ZP_02487708	28216	Betaproteobacteria	Burkholderia pseudomallei 7894
3933	ZP_02448030	28216	Betaproteobacteria	Burkholderia pseudomallei 91
3933	ZP_02506575	28216	Betaproteobacteria	Burkholderia pseudomallei BCC215
3933	CAH36135	28216	Betaproteobacteria	Burkholderia pseudomallei K96243
3933	YP_108728	28216	Betaproteobacteria	Burkholderia pseudomallei K96243
3933	EFG72498	28216	Betaproteobacteria	Burkholderia sp. Ch1-1
3933	ZP_06839668	28216	Betaproteobacteria	Burkholderia sp. Ch1-1
3933	ZP_02468544	28216	Betaproteobacteria	Burkholderia thailandensis MSMB43
3933	ZP_02374380	28216	Betaproteobacteria	Burkholderia thailandensis TXDOH
3933	ABE35406	28216	Betaproteobacteria	Burkholderia xenovorans LB400
3933	YP_554756	28216	Betaproteobacteria	Burkholderia xenovorans LB400
3933	AAZ62563	28216	Betaproteobacteria	Ralstonia eutropha JMP134
3933	YP_297407	28216	Betaproteobacteria	Ralstonia eutropha JMP134
3933	ACS62664	28216	Betaproteobacteria	Ralstonia pickettii 12D
3933	YP_002981336	28216	Betaproteobacteria	Ralstonia pickettii 12D
3933	ACL63730	68525	delta/epsilon subdivisions	Anaeromyxobacter dehalogenans 2CP-1
3933	YP_002490796	68525	delta/epsilon subdivisions	Anaeromyxobacter dehalogenans 2CP-1
3933	ABC80120	68525	delta/epsilon subdivisions	Anaeromyxobacter dehalogenans 2CP-C
3933	YP_463557	68525	delta/epsilon subdivisions	Anaeromyxobacter dehalogenans 2CP-C
3933	ABS27397	68525	delta/epsilon subdivisions	Anaeromyxobacter sp. Fw109-5
3933	YP_001380381	68525	delta/epsilon subdivisions	Anaeromyxobacter sp. Fw109-5
3933	ACG71602	68525	delta/epsilon subdivisions	Anaeromyxobacter sp. K
3933	YP_002132731	68525	delta/epsilon subdivisions	Anaeromyxobacter sp. K
3933	ABF40332	131550	Fibrobacteres/Acidobacteria group	Candidatus Koribacter versatilis Ellin345
3933	YP_590406	131550	Fibrobacteres/Acidobacteria group	Candidatus Koribacter versatilis Ellin345
3933	CBV41320	1236	Gammaproteobacteria	Halomonas elongata DSM 2581
3933	YP_003896505	1236	Gammaproteobacteria	Halomonas elongata DSM 2581
3933	EDM49782	1236	Gammaproteobacteria	Marinobacter algicola DG893
3933	ZP_01892403	1236	Gammaproteobacteria	Marinobacter algicola DG893
3937	ACQ82082	201174	Actinobacteria	Beutenbergia cavernae DSM 12333
3937	YP_002883844	201174	Actinobacteria	Beutenbergia cavernae DSM 12333
3937	ABG95069	201174	Actinobacteria	Rhodococcus jostii RHA1
3937	YP_703227	201174	Actinobacteria	Rhodococcus jostii RHA1
3937	EDY63013	201174	Actinobacteria	Streptomyces pristinaespiralis ATCC 25486
3937	ZP_06907636	201174	Actinobacteria	Streptomyces pristinaespiralis ATCC 25486
3937	ADP17644	28216	Betaproteobacteria	Achromobacter xylosoxidans A8
3937	YP_003980359	28216	Betaproteobacteria	Achromobacter xylosoxidans A8
3937	CAE32854	28216	Betaproteobacteria	Bordetella bronchiseptica RB50
3937	NP_888900	28216	Betaproteobacteria	Bordetella bronchiseptica RB50
3937	CAE36596	28216	Betaproteobacteria	Bordetella parapertussis
3937	NP_883603	28216	Betaproteobacteria	Bordetella parapertussis 12822
3937	CAE42872	28216	Betaproteobacteria	Bordetella pertussis Tohama I
3937	NP_881220	28216	Betaproteobacteria	Bordetella pertussis Tohama I
3937	CAQ69693	28216	Betaproteobacteria	Cupriavidus taiwanensis LMG 19424
3937	YP_002005758	28216	Betaproteobacteria	Cupriavidus taiwanensis LMG 19424
3937	CAJ95677	28216	Betaproteobacteria	Ralstonia eutropha H16
3937	YP_729042	28216	Betaproteobacteria	Ralstonia eutropha H16
3937	ZP_02930131	51290	Chlamydiae/Verrucomicrobia group	Verrucomicrobium spinosum DSM 4136
3937	ACL66084	68525	delta/epsilon subdivisions	Anaeromyxobacter dehalogenans 2CP-1
3937	YP_002493150	68525	delta/epsilon subdivisions	Anaeromyxobacter dehalogenans 2CP-1
3937	ABC82963	68525	delta/epsilon subdivisions	Anaeromyxobacter dehalogenans 2CP-C
3937	YP_466400	68525	delta/epsilon subdivisions	Anaeromyxobacter dehalogenans 2CP-C
3937	ACG73878	68525	delta/epsilon subdivisions	Anaeromyxobacter sp. K
3937	YP_002135007	68525	delta/epsilon subdivisions	Anaeromyxobacter sp. K
3937	ABF91204	68525	delta/epsilon subdivisions	Myxococcus xanthus DK 1622
3937	YP_629936	68525	delta/epsilon subdivisions	Myxococcus xanthus DK 1622
3937	ABJ86178	131550	Fibrobacteres/Acidobacteria group	Candidatus Solibacter usitatus Ellin6076
3937	YP_826463	131550	Fibrobacteres/Acidobacteria group	Candidatus Solibacter usitatus Ellin6076
3937	CAQ44924	1236	Gammaproteobacteria	Stenotrophomonas maltophilia K279a
3937	YP_001971234	1236	Gammaproteobacteria	Stenotrophomonas maltophilia K279a
3937	ACF50863	1236	Gammaproteobacteria	Stenotrophomonas maltophilia R551-3
3937	YP_002027546	1236	Gammaproteobacteria	Stenotrophomonas maltophilia R551-3
3937	EED40266	1236	Gammaproteobacteria	Stenotrophomonas sp. SKA14
3937	ZP_05136205	1236	Gammaproteobacteria	Stenotrophomonas sp. SKA14
3956	EAR19442	1117	Cyanobacteria	Synechococcus sp. WH 7805
3956	ZP_01123758	1117	Cyanobacteria	Synechococcus sp. WH 7805
3956	BAA18330	1117	Cyanobacteria	Synechocystis sp. PCC 6803
3956	NP_441650	1117	Cyanobacteria	Synechocystis sp. PCC 6803
3956	EFC91852	508458	Synergistetes	Dethiosulfovibrio peptidovorans DSM 11002
3956	ZP_06392911	508458	Synergistetes	Dethiosulfovibrio peptidovorans DSM 11002
3958	ACF98087	environmental samples	environmental samples	uncultured bacterium 1042
3965	ABM32833	28216	Betaproteobacteria	Acidovorax citrulli AAC00-1
3965	YP_970607	28216	Betaproteobacteria	Acidovorax citrulli AAC00-1
3965	CBA30244	28216	Betaproteobacteria	Curvibacter putative symbiont of Hydra magnipapillata
3965	ADJ62550	28216	Betaproteobacteria	Herbaspirillum seropedicae SmR1
3965	YP_003774458	28216	Betaproteobacteria	Herbaspirillum seropedicae SmR1
3965	ACS17695	28216	Betaproteobacteria	Variovorax paradoxus S110
3965	YP_002942961	28216	Betaproteobacteria	Variovorax paradoxus S110
3965	CAN93467	68525	delta/epsilon subdivisions	Sorangium cellulosum So ce 56
3965	YP_001613947	68525	delta/epsilon subdivisions	Sorangium cellulosum So ce 56
3965	ADL04858	1239	Firmicutes	Clostridium saccharolyticum WM1
3965	YP_003822481	1239	Firmicutes	Clostridium saccharolyticum WM1
3965	ADD76956	1236	Gammaproteobacteria	Pantoea ananatis LMG 20103
3965	YP_003520084	1236	Gammaproteobacteria	Pantoea ananatis LMG 20103
3965	EFM19266	1236	Gammaproteobacteria	Pantoea sp. aB
3965	ZP_07379601	1236	Gammaproteobacteria	Pantoea sp. aB
3965	ADO09434	1236	Gammaproteobacteria	Pantoea vagans C9-1
3965	YP_003930883	1236	Gammaproteobacteria	Pantoea vagans C9-1
3965	CAG77133	1236	Gammaproteobacteria	Pectobacterium atrosepticum SCRI1043
3965	YP_052323	1236	Gammaproteobacteria	Pectobacterium atrosepticum SCRI1043
3965	ZP_03828031	1236	Gammaproteobacteria	Pectobacterium carotovorum subsp. brasiliensis PBR1692
3965	ACT15054	1236	Gammaproteobacteria	Pectobacterium carotovorum subsp. carotovorum PC1
3965	YP_003019590	1236	Gammaproteobacteria	Pectobacterium carotovorum subsp. carotovorum PC1
3965	ZP_03829877	1236	Gammaproteobacteria	Pectobacterium carotovorum subsp. carotovorum WPP14
3965	ACX89953	1236	Gammaproteobacteria	Pectobacterium wasabiae WPP163
3965	YP_003261560	1236	Gammaproteobacteria	Pectobacterium wasabiae WPP163
3965	EFA14816	1236	Gammaproteobacteria	Serratia odorifera 4Rx13
3965	ZP_06192848	1236	Gammaproteobacteria	Serratia odorifera 4Rx13
3965	EFE97314	1236	Gammaproteobacteria	Serratia odorifera DSM 4582
3965	ZP_06637806	1236	Gammaproteobacteria	Serratia odorifera DSM 4582
3965	ABV43861	1236	Gammaproteobacteria	Serratia proteamaculans 568
3965	YP_001480989	1236	Gammaproteobacteria	Serratia proteamaculans 568
3965	CAL10281	1236	Gammaproteobacteria	Yersinia enterocolitica subsp. enterocolitica 8081
3965	YP_001004533	1236	Gammaproteobacteria	Yersinia enterocolitica subsp. enterocolitica 8081
3965	EEQ14131	1236	Gammaproteobacteria	Yersinia frederiksenii ATCC 33641
3965	ZP_04633120	1236	Gammaproteobacteria	Yersinia frederiksenii ATCC 33641
3965	EEQ17942	1236	Gammaproteobacteria	Yersinia intermedia ATCC 29909
3965	ZP_04637930	1236	Gammaproteobacteria	Yersinia intermedia ATCC 29909
3965	EEQ08839	1236	Gammaproteobacteria	Yersinia mollaretii ATCC 43969
3965	ZP_04642616	1236	Gammaproteobacteria	Yersinia mollaretii ATCC 43969
3965	ABX86330	1236	Gammaproteobacteria	Yersinia pestis Angola
3965	YP_001605072	1236	Gammaproteobacteria	Yersinia pestis Angola
3965	ABG12083	1236	Gammaproteobacteria	Yersinia pestis Antiqua
3965	YP_650028	1236	Gammaproteobacteria	Yersinia pestis Antiqua
3965	EDR49661	1236	Gammaproteobacteria	Yersinia pestis biovar Antiqua str. B42003004
3965	ZP_02239543	1236	Gammaproteobacteria	Yersinia pestis biovar Antiqua str. B42003004
3965	EDR43738	1236	Gammaproteobacteria	Yersinia pestis biovar Antiqua str. E1979001
3965	ZP_02230413	1236	Gammaproteobacteria	Yersinia pestis biovar Antiqua str. E1979001
3965	EDR59944	1236	Gammaproteobacteria	Yersinia pestis biovar Antiqua str. UG05-0454
3965	ZP_02307541	1236	Gammaproteobacteria	Yersinia pestis biovar Antiqua str. UG05-0454
3965	EDR64869	1236	Gammaproteobacteria	Yersinia pestis biovar Mediaevalis str. K1973002
3965	ZP_02317675	1236	Gammaproteobacteria	Yersinia pestis biovar Mediaevalis str. K1973002
3965	AAS63310	1236	Gammaproteobacteria	Yersinia pestis biovar Microtus str. 91001
3965	NP_994433	1236	Gammaproteobacteria	Yersinia pestis biovar Microtus str. 91001
3965	EDR39083	1236	Gammaproteobacteria	Yersinia pestis biovar Orientalis str. F1991016
3965	ZP_02222194	1236	Gammaproteobacteria	Yersinia pestis biovar Orientalis str. F1991016
3965	EEO79023	1236	Gammaproteobacteria	Yersinia pestis biovar Orientalis str. India 195
3965	ZP_04515301	1236	Gammaproteobacteria	Yersinia pestis biovar Orientalis str. India 195
3965	EDR30996	1236	Gammaproteobacteria	Yersinia pestis biovar Orientalis str. IP275
3965	ZP_02228215	1236	Gammaproteobacteria	Yersinia pestis biovar Orientalis str. IP275
3965	EDR57288	1236	Gammaproteobacteria	Yersinia pestis biovar Orientalis str. MG05-1020
3965	ZP_02312891	1236	Gammaproteobacteria	Yersinia pestis biovar Orientalis str. MG05-1020
3965	EEO86015	1236	Gammaproteobacteria	Yersinia pestis biovar Orientalis str. PEXU2
3965	ZP_04459761	1236	Gammaproteobacteria	Yersinia pestis biovar Orientalis str. PEXU2
3965	EDM39426	1236	Gammaproteobacteria	Yersinia pestis CA88-4125
3965	ZP_02022175	1236	Gammaproteobacteria	Yersinia pestis CA88-4125
3965	CAL22493	1236	Gammaproteobacteria	Yersinia pestis CO92
3965	YP_002348783	1236	Gammaproteobacteria	Yersinia pestis CO92
3965	ACY60346	1236	Gammaproteobacteria	Yersinia pestis D106004
3965	ACY64112	1236	Gammaproteobacteria	Yersinia pestis D182038
3965	AAM83919	1236	Gammaproteobacteria	Yersinia pestis KIM 10
3965	NP_667668	1236	Gammaproteobacteria	Yersinia pestis KIM 10
3965	EFA48022	1236	Gammaproteobacteria	Yersinia pestis KIM D27
3965	ZP_06205815	1236	Gammaproteobacteria	Yersinia pestis KIM D27
3965	ABG16392	1236	Gammaproteobacteria	Yersinia pestis Nepal516
3965	EEO78496	1236	Gammaproteobacteria	Yersinia pestis Nepal516
3965	YP_645992	1236	Gammaproteobacteria	Yersinia pestis Nepal516
3965	ZP_04515519	1236	Gammaproteobacteria	Yersinia pestis Nepal516
3965	EEO92190	1236	Gammaproteobacteria	Yersinia pestis Pestoides A
3965	ZP_04457403	1236	Gammaproteobacteria	Yersinia pestis Pestoides A
3965	ABP41870	1236	Gammaproteobacteria	Yersinia pestis Pestoides F
3965	YP_001164843	1236	Gammaproteobacteria	Yersinia pestis Pestoides F
3965	ADE66358	1236	Gammaproteobacteria	Yersinia pestis Z176003
3965	YP_003569620	1236	Gammaproteobacteria	Yersinia pestis Z176003
3965	ABS46652	1236	Gammaproteobacteria	Yersinia pseudotuberculosis IP 31758
3965	YP_001399144	1236	Gammaproteobacteria	Yersinia pseudotuberculosis IP 31758
3965	CAH19367	1236	Gammaproteobacteria	Yersinia pseudotuberculosis IP 32953
3965	YP_068676	1236	Gammaproteobacteria	Yersinia pseudotuberculosis IP 32953
3965	ACC87133	1236	Gammaproteobacteria	Yersinia pseudotuberculosis PB1/+
3965	YP_001870590	1236	Gammaproteobacteria	Yersinia pseudotuberculosis PB1/+
3965	ACA70330	1236	Gammaproteobacteria	Yersinia pseudotuberculosis YPIII
3965	YP_001722783	1236	Gammaproteobacteria	Yersinia pseudotuberculosis YPIII
3971	EDK82636	28216	Betaproteobacteria	Burkholderia mallei 2002721280
3971	ZP_04971761	28216	Betaproteobacteria	Burkholderia mallei 2002721280
3971	AAU47099	28216	Betaproteobacteria	Burkholderia mallei ATCC 23344
3971	YP_105535	28216	Betaproteobacteria	Burkholderia mallei ATCC 23344
3971	EDK57526	28216	Betaproteobacteria	Burkholderia mallei JHU
3971	ZP_04915580	28216	Betaproteobacteria	Burkholderia mallei JHU
3971	ABM98591	28216	Betaproteobacteria	Burkholderia mallei NCTC 10229
3971	YP_001023871	28216	Betaproteobacteria	Burkholderia mallei NCTC 10229
3971	ABO02754	28216	Betaproteobacteria	Burkholderia mallei NCTC 10247
3971	YP_001078758	28216	Betaproteobacteria	Burkholderia mallei NCTC 10247
3971	EES46842	28216	Betaproteobacteria	Burkholderia mallei PRL-20
3971	ZP_02265199	28216	Betaproteobacteria	Burkholderia mallei PRL-20
3971	ZP_02365314	28216	Betaproteobacteria	Burkholderia oklahomensis C6786
3971	ZP_02358251	28216	Betaproteobacteria	Burkholderia oklahomensis EO147
3971	ACC74531	28216	Betaproteobacteria	Burkholderia phymatum STM815
3971	YP_001861577	28216	Betaproteobacteria	Burkholderia phymatum STM815
3971	ZP_02501192	28216	Betaproteobacteria	Burkholderia pseudomallei 112
3971	ZP_02414570	28216	Betaproteobacteria	Burkholderia pseudomallei 14
3971	EDU09984	28216	Betaproteobacteria	Burkholderia pseudomallei 1655
3971	ZP_04889000	28216	Betaproteobacteria	Burkholderia pseudomallei 1655
3971	EET05975	28216	Betaproteobacteria	Burkholderia pseudomallei 1710a
3971	ZP_04956453	28216	Betaproteobacteria	Burkholderia pseudomallei 1710a
3971	ABA53206	28216	Betaproteobacteria	Burkholderia pseudomallei 1710b
3971	YP_337356	28216	Betaproteobacteria	Burkholderia pseudomallei 1710b
3971	EBA49844	28216	Betaproteobacteria	Burkholderia pseudomallei 305
3971	ZP_01766057	28216	Betaproteobacteria	Burkholderia pseudomallei 305
3971	EDO86926	28216	Betaproteobacteria	Burkholderia pseudomallei 406e
3971	ZP_04967357	28216	Betaproteobacteria	Burkholderia pseudomallei 406e
3971	EEC31466	28216	Betaproteobacteria	Burkholderia pseudomallei 576
3971	ZP_03456967	28216	Betaproteobacteria	Burkholderia pseudomallei 576
3971	ZP_02484841	28216	Betaproteobacteria	Burkholderia pseudomallei 7894
3971	ZP_02458828	28216	Betaproteobacteria	Burkholderia pseudomallei 9
3971	ZP_02450658	28216	Betaproteobacteria	Burkholderia pseudomallei 91
3971	ZP_02509101	28216	Betaproteobacteria	Burkholderia pseudomallei BCC215
3971	CAH38098	28216	Betaproteobacteria	Burkholderia pseudomallei K96243
3971	YP_110660	28216	Betaproteobacteria	Burkholderia pseudomallei K96243
3971	ZP_02492997	28216	Betaproteobacteria	Burkholderia pseudomallei NCTC 13177
3971	EEH28966	28216	Betaproteobacteria	Burkholderia pseudomallei Pakistan 9
3971	ZP_03790756	28216	Betaproteobacteria	Burkholderia pseudomallei Pakistan 9
3971	EDO95639	28216	Betaproteobacteria	Burkholderia pseudomallei Pasteur 52237
3971	ZP_04898389	28216	Betaproteobacteria	Burkholderia pseudomallei Pasteur 52237
3971	ZP_02385266	28216	Betaproteobacteria	Burkholderia thailandensis Bt4
3971	ABC35364	28216	Betaproteobacteria	Burkholderia thailandensis E264
3971	YP_439961	28216	Betaproteobacteria	Burkholderia thailandensis E264
3971	ZP_05591396	28216	Betaproteobacteria	Burkholderia thailandensis E264
3971	ZP_02465901	28216	Betaproteobacteria	Burkholderia thailandensis MSMB43
3971	ZP_02371372	28216	Betaproteobacteria	Burkholderia thailandensis TXDOH
3971	CAJ95407	28216	Betaproteobacteria	Ralstonia eutropha H16
3971	YP_728772	28216	Betaproteobacteria	Ralstonia eutropha H16
3971	AAZ63711	28216	Betaproteobacteria	Ralstonia eutropha JMP134
3971	YP_298555	28216	Betaproteobacteria	Ralstonia eutropha JMP134
3971	EFI54456	131550	Fibrobacteres/Acidobacteria group	Acidobacterium sp. MP5ACTX8
3971	ZP_07032840	131550	Fibrobacteres/Acidobacteria group	Acidobacterium sp. MP5ACTX8
4012	ACC76607	28216	Betaproteobacteria	Burkholderia phymatum STM815
4012	YP_001863657	28216	Betaproteobacteria	Burkholderia phymatum STM815
4012	ADG20687	28216	Betaproteobacteria	Burkholderia sp. CCGE1002
4012	YP_003610198	28216	Betaproteobacteria	Burkholderia sp. CCGE1002
4012	CAC42489	28216	Betaproteobacteria	Burkholderia tuberum STM678
4012	CAD43933	28216	Betaproteobacteria	Cupriavidus taiwanensis LMG 19424
4012	CAP64017	28216	Betaproteobacteria	Cupriavidus taiwanensis LMG 19424
4012	YP_001796208	28216	Betaproteobacteria	Cupriavidus taiwanensis LMG 19424
4025	EEE00741	28216	Betaproteobacteria	Burkholderia multivorans CGD1
4025	ZP_03585165	28216	Betaproteobacteria	Burkholderia multivorans CGD1
4025	EEE07544	28216	Betaproteobacteria	Burkholderia multivorans CGD2
4025	ZP_03578338	28216	Betaproteobacteria	Burkholderia multivorans CGD2
4025	EEE13917	28216	Betaproteobacteria	Burkholderia multivorans CGD2M
4025	ZP_03572109	28216	Betaproteobacteria	Burkholderia multivorans CGD2M
4025	ZP_02411224	28216	Betaproteobacteria	Burkholderia pseudomallei 14
4025	EDU07287	28216	Betaproteobacteria	Burkholderia pseudomallei 1655
4025	ZP_04886303	28216	Betaproteobacteria	Burkholderia pseudomallei 1655
4025	EET07983	28216	Betaproteobacteria	Burkholderia pseudomallei 1710a
4025	ZP_04950964	28216	Betaproteobacteria	Burkholderia pseudomallei 1710a
4025	ABA50951	28216	Betaproteobacteria	Burkholderia pseudomallei 1710b
4025	YP_333606	28216	Betaproteobacteria	Burkholderia pseudomallei 1710b
4025	EBA50860	28216	Betaproteobacteria	Burkholderia pseudomallei 305
4025	ZP_01763846	28216	Betaproteobacteria	Burkholderia pseudomallei 305
4025	ZP_02455522	28216	Betaproteobacteria	Burkholderia pseudomallei 9
4025	ZP_02447321	28216	Betaproteobacteria	Burkholderia pseudomallei 91
4025	ZP_02402684	28216	Betaproteobacteria	Burkholderia pseudomallei DM98
4025	CAH35646	28216	Betaproteobacteria	Burkholderia pseudomallei K96243
4025	YP_108259	28216	Betaproteobacteria	Burkholderia pseudomallei K96243
4025	ZP_02489771	28216	Betaproteobacteria	Burkholderia pseudomallei NCTC 13177
4025	EEH26599	28216	Betaproteobacteria	Burkholderia pseudomallei Pakistan 9
4025	ZP_03792787	28216	Betaproteobacteria	Burkholderia pseudomallei Pakistan 9
4025	EDO92249	28216	Betaproteobacteria	Burkholderia pseudomallei Pasteur 52237
4025	ZP_04895411	28216	Betaproteobacteria	Burkholderia pseudomallei Pasteur 52237
4025	EDZ99766	28216	Betaproteobacteria	Burkholderia sp. H160
4025	EEA00929	28216	Betaproteobacteria	Burkholderia sp. H160
4025	ZP_03267508	28216	Betaproteobacteria	Burkholderia sp. H160
4025	ZP_03268659	28216	Betaproteobacteria	Burkholderia sp. H160
4025	EEG08888	28216	Betaproteobacteria	Lutiella nitroferrum 2002
4025	ZP_03698146	28216	Betaproteobacteria	Lutiella nitroferrum 2002
4025	ABR71405	1236	Gammaproteobacteria	Marinomonas sp. MWYL1
4025	YP_001341340	1236	Gammaproteobacteria	Marinomonas sp. MWYL1
4025	CAK15808	1236	Gammaproteobacteria	Pseudomonas entomophila L48
4025	YP_608599	1236	Gammaproteobacteria	Pseudomonas entomophila L48
4025	ABA74979	1236	Gammaproteobacteria	Pseudomonas fluorescens Pf0-1
4025	YP_348970	1236	Gammaproteobacteria	Pseudomonas fluorescens Pf0-1
4025	ABP86197	1236	Gammaproteobacteria	Pseudomonas mendocina ymp
4025	YP_001188929	1236	Gammaproteobacteria	Pseudomonas mendocina ymp
4025	ADR59613	1236	Gammaproteobacteria	Pseudomonas putida BIRD-1
4025	ABQ78098	1236	Gammaproteobacteria	Pseudomonas putida F1
4025	YP_001267282	1236	Gammaproteobacteria	Pseudomonas putida F1
4025	ABY97992	1236	Gammaproteobacteria	Pseudomonas putida GB-1
4025	YP_001668328	1236	Gammaproteobacteria	Pseudomonas putida GB-1
4025	AAN69408	1236	Gammaproteobacteria	Pseudomonas putida KT2440
4025	NP_745944	1236	Gammaproteobacteria	Pseudomonas putida KT2440
4025	ACA72438	1236	Gammaproteobacteria	Pseudomonas putida W619
4025	YP_001748807	1236	Gammaproteobacteria	Pseudomonas putida W619
4025	AAY37440	1236	Gammaproteobacteria	Pseudomonas syringae pv. syringae B728a
4025	YP_235478	1236	Gammaproteobacteria	Pseudomonas syringae pv. syringae B728a
4074	ABI90683	28216	Betaproteobacteria	Burkholderia ambifaria AMMD
4074	YP_777017	28216	Betaproteobacteria	Burkholderia ambifaria AMMD
4074	EDT06399	28216	Betaproteobacteria	Burkholderia ambifaria IOP40-10
4074	ZP_02888089	28216	Betaproteobacteria	Burkholderia ambifaria IOP40-10
4074	ACB65748	28216	Betaproteobacteria	Burkholderia ambifaria MC40-6
4074	YP_001809964	28216	Betaproteobacteria	Burkholderia ambifaria MC40-6
4074	EDT38589	28216	Betaproteobacteria	Burkholderia ambifaria MEX-5
4074	ZP_02910281	28216	Betaproteobacteria	Burkholderia ambifaria MEX-5
4074	ABX18901	28216	Betaproteobacteria	Burkholderia multivorans ATCC 17616
4074	BAG45162	28216	Betaproteobacteria	Burkholderia multivorans ATCC 17616
4074	YP_001585193	28216	Betaproteobacteria	Burkholderia multivorans ATCC 17616
4074	YP_001947698	28216	Betaproteobacteria	Burkholderia multivorans ATCC 17616
4074	EEE08728	28216	Betaproteobacteria	Burkholderia multivorans CGD2
4074	ZP_03577151	28216	Betaproteobacteria	Burkholderia multivorans CGD2
4074	EEE16414	28216	Betaproteobacteria	Burkholderia multivorans CGD2M
4074	ZP_03570507	28216	Betaproteobacteria	Burkholderia multivorans CGD2M
4074	ABN91031	28216	Betaproteobacteria	Burkholderia pseudomallei 1106a
4074	YP_001064659	28216	Betaproteobacteria	Burkholderia pseudomallei 1106a
4074	EES26692	28216	Betaproteobacteria	Burkholderia pseudomallei 1106b
4074	ZP_04816067	28216	Betaproteobacteria	Burkholderia pseudomallei 1106b
4074	ZP_02496310	28216	Betaproteobacteria	Burkholderia pseudomallei 112
4074	ZP_02409567	28216	Betaproteobacteria	Burkholderia pseudomallei 14
4074	EDU09639	28216	Betaproteobacteria	Burkholderia pseudomallei 1655
4074	ZP_04888655	28216	Betaproteobacteria	Burkholderia pseudomallei 1655
4074	EET09712	28216	Betaproteobacteria	Burkholderia pseudomallei 1710a
4074	ZP_04952693	28216	Betaproteobacteria	Burkholderia pseudomallei 1710a
4074	ABA47797	28216	Betaproteobacteria	Burkholderia pseudomallei 1710b
4074	YP_331968	28216	Betaproteobacteria	Burkholderia pseudomallei 1710b
4074	EBA49296	28216	Betaproteobacteria	Burkholderia pseudomallei 305
4074	ZP_01766726	28216	Betaproteobacteria	Burkholderia pseudomallei 305
4074	EDO83151	28216	Betaproteobacteria	Burkholderia pseudomallei 406e
4074	ZP_04963352	28216	Betaproteobacteria	Burkholderia pseudomallei 406e
4074	EEC31381	28216	Betaproteobacteria	Burkholderia pseudomallei 576
4074	ZP_03457165	28216	Betaproteobacteria	Burkholderia pseudomallei 576
4074	ABN83541	28216	Betaproteobacteria	Burkholderia pseudomallei 668
4074	YP_001057416	28216	Betaproteobacteria	Burkholderia pseudomallei 668
4074	ZP_02479906	28216	Betaproteobacteria	Burkholderia pseudomallei 7894
4074	ZP_02453884	28216	Betaproteobacteria	Burkholderia pseudomallei 9
4074	ZP_02445577	28216	Betaproteobacteria	Burkholderia pseudomallei 91
4074	ZP_02469508	28216	Betaproteobacteria	Burkholderia pseudomallei B7210
4074	ZP_02504344	28216	Betaproteobacteria	Burkholderia pseudomallei BCC215
4074	ZP_02401000	28216	Betaproteobacteria	Burkholderia pseudomallei DM98
4074	CAH34331	28216	Betaproteobacteria	Burkholderia pseudomallei K96243
4074	YP_106969	28216	Betaproteobacteria	Burkholderia pseudomallei K96243
4074	ACQ95663	28216	Betaproteobacteria	Burkholderia pseudomallei MSHR346
4074	YP_002895010	28216	Betaproteobacteria	Burkholderia pseudomallei MSHR346
4074	ZP_02488208	28216	Betaproteobacteria	Burkholderia pseudomallei NCTC 13177
4074	EEH23660	28216	Betaproteobacteria	Burkholderia pseudomallei Pakistan 9
4074	ZP_03795839	28216	Betaproteobacteria	Burkholderia pseudomallei Pakistan 9
4074	EDO91340	28216	Betaproteobacteria	Burkholderia pseudomallei Pasteur 52237
4074	ZP_04894502	28216	Betaproteobacteria	Burkholderia pseudomallei Pasteur 52237
4074	EDS85922	28216	Betaproteobacteria	Burkholderia pseudomallei S13
4074	ZP_04902910	28216	Betaproteobacteria	Burkholderia pseudomallei S13
4074	ABB13012	28216	Betaproteobacteria	Burkholderia sp. 383
4074	YP_373656	28216	Betaproteobacteria	Burkholderia sp. 383
4074	EEY96730	1236	Gammaproteobacteria	Acinetobacter johnsonii SH046
4074	ZP_06062951	1236	Gammaproteobacteria	Acinetobacter johnsonii SH046
4074	EEY90833	1236	Gammaproteobacteria	Acinetobacter lwoffii SH145
4074	ZP_06068682	1236	Gammaproteobacteria	Acinetobacter lwoffii SH145
4074	CAQ46222	1236	Gammaproteobacteria	Stenotrophomonas maltophilia K279a
4074	YP_001972517	1236	Gammaproteobacteria	Stenotrophomonas maltophilia K279a
4074	ACF51927	1236	Gammaproteobacteria	Stenotrophomonas maltophilia R551-3
4074	YP_002028610	1236	Gammaproteobacteria	Stenotrophomonas maltophilia R551-3
4074	EED38869	1236	Gammaproteobacteria	Stenotrophomonas sp. SKA14
4074	ZP_05134808	1236	Gammaproteobacteria	Stenotrophomonas sp. SKA14
4112	CAM05570	201174	Actinobacteria	Saccharopolyspora erythraea NRRL 2338
4112	YP_001108495	201174	Actinobacteria	Saccharopolyspora erythraea NRRL 2338
4112	ZP_06563841	201174	Actinobacteria	Saccharopolyspora erythraea NRRL 2338
4112	CAP44213	28216	Betaproteobacteria	Bordetella petrii
4112	YP_001632481	28216	Betaproteobacteria	Bordetella petrii DSM 12804
4112	EDT12165	28216	Betaproteobacteria	Burkholderia graminis C4D1M
4112	ZP_02881920	28216	Betaproteobacteria	Burkholderia graminis C4D1M
4112	ZP_02363215	28216	Betaproteobacteria	Burkholderia oklahomensis C6786
4112	ZP_02356073	28216	Betaproteobacteria	Burkholderia oklahomensis EO147
4112	ACD18500	28216	Betaproteobacteria	Burkholderia phytofirmans PsJN
4112	YP_001887870	28216	Betaproteobacteria	Burkholderia phytofirmans PsJN
4112	ADN60777	28216	Betaproteobacteria	Burkholderia sp. CCGE1003
4112	YP_003910068	28216	Betaproteobacteria	Burkholderia sp. CCGE1003
4112	EEA00128	28216	Betaproteobacteria	Burkholderia sp. H160
4112	ZP_03268320	28216	Betaproteobacteria	Burkholderia sp. H160
4112	ZP_02388251	28216	Betaproteobacteria	Burkholderia thailandensis Bt4
4112	ABC38023	28216	Betaproteobacteria	Burkholderia thailandensis E264
4112	YP_442579	28216	Betaproteobacteria	Burkholderia thailandensis E264
4112	ZP_05587049	28216	Betaproteobacteria	Burkholderia thailandensis E264
4112	ZP_02468569	28216	Betaproteobacteria	Burkholderia thailandensis MSMB43
4112	ZP_02374382	28216	Betaproteobacteria	Burkholderia thailandensis TXDOH
4112	ABE35404	28216	Betaproteobacteria	Burkholderia xenovorans LB400
4112	YP_554754	28216	Betaproteobacteria	Burkholderia xenovorans LB400
4112	CAJ95620	28216	Betaproteobacteria	Ralstonia eutropha H16
4112	YP_728985	28216	Betaproteobacteria	Ralstonia eutropha H16
4112	ACD26457	28216	Betaproteobacteria	Ralstonia pickettii 12J
4112	YP_001898889	28216	Betaproteobacteria	Ralstonia pickettii 12J
4112	EFP64836	28216	Betaproteobacteria	Ralstonia sp. 5_7_47FAA
4112	ZP_07676833	28216	Betaproteobacteria	Ralstonia sp. 5_7_47FAA
4112	EEF61422	51290	Chlamydiae/Verrucomicrobia group	Pedosphaera parvula Ellin514
4112	ZP_03628367	51290	Chlamydiae/Verrucomicrobia group	Pedosphaera parvula Ellin514
4112	ZP_02929478	51290	Chlamydiae/Verrucomicrobia group	Verrucomicrobium spinosum DSM 4136
4112	EFH81986	200795	Chloroflexi	Ktedonobacter racemifer DSM 44963
4112	EFH82192	200795	Chloroflexi	Ktedonobacter racemifer DSM 44963
4112	ZP_06973919	200795	Chloroflexi	Ktedonobacter racemifer DSM 44963
4112	ZP_06974125	200795	Chloroflexi	Ktedonobacter racemifer DSM 44963
4112	ABF40334	131550	Fibrobacteres/Acidobacteria group	Candidatus Koribacter versatilis Ellin345
4112	YP_590408	131550	Fibrobacteres/Acidobacteria group	Candidatus Koribacter versatilis Ellin345
4112	CBV41322	1236	Gammaproteobacteria	Halomonas elongata DSM 2581
4112	YP_003896507	1236	Gammaproteobacteria	Halomonas elongata DSM 2581
4130	EDT00429	28216	Betaproteobacteria	Burkholderia ambifaria IOP40-10
4130	ZP_02893987	28216	Betaproteobacteria	Burkholderia ambifaria IOP40-10
4130	ABF78658	28216	Betaproteobacteria	Burkholderia cenocepacia AU 1054
4130	YP_623631	28216	Betaproteobacteria	Burkholderia cenocepacia AU 1054
4130	ABK11336	28216	Betaproteobacteria	Burkholderia cenocepacia HI2424
4130	YP_838229	28216	Betaproteobacteria	Burkholderia cenocepacia HI2424
4130	CAR55642	28216	Betaproteobacteria	Burkholderia cenocepacia J2315
4130	YP_002234396	28216	Betaproteobacteria	Burkholderia cenocepacia J2315
4130	ACA94824	28216	Betaproteobacteria	Burkholderia cenocepacia MC0-3
4130	YP_001779314	28216	Betaproteobacteria	Burkholderia cenocepacia MC0-3
4130	EAY64699	28216	Betaproteobacteria	Burkholderia cenocepacia PC184
4130	ZP_04941528	28216	Betaproteobacteria	Burkholderia cenocepacia PC184
4130	EAY70685	28216	Betaproteobacteria	Burkholderia dolosa AUO158
4130	ZP_04947514	28216	Betaproteobacteria	Burkholderia dolosa AUO158
4130	ACR30064	28216	Betaproteobacteria	Burkholderia glumae BGR1
4130	YP_002912768	28216	Betaproteobacteria	Burkholderia glumae BGR1
4130	ACD18519	28216	Betaproteobacteria	Burkholderia phytofirmans PsJN
4130	YP_001887889	28216	Betaproteobacteria	Burkholderia phytofirmans PsJN
4130	ADN59899	28216	Betaproteobacteria	Burkholderia sp. CCGE1003
4130	YP_003909190	28216	Betaproteobacteria	Burkholderia sp. CCGE1003
4130	EFG72517	28216	Betaproteobacteria	Burkholderia sp. Ch1-1
4130	ZP_06839687	28216	Betaproteobacteria	Burkholderia sp. Ch1-1
4130	ABE35387	28216	Betaproteobacteria	Burkholderia xenovorans LB400
4130	YP_554737	28216	Betaproteobacteria	Burkholderia xenovorans LB400
4130	ADU38628	28216	Betaproteobacteria	Variovorax paradoxus EPS
4130	EFC18826	68525	delta/epsilon subdivisions	Desulfovibrio sp. FW1012B
4130	ZP_06371039	68525	delta/epsilon subdivisions	Desulfovibrio sp. FW1012B
4130	EAZ57194	1236	Gammaproteobacteria	Pseudomonas aeruginosa 2192
4130	ZP_04933075	1236	Gammaproteobacteria	Pseudomonas aeruginosa 2192
4130	EFQ37721	1236	Gammaproteobacteria	Pseudomonas aeruginosa 39016
4130	ZP_07792625	1236	Gammaproteobacteria	Pseudomonas aeruginosa 39016
4130	EAZ51943	1236	Gammaproteobacteria	Pseudomonas aeruginosa C3719
4130	ZP_04927824	1236	Gammaproteobacteria	Pseudomonas aeruginosa C3719
4130	ABR83193	1236	Gammaproteobacteria	Pseudomonas aeruginosa PA7
4130	YP_001349293	1236	Gammaproteobacteria	Pseudomonas aeruginosa PA7
4130	ZP_01364755	1236	Gammaproteobacteria	Pseudomonas aeruginosa PACS2
4130	AAG04790	1236	Gammaproteobacteria	Pseudomonas aeruginosa PAO1
4130	NP_250092	1236	Gammaproteobacteria	Pseudomonas aeruginosa PAO1
4130	EFI00649	1236	Gammaproteobacteria	Pseudomonas savastanoi pv. savastanoi NCPPB 3335
4130	ZP_07003991	1236	Gammaproteobacteria	Pseudomonas savastanoi pv. savastanoi NCPPB 3335
4130	ABP80352	1236	Gammaproteobacteria	Pseudomonas stutzeri A1501
4130	YP_001173194	1236	Gammaproteobacteria	Pseudomonas stutzeri A1501
4130	ZP_06478092	1236	Gammaproteobacteria	Pseudomonas syringae pv. aesculi str. 2250
4130	ZP_06459315	1236	Gammaproteobacteria	Pseudomonas syringae pv. aesculi str. NCPPB3681
4130	AAZ34930	1236	Gammaproteobacteria	Pseudomonas syringae pv. phaseolicola 1448A
4130	YP_273510	1236	Gammaproteobacteria	Pseudomonas syringae pv. phaseolicola 1448A
4130	ZP_05641318	1236	Gammaproteobacteria	Pseudomonas syringae pv. tabaci ATCC 11528
4130	AAF71511	1236	Gammaproteobacteria	Pseudomonas syringae pv. tomato
4130	ZP_07251858	1236	Gammaproteobacteria	Pseudomonas syringae pv. tomato K40
4130	ZP_07231844	1236	Gammaproteobacteria	Pseudomonas syringae pv. tomato Max13
4130	ZP_07255944	1236	Gammaproteobacteria	Pseudomonas syringae pv. tomato NCPPB 1108
4130	AAO54886	1236	Gammaproteobacteria	Pseudomonas syringae pv. tomato str. DC3000
4130	NP_791191	1236	Gammaproteobacteria	Pseudomonas syringae pv. tomato str. DC3000
4130	EEB60482	1236	Gammaproteobacteria	Pseudomonas syringae pv. tomato T1
4130	ZP_03396437	1236	Gammaproteobacteria	Pseudomonas syringae pv. tomato T1
4265	ADP16821	28216	Betaproteobacteria	Achromobacter xylosoxidans A8
4265	YP_003979536	28216	Betaproteobacteria	Achromobacter xylosoxidans A8
4265	ABS21354	1239	Firmicutes	Bacillus cytotoxicus NVH 391-98
4265	YP_001374349	1239	Firmicutes	Bacillus cytotoxicus NVH 391-98
4265	ACT03718	1239	Firmicutes	Paenibacillus sp. JDR-2
4265	YP_003013804	1239	Firmicutes	Paenibacillus sp. JDR-2
4361	ABF10827	28216	Betaproteobacteria	Cupriavidus metallidurans CH34
4361	YP_586096	28216	Betaproteobacteria	Cupriavidus metallidurans CH34
4361	CAQ72364	28216	Betaproteobacteria	Cupriavidus taiwanensis LMG 19424
4361	YP_002008418	28216	Betaproteobacteria	Cupriavidus taiwanensis LMG 19424
4361	EEG07368	28216	Betaproteobacteria	Lutiella nitroferrum 2002
4361	ZP_03699686	28216	Betaproteobacteria	Lutiella nitroferrum 2002
4361	ABE42686	28216	Betaproteobacteria	Polaromonas sp. JS666
4361	YP_547584	28216	Betaproteobacteria	Polaromonas sp. JS666
4361	AAZ62994	28216	Betaproteobacteria	Ralstonia eutropha JMP134
4361	YP_297838	28216	Betaproteobacteria	Ralstonia eutropha JMP134
4361	ACS21728	28216	Betaproteobacteria	Variovorax paradoxus S110
4361	YP_002946994	28216	Betaproteobacteria	Variovorax paradoxus S110
4361	AAR38469	environmental samples	environmental samples	uncultured marine bacterium 582
4361	ADN76243	1236	Gammaproteobacteria	Ferrimonas balearica DSM 9799
4361	YP_003913317	1236	Gammaproteobacteria	Ferrimonas balearica DSM 9799
4361	CAG22263	1236	Gammaproteobacteria	Photobacterium profundum SS9
4361	YP_132063	1236	Gammaproteobacteria	Photobacterium profundum SS9
4489	ACQ78467	201174	Actinobacteria	Beutenbergia cavernae DSM 12333
4489	YP_002880229	201174	Actinobacteria	Beutenbergia cavernae DSM 12333
4489	EAQ00128	201174	Actinobacteria	Janibacter sp. HTCC2649
4489	ZP_00993874	201174	Actinobacteria	Janibacter sp. HTCC2649
4489	ADB31596	201174	Actinobacteria	Kribbella flavida DSM 17836
4489	YP_003380395	201174	Actinobacteria	Kribbella flavida DSM 17836
4489	EFL11369	201174	Actinobacteria	Streptomyces sp. AA4
4489	ZP_07283000	201174	Actinobacteria	Streptomyces sp. AA4
4489	EER61963	28216	Betaproteobacteria	Acidovorax delafieldii 2AN
4489	ZP_04761257	28216	Betaproteobacteria	Acidovorax delafieldii 2AN
4489	ABR91515	28216	Betaproteobacteria	Janthinobacterium sp. Marseille
4489	YP_001352582	28216	Betaproteobacteria	Janthinobacterium sp. Marseille
4489	AAZ65373	28216	Betaproteobacteria	Ralstonia eutropha JMP134
4489	YP_293230	28216	Betaproteobacteria	Ralstonia eutropha JMP134
4489	ABF90949	68525	delta/epsilon subdivisions	Myxococcus xanthus DK 1622
4489	YP_632215	68525	delta/epsilon subdivisions	Myxococcus xanthus DK 1622
4489	ADO74660	68525	delta/epsilon subdivisions	Stigmatella aurantiaca DW4/3-1
4489	YP_003956487	68525	delta/epsilon subdivisions	Stigmatella aurantiaca DW4/3-1
4489	ACZ76302	1236	Gammaproteobacteria	Dickeya dadantii Ech586
4489	YP_003333007	1236	Gammaproteobacteria	Dickeya dadantii Ech586
4493	ABK05475	201174	Actinobacteria	Arthrobacter sp. FB24
4493	YP_833575	201174	Actinobacteria	Arthrobacter sp. FB24
4493	ACQ80040	201174	Actinobacteria	Beutenbergia cavernae DSM 12333
4493	YP_002881802	201174	Actinobacteria	Beutenbergia cavernae DSM 12333
4493	ZP_05914414	201174	Actinobacteria	Brevibacterium linens BL2
4493	ADB50405	201174	Actinobacteria	Conexibacter woesei DSM 14684
4493	YP_003393780	201174	Actinobacteria	Conexibacter woesei DSM 14684
4493	EFP58814	201174	Actinobacteria	Dermacoccus sp. Ellin185
4493	ZP_07704814	201174	Actinobacteria	Dermacoccus sp. Ellin185
4493	ADU50077	201174	Actinobacteria	Intrasporangium calvum DSM 43043
4493	YP_004100804	201174	Actinobacteria	Intrasporangium calvum DSM 43043
4493	EAP98070	201174	Actinobacteria	Janibacter sp. HTCC2649
4493	ZP_00996122	201174	Actinobacteria	Janibacter sp. HTCC2649
4493	ACV81294	201174	Actinobacteria	Nakamurella multipartita DSM 44233
4493	YP_003204283	201174	Actinobacteria	Nakamurella multipartita DSM 44233
4493	ABL80307	201174	Actinobacteria	Nocardioides sp. JS614
4493	YP_921994	201174	Actinobacteria	Nocardioides sp. JS614
4493	ABV97989	201174	Actinobacteria	Salinispora arenicola CNS-205
4493	YP_001536980	201174	Actinobacteria	Salinispora arenicola CNS-205
4493	ADU35682	28216	Betaproteobacteria	Variovorax paradoxus EPS
4493	ACS17997	28216	Betaproteobacteria	Variovorax paradoxus S110
4493	YP_002943263	28216	Betaproteobacteria	Variovorax paradoxus S110
4493	ABX04165	200795	Chloroflexi	Herpetosiphon aurantiacus ATCC 23779
4493	YP_001544293	200795	Chloroflexi	Herpetosiphon aurantiacus ATCC 23779
4493	EFH81475	200795	Chloroflexi	Ktedonobacter racemifer DSM 44963
4493	ZP_06973408	200795	Chloroflexi	Ktedonobacter racemifer DSM 44963
4493	ACZ40376	200795	Chloroflexi	Sphaerobacter thermophilus DSM 20745
4493	YP_003321198	200795	Chloroflexi	Sphaerobacter thermophilus DSM 20745
4493	ACY14052	68525	delta/epsilon subdivisions	Haliangium ochraceum DSM 14365
4493	YP_003265945	68525	delta/epsilon subdivisions	Haliangium ochraceum DSM 14365
4493	ABF86171	68525	delta/epsilon subdivisions	Myxococcus xanthus DK 1622
4493	YP_631857	68525	delta/epsilon subdivisions	Myxococcus xanthus DK 1622
4493	EDM77267	68525	delta/epsilon subdivisions	Plesiocystis pacifica SIR-1
4493	ZP_01909824	68525	delta/epsilon subdivisions	Plesiocystis pacifica SIR-1
4493	CAN97639	68525	delta/epsilon subdivisions	Sorangium cellulosum So ce 56
4493	YP_001618119	68525	delta/epsilon subdivisions	Sorangium cellulosum So ce 56
4493	ADO73231	68525	delta/epsilon subdivisions	Stigmatella aurantiaca DW4/3-1
4493	EAU67222	68525	delta/epsilon subdivisions	Stigmatella aurantiaca DW4/3-1
4493	YP_003955058	68525	delta/epsilon subdivisions	Stigmatella aurantiaca DW4/3-1
4493	ZP_01461970	68525	delta/epsilon subdivisions	Stigmatella aurantiaca DW4/3-1
4493	ABF41424	131550	Fibrobacteres/Acidobacteria group	Candidatus Koribacter versatilis Ellin345
4493	YP_591498	131550	Fibrobacteres/Acidobacteria group	Candidatus Koribacter versatilis Ellin345
4493	BAH45664	1239	Firmicutes	Brevibacillus brevis NBRC 100599
4493	YP_002774168	1239	Firmicutes	Brevibacillus brevis NBRC 100599
4493	EFM12366	1239	Firmicutes	Paenibacillus curdlanolyticus YK9
4493	ZP_07386387	1239	Firmicutes	Paenibacillus curdlanolyticus YK9
4493	ACS98906	1239	Firmicutes	Paenibacillus sp. JDR-2
4493	YP_003008993	1239	Firmicutes	Paenibacillus sp. JDR-2
4493	ACX65435	1239	Firmicutes	Paenibacillus sp. Y412MC10
4493	YP_003243242	1239	Firmicutes	Paenibacillus sp. Y412MC10
4502	ZP_02361365	28216	Betaproteobacteria	Burkholderia oklahomensis C6786
4502	EBA49141	28216	Betaproteobacteria	Burkholderia pseudomallei 305
4502	ZP_01766571	28216	Betaproteobacteria	Burkholderia pseudomallei 305
4502	ACS65648	28216	Betaproteobacteria	Ralstonia pickettii 12D
4502	YP_002984320	28216	Betaproteobacteria	Ralstonia pickettii 12D
4502	ACD29392	28216	Betaproteobacteria	Ralstonia pickettii 12J
4502	YP_001892819	28216	Betaproteobacteria	Ralstonia pickettii 12J
4502	EFP68054	28216	Betaproteobacteria	Ralstonia sp. 5_7_47FAA
4502	ZP_07673495	28216	Betaproteobacteria	Ralstonia sp. 5_7_47FAA
4502	EAZ58449	1236	Gammaproteobacteria	Pseudomonas aeruginosa 2192
4502	ZP_04934330	1236	Gammaproteobacteria	Pseudomonas aeruginosa 2192
4502	CAW27445	1236	Gammaproteobacteria	Pseudomonas aeruginosa LESB58
4502	YP_002440312	1236	Gammaproteobacteria	Pseudomonas aeruginosa LESB58
4502	ZP_01365942	1236	Gammaproteobacteria	Pseudomonas aeruginosa PACS2
4502	AAG05964	1236	Gammaproteobacteria	Pseudomonas aeruginosa PAO1
4502	NP_251266	1236	Gammaproteobacteria	Pseudomonas aeruginosa PAO1
4502	CAK14514	1236	Gammaproteobacteria	Pseudomonas entomophila L48
4502	YP_607320	1236	Gammaproteobacteria	Pseudomonas entomophila L48
4502	AAY93002	1236	Gammaproteobacteria	Pseudomonas fluorescens Pf-5
4502	YP_260838	1236	Gammaproteobacteria	Pseudomonas fluorescens Pf-5
4502	ABA74231	1236	Gammaproteobacteria	Pseudomonas fluorescens Pf0-1
4502	YP_348221	1236	Gammaproteobacteria	Pseudomonas fluorescens Pf0-1
4502	CAY49428	1236	Gammaproteobacteria	Pseudomonas fluorescens SBW25
4502	YP_002872774	1236	Gammaproteobacteria	Pseudomonas fluorescens SBW25
4502	ADR59215	1236	Gammaproteobacteria	Pseudomonas putida BIRD-1
4502	ABQ77717	1236	Gammaproteobacteria	Pseudomonas putida F1
4502	YP_001266901	1236	Gammaproteobacteria	Pseudomonas putida F1
4502	AAN69887	1236	Gammaproteobacteria	Pseudomonas putida KT2440
4502	NP_746423	1236	Gammaproteobacteria	Pseudomonas putida KT2440
4502	ACA74116	1236	Gammaproteobacteria	Pseudomonas putida W619
4502	YP_001750485	1236	Gammaproteobacteria	Pseudomonas putida W619
4502	EFA17546	1236	Gammaproteobacteria	Serratia odorifera 4Rx13
4502	ZP_06189244	1236	Gammaproteobacteria	Serratia odorifera 4Rx13
4502	EFE93787	1236	Gammaproteobacteria	Serratia odorifera DSM 4582
4502	ZP_06641335	1236	Gammaproteobacteria	Serratia odorifera DSM 4582
4502	ABV40567	1236	Gammaproteobacteria	Serratia proteamaculans 568
4502	YP_001477695	1236	Gammaproteobacteria	Serratia proteamaculans 568
4512	EDT07593	28216	Betaproteobacteria	Burkholderia graminis C4D1M
4512	ZP_02886752	28216	Betaproteobacteria	Burkholderia graminis C4D1M
4513	ADB49298	201174	Actinobacteria	Conexibacter woesei DSM 14684
4513	YP_003392673	201174	Actinobacteria	Conexibacter woesei DSM 14684
4513	EFG76963	201174	Actinobacteria	Mycobacterium parascrofulaceum ATCC BAA-614
4513	ZP_06849663	201174	Actinobacteria	Mycobacterium parascrofulaceum ATCC BAA-614
4513	ABN96972	201174	Actinobacteria	Mycobacterium sp. JLS
4513	YP_001069463	201174	Actinobacteria	Mycobacterium sp. JLS
4513	ABL90372	201174	Actinobacteria	Mycobacterium sp. KMS
4513	YP_937162	201174	Actinobacteria	Mycobacterium sp. KMS
4513	ABG07255	201174	Actinobacteria	Mycobacterium sp. MCS
4513	YP_638311	201174	Actinobacteria	Mycobacterium sp. MCS
4513	EFL24534	201174	Actinobacteria	Streptomyces himastatinicus ATCC 53653
4513	ZP_07296165	201174	Actinobacteria	Streptomyces himastatinicus ATCC 53653
4513	EFN17984	201174	Actinobacteria	Streptomyces violaceusniger Tu 4113
4513	ZP_07606493	201174	Actinobacteria	Streptomyces violaceusniger Tu 4113
4513	ADP17143	28216	Betaproteobacteria	Achromobacter xylosoxidans A8
4513	YP_003979858	28216	Betaproteobacteria	Achromobacter xylosoxidans A8
4513	CAE31555	28216	Betaproteobacteria	Bordetella bronchiseptica RB50
4513	NP_887603	28216	Betaproteobacteria	Bordetella bronchiseptica RB50
4513	ACC76223	28216	Betaproteobacteria	Burkholderia phymatum STM815
4513	YP_001863269	28216	Betaproteobacteria	Burkholderia phymatum STM815
4513	ADG17486	28216	Betaproteobacteria	Burkholderia sp. CCGE1002
4513	YP_003606997	28216	Betaproteobacteria	Burkholderia sp. CCGE1002
4513	EEA00723	28216	Betaproteobacteria	Burkholderia sp. H160
4513	ZP_03267689	28216	Betaproteobacteria	Burkholderia sp. H160
4513	ZP_02377200	28216	Betaproteobacteria	Burkholderia ubonensis Bu
4513	ACS22642	28216	Betaproteobacteria	Variovorax paradoxus S110
4513	YP_002947908	28216	Betaproteobacteria	Variovorax paradoxus S110
4513	EFI56150	131550	Fibrobacteres/Acidobacteria group	Acidobacterium sp. MP5ACTX8
4513	ZP_07031242	131550	Fibrobacteres/Acidobacteria group	Acidobacterium sp. MP5ACTX8
4513	ABF40335	131550	Fibrobacteres/Acidobacteria group	Candidatus Koribacter versatilis Ellin345
4513	YP_590409	131550	Fibrobacteres/Acidobacteria group	Candidatus Koribacter versatilis Ellin345
4637	ADG18800	28216	Betaproteobacteria	Burkholderia sp. CCGE1002
4637	YP_003608311	28216	Betaproteobacteria	Burkholderia sp. CCGE1002
4637	ABE35992	28216	Betaproteobacteria	Burkholderia xenovorans LB400
4637	YP_555342	28216	Betaproteobacteria	Burkholderia xenovorans LB400
4954	ZP_02362905	28216	Betaproteobacteria	Burkholderia oklahomensis C6786
4954	ZP_02355770	28216	Betaproteobacteria	Burkholderia oklahomensis EO147
4954	ACC76605	28216	Betaproteobacteria	Burkholderia phymatum STM815
4954	YP_001863655	28216	Betaproteobacteria	Burkholderia phymatum STM815
4954	ACC70817	28216	Betaproteobacteria	Burkholderia phymatum STM815
4954	YP_001857863	28216	Betaproteobacteria	Burkholderia phymatum STM815
4954	ADG15415	28216	Betaproteobacteria	Burkholderia sp. CCGE1002
4954	ADG20685	28216	Betaproteobacteria	Burkholderia sp. CCGE1002
4954	YP_003604926	28216	Betaproteobacteria	Burkholderia sp. CCGE1002
4954	YP_003610196	28216	Betaproteobacteria	Burkholderia sp. CCGE1002
4954	ABC37701	28216	Betaproteobacteria	Burkholderia thailandensis E264
4954	YP_443007	28216	Betaproteobacteria	Burkholderia thailandensis E264
4954	ZP_05587498	28216	Betaproteobacteria	Burkholderia thailandensis E264
4954	ZP_02463616	28216	Betaproteobacteria	Burkholderia thailandensis MSMB43
4954	ZP_02374874	28216	Betaproteobacteria	Burkholderia thailandensis TXDOH
4954	ABE30497	28216	Betaproteobacteria	Burkholderia xenovorans LB400
4954	YP_558549	28216	Betaproteobacteria	Burkholderia xenovorans LB400
4954	CAP64015	28216	Betaproteobacteria	Cupriavidus taiwanensis LMG 19424
4954	YP_001796206	28216	Betaproteobacteria	Cupriavidus taiwanensis LMG 19424
