# Supplementary material for: Plant-Bacteria Association and Symbiosis: Are There Common Genomic Traits in Alphaproteobacteria?
Source: Genes (Basel). 2011 Nov 29;2(4):1017–32. doi: 10.3390/genes2041017 (PMC3927591; doi:10.3390/genes2041017)
Supplement: Supplementary File 1 — ZIP-Document (ZIP, 1441 KB) [file genes-02-01017-s001.zip › genes-11973-supplementary/S5.xls]

## Sheet: Core
group	hit_id	division_id	division	taxa_name
0	EDZ99367	28216	Betaproteobacteria	Burkholderia sp. H160
0	ZP_03269075	28216	Betaproteobacteria	Burkholderia sp. H160
0	ADC58493	1236	Gammaproteobacteria	Klebsiella variicola At-22
0	YP_003439525	1236	Gammaproteobacteria	Klebsiella variicola At-22
0	ADD75674	1236	Gammaproteobacteria	Pantoea ananatis LMG 20103
0	YP_003518802	1236	Gammaproteobacteria	Pantoea ananatis LMG 20103
0	ADO11845	1236	Gammaproteobacteria	Pantoea vagans C9-1
0	YP_003933294	1236	Gammaproteobacteria	Pantoea vagans C9-1
1	EDT06994	28216	Betaproteobacteria	Burkholderia graminis C4D1M
1	ZP_02887447	28216	Betaproteobacteria	Burkholderia graminis C4D1M
1	ADG18260	28216	Betaproteobacteria	Burkholderia sp. CCGE1002
1	YP_003607771	28216	Betaproteobacteria	Burkholderia sp. CCGE1002
1	ADJ63433	28216	Betaproteobacteria	Herbaspirillum seropedicae SmR1
1	YP_003775341	28216	Betaproteobacteria	Herbaspirillum seropedicae SmR1
10	ACC73346	28216	Betaproteobacteria	Burkholderia phymatum STM815
10	YP_001860392	28216	Betaproteobacteria	Burkholderia phymatum STM815
10	ADG16427	28216	Betaproteobacteria	Burkholderia sp. CCGE1002
10	YP_003605938	28216	Betaproteobacteria	Burkholderia sp. CCGE1002
10	ADN58669	28216	Betaproteobacteria	Burkholderia sp. CCGE1003
10	YP_003907960	28216	Betaproteobacteria	Burkholderia sp. CCGE1003
10	EEA02455	28216	Betaproteobacteria	Burkholderia sp. H160
10	ZP_03265900	28216	Betaproteobacteria	Burkholderia sp. H160
10	EFQ38393	1236	Gammaproteobacteria	Pseudomonas aeruginosa 39016
10	ZP_07793297	1236	Gammaproteobacteria	Pseudomonas aeruginosa 39016
10	ACA74780	1236	Gammaproteobacteria	Pseudomonas putida W619
10	YP_001751149	1236	Gammaproteobacteria	Pseudomonas putida W619
1008	A4W8C6	1236	Gammaproteobacteria	Enterobacter sp. 638
1008	ABP59956	1236	Gammaproteobacteria	Enterobacter sp. 638
1008	YP_001176007	1236	Gammaproteobacteria	Enterobacter sp. 638
1011	ACC74434	28216	Betaproteobacteria	Burkholderia phymatum STM815
1011	YP_001861480	28216	Betaproteobacteria	Burkholderia phymatum STM815
1011	ABP81701	1236	Gammaproteobacteria	Pseudomonas stutzeri A1501
1011	YP_001174543	1236	Gammaproteobacteria	Pseudomonas stutzeri A1501
1012	A1K4E4	28216	Betaproteobacteria	Azoarcus sp. BH72
1012	CAL93699	28216	Betaproteobacteria	Azoarcus sp. BH72
1012	YP_932586	28216	Betaproteobacteria	Azoarcus sp. BH72
1012	EDT02305	28216	Betaproteobacteria	Burkholderia ambifaria IOP40-10
1012	ZP_02892103	28216	Betaproteobacteria	Burkholderia ambifaria IOP40-10
1012	EDT41261	28216	Betaproteobacteria	Burkholderia ambifaria MEX-5
1012	ZP_02907600	28216	Betaproteobacteria	Burkholderia ambifaria MEX-5
1012	EDT07257	28216	Betaproteobacteria	Burkholderia graminis C4D1M
1012	ZP_02887125	28216	Betaproteobacteria	Burkholderia graminis C4D1M
1012	ACC70737	28216	Betaproteobacteria	Burkholderia phymatum STM815
1012	B2JJJ4	28216	Betaproteobacteria	Burkholderia phymatum STM815
1012	YP_001857783	28216	Betaproteobacteria	Burkholderia phymatum STM815
1012	ADG16058	28216	Betaproteobacteria	Burkholderia sp. CCGE1002
1012	YP_003605569	28216	Betaproteobacteria	Burkholderia sp. CCGE1002
1012	ADN58332	28216	Betaproteobacteria	Burkholderia sp. CCGE1003
1012	YP_003907623	28216	Betaproteobacteria	Burkholderia sp. CCGE1003
1012	EEA02950	28216	Betaproteobacteria	Burkholderia sp. H160
1012	ZP_03265525	28216	Betaproteobacteria	Burkholderia sp. H160
1012	CAQ69226	28216	Betaproteobacteria	Cupriavidus taiwanensis LMG 19424
1012	YP_002005293	28216	Betaproteobacteria	Cupriavidus taiwanensis LMG 19424
1014	ABD13056	201174	Actinobacteria	Frankia sp. CcI3
1014	YP_482785	201174	Actinobacteria	Frankia sp. CcI3
1025	A1KB32	28216	Betaproteobacteria	Azoarcus sp. BH72
1025	CAL96038	28216	Betaproteobacteria	Azoarcus sp. BH72
1025	YP_934924	28216	Betaproteobacteria	Azoarcus sp. BH72
1025	CAQ70878	28216	Betaproteobacteria	Cupriavidus taiwanensis LMG 19424
1025	YP_002006939	28216	Betaproteobacteria	Cupriavidus taiwanensis LMG 19424
1038	EFQ42308	1236	Gammaproteobacteria	Pseudomonas aeruginosa 39016
1038	ZP_07797212	1236	Gammaproteobacteria	Pseudomonas aeruginosa 39016
1038	A4VHP0	1236	Gammaproteobacteria	Pseudomonas stutzeri A1501
1038	ABP78491	1236	Gammaproteobacteria	Pseudomonas stutzeri A1501
1038	YP_001171333	1236	Gammaproteobacteria	Pseudomonas stutzeri A1501
1040	A1KB04	28216	Betaproteobacteria	Azoarcus sp. BH72
1040	CAL96010	28216	Betaproteobacteria	Azoarcus sp. BH72
1040	YP_934896	28216	Betaproteobacteria	Azoarcus sp. BH72
1040	ADJ61663	28216	Betaproteobacteria	Herbaspirillum seropedicae SmR1
1040	YP_003773571	28216	Betaproteobacteria	Herbaspirillum seropedicae SmR1
1040	EFQ42296	1236	Gammaproteobacteria	Pseudomonas aeruginosa 39016
1040	ZP_07797200	1236	Gammaproteobacteria	Pseudomonas aeruginosa 39016
1040	ZP_07252598	1236	Gammaproteobacteria	Pseudomonas syringae pv. tomato K40
1040	ZP_07230161	1236	Gammaproteobacteria	Pseudomonas syringae pv. tomato Max13
1040	ZP_07256792	1236	Gammaproteobacteria	Pseudomonas syringae pv. tomato NCPPB 1108
1043	ACC74717	28216	Betaproteobacteria	Burkholderia phymatum STM815
1043	ACC76414	28216	Betaproteobacteria	Burkholderia phymatum STM815
1043	YP_001861763	28216	Betaproteobacteria	Burkholderia phymatum STM815
1043	YP_001863464	28216	Betaproteobacteria	Burkholderia phymatum STM815
1043	ADJ65305	28216	Betaproteobacteria	Herbaspirillum seropedicae SmR1
1043	YP_003777213	28216	Betaproteobacteria	Herbaspirillum seropedicae SmR1
1054	CAJ61375	201174	Actinobacteria	Frankia alni ACN14a
1054	YP_712945	201174	Actinobacteria	Frankia alni ACN14a
1054	CAQ70798	28216	Betaproteobacteria	Cupriavidus taiwanensis LMG 19424
1054	YP_002006859	28216	Betaproteobacteria	Cupriavidus taiwanensis LMG 19424
1056	ACC71823	28216	Betaproteobacteria	Burkholderia phymatum STM815
1056	B2JHD8	28216	Betaproteobacteria	Burkholderia phymatum STM815
1056	YP_001858869	28216	Betaproteobacteria	Burkholderia phymatum STM815
1056	CBW73863	28216	Betaproteobacteria	Burkholderia rhizoxinica HKI 454
1056	YP_004028007	28216	Betaproteobacteria	Burkholderia rhizoxinica HKI 454
1056	ADI62975	1117	Cyanobacteria	Nostoc azollae 0708
1056	YP_003720098	1117	Cyanobacteria	Nostoc azollae 0708
1056	ZP_07252410	1236	Gammaproteobacteria	Pseudomonas syringae pv. tomato K40
1056	ZP_07232625	1236	Gammaproteobacteria	Pseudomonas syringae pv. tomato Max13
1056	ZP_07258856	1236	Gammaproteobacteria	Pseudomonas syringae pv. tomato NCPPB 1108
1056	EEZ84791	1236	Gammaproteobacteria	Vibrio alginolyticus 40B
1056	ZP_06178909	1236	Gammaproteobacteria	Vibrio alginolyticus 40B
1074	ACA75210	1236	Gammaproteobacteria	Pseudomonas putida W619
1074	B1JAJ7	1236	Gammaproteobacteria	Pseudomonas putida W619
1074	YP_001751579	1236	Gammaproteobacteria	Pseudomonas putida W619
1076	A8LC40	201174	Actinobacteria	Frankia sp. EAN1pec
1076	ABW15377	201174	Actinobacteria	Frankia sp. EAN1pec
1076	YP_001510283	201174	Actinobacteria	Frankia sp. EAN1pec
1076	A7Z0Q4	1239	Firmicutes	Bacillus amyloliquefaciens FZB42
1076	ABS72580	1239	Firmicutes	Bacillus amyloliquefaciens FZB42
1076	YP_001419811	1239	Firmicutes	Bacillus amyloliquefaciens FZB42
108	ADG94575	68525	delta/epsilon subdivisions	Arcobacter nitrofigilis DSM 7299
108	YP_003657082	68525	delta/epsilon subdivisions	Arcobacter nitrofigilis DSM 7299
11	ABP79592	1236	Gammaproteobacteria	Pseudomonas stutzeri A1501
11	YP_001172434	1236	Gammaproteobacteria	Pseudomonas stutzeri A1501
1111	CBW74617	28216	Betaproteobacteria	Burkholderia rhizoxinica HKI 454
1111	YP_004028761	28216	Betaproteobacteria	Burkholderia rhizoxinica HKI 454
1111	ADG91984	68525	delta/epsilon subdivisions	Arcobacter nitrofigilis DSM 7299
1111	YP_003654490	68525	delta/epsilon subdivisions	Arcobacter nitrofigilis DSM 7299
1111	CBA18926	1236	Gammaproteobacteria	Erwinia amylovora CFBP1430
1111	YP_003522546	1236	Gammaproteobacteria	Erwinia amylovora CFBP1430
1111	ADD79341	1236	Gammaproteobacteria	Pantoea ananatis LMG 20103
1111	YP_003522469	1236	Gammaproteobacteria	Pantoea ananatis LMG 20103
1111	ADI78229	1236	Gammaproteobacteria	Pantoea vagans C9-1
1111	YP_003729901	1236	Gammaproteobacteria	Pantoea vagans C9-1
1117	CBW74566	28216	Betaproteobacteria	Burkholderia rhizoxinica HKI 454
1117	YP_004028710	28216	Betaproteobacteria	Burkholderia rhizoxinica HKI 454
112	ZP_07231008	1236	Gammaproteobacteria	Pseudomonas syringae pv. tomato Max13
112	ZP_07259599	1236	Gammaproteobacteria	Pseudomonas syringae pv. tomato NCPPB 1108
1120	ACA74377	1236	Gammaproteobacteria	Pseudomonas putida W619
1120	YP_001750746	1236	Gammaproteobacteria	Pseudomonas putida W619
1123	ACA75211	1236	Gammaproteobacteria	Pseudomonas putida W619
1123	B1JAJ8	1236	Gammaproteobacteria	Pseudomonas putida W619
1123	YP_001751580	1236	Gammaproteobacteria	Pseudomonas putida W619
1123	A4VHP4	1236	Gammaproteobacteria	Pseudomonas stutzeri A1501
1123	ABP78495	1236	Gammaproteobacteria	Pseudomonas stutzeri A1501
1123	YP_001171337	1236	Gammaproteobacteria	Pseudomonas stutzeri A1501
1126	CAL94181	28216	Betaproteobacteria	Azoarcus sp. BH72
1126	YP_933068	28216	Betaproteobacteria	Azoarcus sp. BH72
1127	A8LE09	201174	Actinobacteria	Frankia sp. EAN1pec
1127	ABW11144	201174	Actinobacteria	Frankia sp. EAN1pec
1127	YP_001506050	201174	Actinobacteria	Frankia sp. EAN1pec
1127	A1KB72	28216	Betaproteobacteria	Azoarcus sp. BH72
1127	CAL96078	28216	Betaproteobacteria	Azoarcus sp. BH72
1127	YP_934964	28216	Betaproteobacteria	Azoarcus sp. BH72
1127	A4VRI1	1236	Gammaproteobacteria	Pseudomonas stutzeri A1501
1127	ABP81582	1236	Gammaproteobacteria	Pseudomonas stutzeri A1501
1127	YP_001174424	1236	Gammaproteobacteria	Pseudomonas stutzeri A1501
1129	CBW73687	28216	Betaproteobacteria	Burkholderia rhizoxinica HKI 454
1129	YP_004027831	28216	Betaproteobacteria	Burkholderia rhizoxinica HKI 454
1132	CAQ70406	28216	Betaproteobacteria	Cupriavidus taiwanensis LMG 19424
1132	YP_002006467	28216	Betaproteobacteria	Cupriavidus taiwanensis LMG 19424
1132	ADJ64583	28216	Betaproteobacteria	Herbaspirillum seropedicae SmR1
1132	YP_003776491	28216	Betaproteobacteria	Herbaspirillum seropedicae SmR1
1137	ABW14960	201174	Actinobacteria	Frankia sp. EAN1pec
1137	YP_001509866	201174	Actinobacteria	Frankia sp. EAN1pec
1137	A1K3Q2	28216	Betaproteobacteria	Azoarcus sp. BH72
1137	CAL93457	28216	Betaproteobacteria	Azoarcus sp. BH72
1137	YP_932344	28216	Betaproteobacteria	Azoarcus sp. BH72
1137	ADJ61952	28216	Betaproteobacteria	Herbaspirillum seropedicae SmR1
1137	YP_003773860	28216	Betaproteobacteria	Herbaspirillum seropedicae SmR1
1137	A7Z2P5	1239	Firmicutes	Bacillus amyloliquefaciens FZB42
1137	ABS73271	1239	Firmicutes	Bacillus amyloliquefaciens FZB42
1137	YP_001420502	1239	Firmicutes	Bacillus amyloliquefaciens FZB42
1146	CBW76811	28216	Betaproteobacteria	Burkholderia rhizoxinica HKI 454
1146	YP_004022330	28216	Betaproteobacteria	Burkholderia rhizoxinica HKI 454
1146	ADG15859	28216	Betaproteobacteria	Burkholderia sp. CCGE1002
1146	YP_003605370	28216	Betaproteobacteria	Burkholderia sp. CCGE1002
1146	ADN57242	28216	Betaproteobacteria	Burkholderia sp. CCGE1003
1146	YP_003906533	28216	Betaproteobacteria	Burkholderia sp. CCGE1003
1146	EEA01543	28216	Betaproteobacteria	Burkholderia sp. H160
1146	ZP_03266845	28216	Betaproteobacteria	Burkholderia sp. H160
1148	ACA72695	1236	Gammaproteobacteria	Pseudomonas putida W619
1148	YP_001749064	1236	Gammaproteobacteria	Pseudomonas putida W619
1151	EFQ37933	1236	Gammaproteobacteria	Pseudomonas aeruginosa 39016
1151	ZP_07792837	1236	Gammaproteobacteria	Pseudomonas aeruginosa 39016
1155	ADJ62086	28216	Betaproteobacteria	Herbaspirillum seropedicae SmR1
1155	YP_003773994	28216	Betaproteobacteria	Herbaspirillum seropedicae SmR1
1157	A1KB23	28216	Betaproteobacteria	Azoarcus sp. BH72
1157	CAL96029	28216	Betaproteobacteria	Azoarcus sp. BH72
1157	YP_934915	28216	Betaproteobacteria	Azoarcus sp. BH72
1157	CBW74556	28216	Betaproteobacteria	Burkholderia rhizoxinica HKI 454
1157	YP_004028700	28216	Betaproteobacteria	Burkholderia rhizoxinica HKI 454
1162	CAJ59755	201174	Actinobacteria	Frankia alni ACN14a
1162	YP_711349	201174	Actinobacteria	Frankia alni ACN14a
1162	ADJ61649	28216	Betaproteobacteria	Herbaspirillum seropedicae SmR1
1162	YP_003773557	28216	Betaproteobacteria	Herbaspirillum seropedicae SmR1
1168	A1K4J7	28216	Betaproteobacteria	Azoarcus sp. BH72
1168	CAL93752	28216	Betaproteobacteria	Azoarcus sp. BH72
1168	YP_932639	28216	Betaproteobacteria	Azoarcus sp. BH72
1168	EDT05678	28216	Betaproteobacteria	Burkholderia ambifaria IOP40-10
1168	ZP_02888778	28216	Betaproteobacteria	Burkholderia ambifaria IOP40-10
1168	EDT42930	28216	Betaproteobacteria	Burkholderia ambifaria MEX-5
1168	ZP_02905977	28216	Betaproteobacteria	Burkholderia ambifaria MEX-5
1168	EDT09532	28216	Betaproteobacteria	Burkholderia graminis C4D1M
1168	ZP_02884738	28216	Betaproteobacteria	Burkholderia graminis C4D1M
1168	CBW74086	28216	Betaproteobacteria	Burkholderia rhizoxinica HKI 454
1168	YP_004028230	28216	Betaproteobacteria	Burkholderia rhizoxinica HKI 454
1168	ADG16447	28216	Betaproteobacteria	Burkholderia sp. CCGE1002
1168	YP_003605958	28216	Betaproteobacteria	Burkholderia sp. CCGE1002
1168	ADN58687	28216	Betaproteobacteria	Burkholderia sp. CCGE1003
1168	YP_003907978	28216	Betaproteobacteria	Burkholderia sp. CCGE1003
1168	EEA02113	28216	Betaproteobacteria	Burkholderia sp. H160
1168	ZP_03266285	28216	Betaproteobacteria	Burkholderia sp. H160
1168	ADC56056	1236	Gammaproteobacteria	Klebsiella variicola At-22
1168	YP_003437068	1236	Gammaproteobacteria	Klebsiella variicola At-22
118	ADJ62899	28216	Betaproteobacteria	Herbaspirillum seropedicae SmR1
118	YP_003774807	28216	Betaproteobacteria	Herbaspirillum seropedicae SmR1
1187	EDT09197	28216	Betaproteobacteria	Burkholderia graminis C4D1M
1187	ZP_02885109	28216	Betaproteobacteria	Burkholderia graminis C4D1M
1187	ACC69294	28216	Betaproteobacteria	Burkholderia phymatum STM815
1187	YP_001856340	28216	Betaproteobacteria	Burkholderia phymatum STM815
1187	CBW73768	28216	Betaproteobacteria	Burkholderia rhizoxinica HKI 454
1187	YP_004027912	28216	Betaproteobacteria	Burkholderia rhizoxinica HKI 454
1187	ADG14204	28216	Betaproteobacteria	Burkholderia sp. CCGE1002
1187	YP_003603715	28216	Betaproteobacteria	Burkholderia sp. CCGE1002
1187	ADN56142	28216	Betaproteobacteria	Burkholderia sp. CCGE1003
1187	YP_003905433	28216	Betaproteobacteria	Burkholderia sp. CCGE1003
1187	EEA00432	28216	Betaproteobacteria	Burkholderia sp. H160
1187	ZP_03267958	28216	Betaproteobacteria	Burkholderia sp. H160
1187	EFQ39839	1236	Gammaproteobacteria	Pseudomonas aeruginosa 39016
1187	ZP_07794743	1236	Gammaproteobacteria	Pseudomonas aeruginosa 39016
1187	ABP79203	1236	Gammaproteobacteria	Pseudomonas stutzeri A1501
1187	YP_001172045	1236	Gammaproteobacteria	Pseudomonas stutzeri A1501
1192	ABS73073	1239	Firmicutes	Bacillus amyloliquefaciens FZB42
1192	YP_001420304	1239	Firmicutes	Bacillus amyloliquefaciens FZB42
1197	ACC72010	28216	Betaproteobacteria	Burkholderia phymatum STM815
1197	B2JIG4	28216	Betaproteobacteria	Burkholderia phymatum STM815
1197	YP_001859056	28216	Betaproteobacteria	Burkholderia phymatum STM815
1197	ADN59186	28216	Betaproteobacteria	Burkholderia sp. CCGE1003
1197	YP_003908477	28216	Betaproteobacteria	Burkholderia sp. CCGE1003
1203	CAJ59754	201174	Actinobacteria	Frankia alni ACN14a
1203	Q0RRR3	201174	Actinobacteria	Frankia alni ACN14a
1203	YP_711348	201174	Actinobacteria	Frankia alni ACN14a
1208	ADJ62207	28216	Betaproteobacteria	Herbaspirillum seropedicae SmR1
1208	YP_003774115	28216	Betaproteobacteria	Herbaspirillum seropedicae SmR1
1230	EFQ41611	1236	Gammaproteobacteria	Pseudomonas aeruginosa 39016
1230	ZP_07796515	1236	Gammaproteobacteria	Pseudomonas aeruginosa 39016
1230	ACA74712	1236	Gammaproteobacteria	Pseudomonas putida W619
1230	YP_001751081	1236	Gammaproteobacteria	Pseudomonas putida W619
1230	EEZ82975	1236	Gammaproteobacteria	Vibrio alginolyticus 40B
1230	ZP_06180732	1236	Gammaproteobacteria	Vibrio alginolyticus 40B
1232	CAL95687	28216	Betaproteobacteria	Azoarcus sp. BH72
1232	YP_934573	28216	Betaproteobacteria	Azoarcus sp. BH72
1232	EDT12634	28216	Betaproteobacteria	Burkholderia graminis C4D1M
1232	ZP_02881205	28216	Betaproteobacteria	Burkholderia graminis C4D1M
1232	ACC72700	28216	Betaproteobacteria	Burkholderia phymatum STM815
1232	YP_001859746	28216	Betaproteobacteria	Burkholderia phymatum STM815
1232	ADG18287	28216	Betaproteobacteria	Burkholderia sp. CCGE1002
1232	YP_003607798	28216	Betaproteobacteria	Burkholderia sp. CCGE1002
1232	ADN61328	28216	Betaproteobacteria	Burkholderia sp. CCGE1003
1232	YP_003910619	28216	Betaproteobacteria	Burkholderia sp. CCGE1003
1232	EEA04394	28216	Betaproteobacteria	Burkholderia sp. H160
1232	ZP_03264020	28216	Betaproteobacteria	Burkholderia sp. H160
1232	CAP62793	28216	Betaproteobacteria	Cupriavidus taiwanensis LMG 19424
1232	YP_001795515	28216	Betaproteobacteria	Cupriavidus taiwanensis LMG 19424
1232	CAQ69496	28216	Betaproteobacteria	Cupriavidus taiwanensis LMG 19424
1232	YP_002005563	28216	Betaproteobacteria	Cupriavidus taiwanensis LMG 19424
1233	CAQ70931	28216	Betaproteobacteria	Cupriavidus taiwanensis LMG 19424
1233	YP_002006992	28216	Betaproteobacteria	Cupriavidus taiwanensis LMG 19424
1234	ADI62736	1117	Cyanobacteria	Nostoc azollae 0708
1234	YP_003719859	1117	Cyanobacteria	Nostoc azollae 0708
126	ACA70808	1236	Gammaproteobacteria	Pseudomonas putida W619
126	YP_001747177	1236	Gammaproteobacteria	Pseudomonas putida W619
126	ABP81108	1236	Gammaproteobacteria	Pseudomonas stutzeri A1501
126	YP_001173950	1236	Gammaproteobacteria	Pseudomonas stutzeri A1501
1265	ACC71839	28216	Betaproteobacteria	Burkholderia phymatum STM815
1265	YP_001858885	28216	Betaproteobacteria	Burkholderia phymatum STM815
1274	EEZ84987	1236	Gammaproteobacteria	Vibrio alginolyticus 40B
1274	ZP_06178672	1236	Gammaproteobacteria	Vibrio alginolyticus 40B
1324	CBW76661	28216	Betaproteobacteria	Burkholderia rhizoxinica HKI 454
1324	YP_004022180	28216	Betaproteobacteria	Burkholderia rhizoxinica HKI 454
1324	ADJ65520	28216	Betaproteobacteria	Herbaspirillum seropedicae SmR1
1324	YP_003777428	28216	Betaproteobacteria	Herbaspirillum seropedicae SmR1
1324	ZP_07254028	1236	Gammaproteobacteria	Pseudomonas syringae pv. tomato K40
1324	ZP_07231692	1236	Gammaproteobacteria	Pseudomonas syringae pv. tomato Max13
1324	ZP_07259459	1236	Gammaproteobacteria	Pseudomonas syringae pv. tomato NCPPB 1108
1329	CAL94131	28216	Betaproteobacteria	Azoarcus sp. BH72
1329	YP_933018	28216	Betaproteobacteria	Azoarcus sp. BH72
1329	EDT02027	28216	Betaproteobacteria	Burkholderia ambifaria IOP40-10
1329	ZP_02892386	28216	Betaproteobacteria	Burkholderia ambifaria IOP40-10
1329	EDT40871	28216	Betaproteobacteria	Burkholderia ambifaria MEX-5
1329	ZP_02908005	28216	Betaproteobacteria	Burkholderia ambifaria MEX-5
1329	ADJ62155	28216	Betaproteobacteria	Herbaspirillum seropedicae SmR1
1329	YP_003774063	28216	Betaproteobacteria	Herbaspirillum seropedicae SmR1
1329	ADO10511	1236	Gammaproteobacteria	Pantoea vagans C9-1
1329	YP_003931960	1236	Gammaproteobacteria	Pantoea vagans C9-1
1329	EFQ41399	1236	Gammaproteobacteria	Pseudomonas aeruginosa 39016
1329	ZP_07796303	1236	Gammaproteobacteria	Pseudomonas aeruginosa 39016
1329	ZP_07250224	1236	Gammaproteobacteria	Pseudomonas syringae pv. tomato K40
1329	ZP_07234843	1236	Gammaproteobacteria	Pseudomonas syringae pv. tomato Max13
1329	ZP_07257171	1236	Gammaproteobacteria	Pseudomonas syringae pv. tomato NCPPB 1108
1330	CAL93913	28216	Betaproteobacteria	Azoarcus sp. BH72
1330	YP_932800	28216	Betaproteobacteria	Azoarcus sp. BH72
1330	ACA74755	1236	Gammaproteobacteria	Pseudomonas putida W619
1330	YP_001751124	1236	Gammaproteobacteria	Pseudomonas putida W619
1340	ADI64734	1117	Cyanobacteria	Nostoc azollae 0708
1340	YP_003721857	1117	Cyanobacteria	Nostoc azollae 0708
1340	AAO28736	1236	Gammaproteobacteria	Xylella fastidiosa Temecula1
1340	Q87D18	1236	Gammaproteobacteria	Xylella fastidiosa Temecula1
1348	ZP_07250040	1236	Gammaproteobacteria	Pseudomonas syringae pv. tomato K40
1348	ZP_07232240	1236	Gammaproteobacteria	Pseudomonas syringae pv. tomato Max13
1348	ZP_07259379	1236	Gammaproteobacteria	Pseudomonas syringae pv. tomato NCPPB 1108
14	EDT06643	28216	Betaproteobacteria	Burkholderia graminis C4D1M
14	ZP_02887769	28216	Betaproteobacteria	Burkholderia graminis C4D1M
14	ACC76069	28216	Betaproteobacteria	Burkholderia phymatum STM815
14	YP_001863115	28216	Betaproteobacteria	Burkholderia phymatum STM815
14	ADN57310	28216	Betaproteobacteria	Burkholderia sp. CCGE1003
14	YP_003906601	28216	Betaproteobacteria	Burkholderia sp. CCGE1003
14	ACA73118	1236	Gammaproteobacteria	Pseudomonas putida W619
14	YP_001749487	1236	Gammaproteobacteria	Pseudomonas putida W619
1402	CAL96173	28216	Betaproteobacteria	Azoarcus sp. BH72
1402	YP_935059	28216	Betaproteobacteria	Azoarcus sp. BH72
141	CAJ60977	201174	Actinobacteria	Frankia alni ACN14a
141	YP_712553	201174	Actinobacteria	Frankia alni ACN14a
141	ADG19322	28216	Betaproteobacteria	Burkholderia sp. CCGE1002
141	YP_003608833	28216	Betaproteobacteria	Burkholderia sp. CCGE1002
141	ADJ64833	28216	Betaproteobacteria	Herbaspirillum seropedicae SmR1
141	YP_003776741	28216	Betaproteobacteria	Herbaspirillum seropedicae SmR1
141	CAX56830	1236	Gammaproteobacteria	Erwinia pyrifoliae Ep1/96
141	YP_002650032	1236	Gammaproteobacteria	Erwinia pyrifoliae Ep1/96
141	ADC58760	1236	Gammaproteobacteria	Klebsiella variicola At-22
141	YP_003439792	1236	Gammaproteobacteria	Klebsiella variicola At-22
15	ABP77858	1236	Gammaproteobacteria	Pseudomonas stutzeri A1501
15	YP_001170700	1236	Gammaproteobacteria	Pseudomonas stutzeri A1501
157	CAJ64556	201174	Actinobacteria	Frankia alni ACN14a
157	Q0RDB4	201174	Actinobacteria	Frankia alni ACN14a
157	YP_716074	201174	Actinobacteria	Frankia alni ACN14a
157	ABD13059	201174	Actinobacteria	Frankia sp. CcI3
157	Q2J6N3	201174	Actinobacteria	Frankia sp. CcI3
157	YP_482788	201174	Actinobacteria	Frankia sp. CcI3
157	ADI64028	1117	Cyanobacteria	Nostoc azollae 0708
157	YP_003721151	1117	Cyanobacteria	Nostoc azollae 0708
16	CAL92862	28216	Betaproteobacteria	Azoarcus sp. BH72
16	YP_931749	28216	Betaproteobacteria	Azoarcus sp. BH72
16	ACC76597	28216	Betaproteobacteria	Burkholderia phymatum STM815
16	YP_001863647	28216	Betaproteobacteria	Burkholderia phymatum STM815
16	ADG18944	28216	Betaproteobacteria	Burkholderia sp. CCGE1002
16	YP_003608455	28216	Betaproteobacteria	Burkholderia sp. CCGE1002
160	CAJ65295	201174	Actinobacteria	Frankia alni ACN14a
160	YP_716799	201174	Actinobacteria	Frankia alni ACN14a
160	AAO28735	1236	Gammaproteobacteria	Xylella fastidiosa Temecula1
160	NP_779086	1236	Gammaproteobacteria	Xylella fastidiosa Temecula1
160	Q87D19	1236	Gammaproteobacteria	Xylella fastidiosa Temecula1
166	CBW76189	28216	Betaproteobacteria	Burkholderia rhizoxinica HKI 454
166	YP_004030333	28216	Betaproteobacteria	Burkholderia rhizoxinica HKI 454
166	CAP62929	28216	Betaproteobacteria	Cupriavidus taiwanensis LMG 19424
166	YP_001795651	28216	Betaproteobacteria	Cupriavidus taiwanensis LMG 19424
166	EFQ38019	1236	Gammaproteobacteria	Pseudomonas aeruginosa 39016
166	ZP_07792923	1236	Gammaproteobacteria	Pseudomonas aeruginosa 39016
166	ABP78208	1236	Gammaproteobacteria	Pseudomonas stutzeri A1501
166	YP_001171050	1236	Gammaproteobacteria	Pseudomonas stutzeri A1501
166	EEZ82698	1236	Gammaproteobacteria	Vibrio alginolyticus 40B
166	ZP_06181025	1236	Gammaproteobacteria	Vibrio alginolyticus 40B
171	ABD13744	201174	Actinobacteria	Frankia sp. CcI3
171	Q2J4P8	201174	Actinobacteria	Frankia sp. CcI3
171	YP_483473	201174	Actinobacteria	Frankia sp. CcI3
171	ABW09642	201174	Actinobacteria	Frankia sp. EAN1pec
171	YP_001504548	201174	Actinobacteria	Frankia sp. EAN1pec
171	A1K436	28216	Betaproteobacteria	Azoarcus sp. BH72
171	CAL93591	28216	Betaproteobacteria	Azoarcus sp. BH72
171	YP_932478	28216	Betaproteobacteria	Azoarcus sp. BH72
171	EDT04562	28216	Betaproteobacteria	Burkholderia ambifaria IOP40-10
171	ZP_02889882	28216	Betaproteobacteria	Burkholderia ambifaria IOP40-10
171	EDT40566	28216	Betaproteobacteria	Burkholderia ambifaria MEX-5
171	ZP_02908296	28216	Betaproteobacteria	Burkholderia ambifaria MEX-5
171	EDT39949	28216	Betaproteobacteria	Burkholderia ambifaria MEX-5
171	ZP_02908908	28216	Betaproteobacteria	Burkholderia ambifaria MEX-5
171	ADI64918	1117	Cyanobacteria	Nostoc azollae 0708
171	YP_003722041	1117	Cyanobacteria	Nostoc azollae 0708
177	EDT13111	28216	Betaproteobacteria	Burkholderia graminis C4D1M
177	ZP_02881682	28216	Betaproteobacteria	Burkholderia graminis C4D1M
177	ADG19987	28216	Betaproteobacteria	Burkholderia sp. CCGE1002
177	YP_003609498	28216	Betaproteobacteria	Burkholderia sp. CCGE1002
177	ADG17933	28216	Betaproteobacteria	Burkholderia sp. CCGE1002
177	YP_003607444	28216	Betaproteobacteria	Burkholderia sp. CCGE1002
177	ADN59652	28216	Betaproteobacteria	Burkholderia sp. CCGE1003
177	YP_003908943	28216	Betaproteobacteria	Burkholderia sp. CCGE1003
177	EDZ99003	28216	Betaproteobacteria	Burkholderia sp. H160
177	ZP_03269414	28216	Betaproteobacteria	Burkholderia sp. H160
18	ACA73956	1236	Gammaproteobacteria	Pseudomonas putida W619
18	YP_001750325	1236	Gammaproteobacteria	Pseudomonas putida W619
18	ZP_07255089	1236	Gammaproteobacteria	Pseudomonas syringae pv. tomato K40
18	ZP_07233389	1236	Gammaproteobacteria	Pseudomonas syringae pv. tomato Max13
18	ZP_07261060	1236	Gammaproteobacteria	Pseudomonas syringae pv. tomato NCPPB 1108
19	EDT09499	28216	Betaproteobacteria	Burkholderia graminis C4D1M
19	ZP_02885067	28216	Betaproteobacteria	Burkholderia graminis C4D1M
19	EDT10301	28216	Betaproteobacteria	Burkholderia graminis C4D1M
19	ZP_02884297	28216	Betaproteobacteria	Burkholderia graminis C4D1M
19	ACC76560	28216	Betaproteobacteria	Burkholderia phymatum STM815
19	YP_001863610	28216	Betaproteobacteria	Burkholderia phymatum STM815
19	ADN60892	28216	Betaproteobacteria	Burkholderia sp. CCGE1003
19	YP_003910183	28216	Betaproteobacteria	Burkholderia sp. CCGE1003
19	EEA03055	28216	Betaproteobacteria	Burkholderia sp. H160
19	ZP_03265305	28216	Betaproteobacteria	Burkholderia sp. H160
19	ADG94356	68525	delta/epsilon subdivisions	Arcobacter nitrofigilis DSM 7299
19	YP_003656863	68525	delta/epsilon subdivisions	Arcobacter nitrofigilis DSM 7299
191	ACA74336	1236	Gammaproteobacteria	Pseudomonas putida W619
191	YP_001750705	1236	Gammaproteobacteria	Pseudomonas putida W619
192	EDT03972	28216	Betaproteobacteria	Burkholderia ambifaria IOP40-10
192	ZP_02890422	28216	Betaproteobacteria	Burkholderia ambifaria IOP40-10
192	EFQ41802	1236	Gammaproteobacteria	Pseudomonas aeruginosa 39016
192	ZP_07796706	1236	Gammaproteobacteria	Pseudomonas aeruginosa 39016
193	ADN59190	28216	Betaproteobacteria	Burkholderia sp. CCGE1003
193	ADN59203	28216	Betaproteobacteria	Burkholderia sp. CCGE1003
193	YP_003908481	28216	Betaproteobacteria	Burkholderia sp. CCGE1003
193	YP_003908494	28216	Betaproteobacteria	Burkholderia sp. CCGE1003
198	CAL95964	28216	Betaproteobacteria	Azoarcus sp. BH72
198	YP_934850	28216	Betaproteobacteria	Azoarcus sp. BH72
20	CAL95698	28216	Betaproteobacteria	Azoarcus sp. BH72
20	YP_934584	28216	Betaproteobacteria	Azoarcus sp. BH72
20	ADJ66153	28216	Betaproteobacteria	Herbaspirillum seropedicae SmR1
20	YP_003778061	28216	Betaproteobacteria	Herbaspirillum seropedicae SmR1
20	EFQ39300	1236	Gammaproteobacteria	Pseudomonas aeruginosa 39016
20	ZP_07794204	1236	Gammaproteobacteria	Pseudomonas aeruginosa 39016
208	CAJ64824	201174	Actinobacteria	Frankia alni ACN14a
208	YP_716339	201174	Actinobacteria	Frankia alni ACN14a
208	A8L177	201174	Actinobacteria	Frankia sp. EAN1pec
208	ABW10293	201174	Actinobacteria	Frankia sp. EAN1pec
208	YP_001505199	201174	Actinobacteria	Frankia sp. EAN1pec
208	EFQ41052	1236	Gammaproteobacteria	Pseudomonas aeruginosa 39016
208	ZP_07795956	1236	Gammaproteobacteria	Pseudomonas aeruginosa 39016
209	ADG19426	28216	Betaproteobacteria	Burkholderia sp. CCGE1002
209	YP_003608937	28216	Betaproteobacteria	Burkholderia sp. CCGE1002
209	EFQ41677	1236	Gammaproteobacteria	Pseudomonas aeruginosa 39016
209	ZP_07796581	1236	Gammaproteobacteria	Pseudomonas aeruginosa 39016
211	EFQ37730	1236	Gammaproteobacteria	Pseudomonas aeruginosa 39016
211	ZP_07792634	1236	Gammaproteobacteria	Pseudomonas aeruginosa 39016
211	ACA70639	1236	Gammaproteobacteria	Pseudomonas putida W619
211	YP_001747008	1236	Gammaproteobacteria	Pseudomonas putida W619
212	CAL93302	28216	Betaproteobacteria	Azoarcus sp. BH72
212	YP_932189	28216	Betaproteobacteria	Azoarcus sp. BH72
215	ABP77775	1236	Gammaproteobacteria	Pseudomonas stutzeri A1501
215	YP_001170617	1236	Gammaproteobacteria	Pseudomonas stutzeri A1501
218	CBW74979	28216	Betaproteobacteria	Burkholderia rhizoxinica HKI 454
218	YP_004029123	28216	Betaproteobacteria	Burkholderia rhizoxinica HKI 454
218	ADG19813	28216	Betaproteobacteria	Burkholderia sp. CCGE1002
218	YP_003609324	28216	Betaproteobacteria	Burkholderia sp. CCGE1002
219	ACC73481	28216	Betaproteobacteria	Burkholderia phymatum STM815
219	YP_001860527	28216	Betaproteobacteria	Burkholderia phymatum STM815
219	ACC74288	28216	Betaproteobacteria	Burkholderia phymatum STM815
219	YP_001861334	28216	Betaproteobacteria	Burkholderia phymatum STM815
219	CBW75613	28216	Betaproteobacteria	Burkholderia rhizoxinica HKI 454
219	YP_004029757	28216	Betaproteobacteria	Burkholderia rhizoxinica HKI 454
219	ADG19142	28216	Betaproteobacteria	Burkholderia sp. CCGE1002
219	YP_003608653	28216	Betaproteobacteria	Burkholderia sp. CCGE1002
219	ADJ64458	28216	Betaproteobacteria	Herbaspirillum seropedicae SmR1
219	YP_003776366	28216	Betaproteobacteria	Herbaspirillum seropedicae SmR1
219	ADJ64603	28216	Betaproteobacteria	Herbaspirillum seropedicae SmR1
219	YP_003776511	28216	Betaproteobacteria	Herbaspirillum seropedicae SmR1
219	ADG94376	68525	delta/epsilon subdivisions	Arcobacter nitrofigilis DSM 7299
219	YP_003656883	68525	delta/epsilon subdivisions	Arcobacter nitrofigilis DSM 7299
219	EEZ83597	1236	Gammaproteobacteria	Vibrio alginolyticus 40B
219	ZP_06180138	1236	Gammaproteobacteria	Vibrio alginolyticus 40B
22	CAL94882	28216	Betaproteobacteria	Azoarcus sp. BH72
22	YP_933769	28216	Betaproteobacteria	Azoarcus sp. BH72
22	ADG18798	28216	Betaproteobacteria	Burkholderia sp. CCGE1002
22	YP_003608309	28216	Betaproteobacteria	Burkholderia sp. CCGE1002
22	ADG92726	68525	delta/epsilon subdivisions	Arcobacter nitrofigilis DSM 7299
22	YP_003655233	68525	delta/epsilon subdivisions	Arcobacter nitrofigilis DSM 7299
22	EFQ39007	1236	Gammaproteobacteria	Pseudomonas aeruginosa 39016
22	ZP_07793911	1236	Gammaproteobacteria	Pseudomonas aeruginosa 39016
220	CAL95708	28216	Betaproteobacteria	Azoarcus sp. BH72
220	YP_934594	28216	Betaproteobacteria	Azoarcus sp. BH72
225	EDT10371	28216	Betaproteobacteria	Burkholderia graminis C4D1M
225	ZP_02883711	28216	Betaproteobacteria	Burkholderia graminis C4D1M
225	ADG19988	28216	Betaproteobacteria	Burkholderia sp. CCGE1002
225	YP_003609499	28216	Betaproteobacteria	Burkholderia sp. CCGE1002
225	EEA01331	28216	Betaproteobacteria	Burkholderia sp. H160
225	ZP_03267107	28216	Betaproteobacteria	Burkholderia sp. H160
226	CAL95827	28216	Betaproteobacteria	Azoarcus sp. BH72
226	YP_934713	28216	Betaproteobacteria	Azoarcus sp. BH72
226	ACC72041	28216	Betaproteobacteria	Burkholderia phymatum STM815
226	YP_001859087	28216	Betaproteobacteria	Burkholderia phymatum STM815
226	ADG16975	28216	Betaproteobacteria	Burkholderia sp. CCGE1002
226	YP_003606486	28216	Betaproteobacteria	Burkholderia sp. CCGE1002
234	EDT04830	28216	Betaproteobacteria	Burkholderia ambifaria IOP40-10
234	ZP_02889560	28216	Betaproteobacteria	Burkholderia ambifaria IOP40-10
234	EDT44085	28216	Betaproteobacteria	Burkholderia ambifaria MEX-5
234	ZP_02904746	28216	Betaproteobacteria	Burkholderia ambifaria MEX-5
234	CBW74160	28216	Betaproteobacteria	Burkholderia rhizoxinica HKI 454
234	YP_004028304	28216	Betaproteobacteria	Burkholderia rhizoxinica HKI 454
235	ABD10029	201174	Actinobacteria	Frankia sp. CcI3
235	YP_479758	201174	Actinobacteria	Frankia sp. CcI3
235	A1K5U3	28216	Betaproteobacteria	Azoarcus sp. BH72
235	CAL94198	28216	Betaproteobacteria	Azoarcus sp. BH72
235	YP_933085	28216	Betaproteobacteria	Azoarcus sp. BH72
235	EDT10764	28216	Betaproteobacteria	Burkholderia graminis C4D1M
235	ZP_02883332	28216	Betaproteobacteria	Burkholderia graminis C4D1M
235	ADG15812	28216	Betaproteobacteria	Burkholderia sp. CCGE1002
235	YP_003605323	28216	Betaproteobacteria	Burkholderia sp. CCGE1002
235	ADN57290	28216	Betaproteobacteria	Burkholderia sp. CCGE1003
235	YP_003906581	28216	Betaproteobacteria	Burkholderia sp. CCGE1003
235	EEA00888	28216	Betaproteobacteria	Burkholderia sp. H160
235	ZP_03267550	28216	Betaproteobacteria	Burkholderia sp. H160
238	A1K783	28216	Betaproteobacteria	Azoarcus sp. BH72
238	CAL94688	28216	Betaproteobacteria	Azoarcus sp. BH72
238	YP_933575	28216	Betaproteobacteria	Azoarcus sp. BH72
238	EDT01448	28216	Betaproteobacteria	Burkholderia ambifaria IOP40-10
238	ZP_02892966	28216	Betaproteobacteria	Burkholderia ambifaria IOP40-10
238	EDT39074	28216	Betaproteobacteria	Burkholderia ambifaria MEX-5
238	ZP_02909797	28216	Betaproteobacteria	Burkholderia ambifaria MEX-5
238	CBW75208	28216	Betaproteobacteria	Burkholderia rhizoxinica HKI 454
238	YP_004029352	28216	Betaproteobacteria	Burkholderia rhizoxinica HKI 454
238	ADN58729	28216	Betaproteobacteria	Burkholderia sp. CCGE1003
238	YP_003908020	28216	Betaproteobacteria	Burkholderia sp. CCGE1003
238	ADJ64079	28216	Betaproteobacteria	Herbaspirillum seropedicae SmR1
238	YP_003775987	28216	Betaproteobacteria	Herbaspirillum seropedicae SmR1
243	EDT09653	28216	Betaproteobacteria	Burkholderia graminis C4D1M
243	ZP_02884859	28216	Betaproteobacteria	Burkholderia graminis C4D1M
243	ADN58574	28216	Betaproteobacteria	Burkholderia sp. CCGE1003
243	YP_003907865	28216	Betaproteobacteria	Burkholderia sp. CCGE1003
243	CAQ72090	28216	Betaproteobacteria	Cupriavidus taiwanensis LMG 19424
243	YP_002008146	28216	Betaproteobacteria	Cupriavidus taiwanensis LMG 19424
243	ADJ62992	28216	Betaproteobacteria	Herbaspirillum seropedicae SmR1
243	YP_003774900	28216	Betaproteobacteria	Herbaspirillum seropedicae SmR1
243	ACA72212	1236	Gammaproteobacteria	Pseudomonas putida W619
243	YP_001748581	1236	Gammaproteobacteria	Pseudomonas putida W619
244	EFQ42863	1236	Gammaproteobacteria	Pseudomonas aeruginosa 39016
244	ZP_07797767	1236	Gammaproteobacteria	Pseudomonas aeruginosa 39016
245	EDT12845	28216	Betaproteobacteria	Burkholderia graminis C4D1M
245	ZP_02881416	28216	Betaproteobacteria	Burkholderia graminis C4D1M
245	EFQ43156	1236	Gammaproteobacteria	Pseudomonas aeruginosa 39016
245	ZP_07798060	1236	Gammaproteobacteria	Pseudomonas aeruginosa 39016
253	ABW14709	201174	Actinobacteria	Frankia sp. EAN1pec
253	YP_001509615	201174	Actinobacteria	Frankia sp. EAN1pec
253	EDT03176	28216	Betaproteobacteria	Burkholderia ambifaria IOP40-10
253	ZP_02891247	28216	Betaproteobacteria	Burkholderia ambifaria IOP40-10
253	EDT40299	28216	Betaproteobacteria	Burkholderia ambifaria MEX-5
253	ZP_02908569	28216	Betaproteobacteria	Burkholderia ambifaria MEX-5
253	EDT07786	28216	Betaproteobacteria	Burkholderia graminis C4D1M
253	ZP_02886557	28216	Betaproteobacteria	Burkholderia graminis C4D1M
253	ACC70020	28216	Betaproteobacteria	Burkholderia phymatum STM815
253	YP_001857066	28216	Betaproteobacteria	Burkholderia phymatum STM815
253	ADG16199	28216	Betaproteobacteria	Burkholderia sp. CCGE1002
253	YP_003605710	28216	Betaproteobacteria	Burkholderia sp. CCGE1002
253	ADN58470	28216	Betaproteobacteria	Burkholderia sp. CCGE1003
253	YP_003907761	28216	Betaproteobacteria	Burkholderia sp. CCGE1003
253	EEA02379	28216	Betaproteobacteria	Burkholderia sp. H160
253	ZP_03266077	28216	Betaproteobacteria	Burkholderia sp. H160
253	ADI63803	1117	Cyanobacteria	Nostoc azollae 0708
253	YP_003720926	1117	Cyanobacteria	Nostoc azollae 0708
253	ADO09092	1236	Gammaproteobacteria	Pantoea vagans C9-1
253	YP_003930541	1236	Gammaproteobacteria	Pantoea vagans C9-1
262	ADC58044	1236	Gammaproteobacteria	Klebsiella variicola At-22
262	YP_003439076	1236	Gammaproteobacteria	Klebsiella variicola At-22
263	CAL96519	28216	Betaproteobacteria	Azoarcus sp. BH72
263	YP_935405	28216	Betaproteobacteria	Azoarcus sp. BH72
263	CAL94183	28216	Betaproteobacteria	Azoarcus sp. BH72
263	YP_933070	28216	Betaproteobacteria	Azoarcus sp. BH72
263	EFQ43212	1236	Gammaproteobacteria	Pseudomonas aeruginosa 39016
263	ZP_07798116	1236	Gammaproteobacteria	Pseudomonas aeruginosa 39016
267	CAQ72091	28216	Betaproteobacteria	Cupriavidus taiwanensis LMG 19424
267	YP_002008147	28216	Betaproteobacteria	Cupriavidus taiwanensis LMG 19424
270	ADG19815	28216	Betaproteobacteria	Burkholderia sp. CCGE1002
270	YP_003609326	28216	Betaproteobacteria	Burkholderia sp. CCGE1002
270	EEA01808	28216	Betaproteobacteria	Burkholderia sp. H160
270	EEA04036	28216	Betaproteobacteria	Burkholderia sp. H160
270	ZP_03264443	28216	Betaproteobacteria	Burkholderia sp. H160
270	ZP_03266569	28216	Betaproteobacteria	Burkholderia sp. H160
271	ACC74502	28216	Betaproteobacteria	Burkholderia phymatum STM815
271	YP_001861548	28216	Betaproteobacteria	Burkholderia phymatum STM815
271	ACC76199	28216	Betaproteobacteria	Burkholderia phymatum STM815
271	YP_001863245	28216	Betaproteobacteria	Burkholderia phymatum STM815
28	ADJ62840	28216	Betaproteobacteria	Herbaspirillum seropedicae SmR1
28	YP_003774748	28216	Betaproteobacteria	Herbaspirillum seropedicae SmR1
285	ABD09963	201174	Actinobacteria	Frankia sp. CcI3
285	Q2JFH9	201174	Actinobacteria	Frankia sp. CcI3
285	YP_479692	201174	Actinobacteria	Frankia sp. CcI3
285	A8LC59	201174	Actinobacteria	Frankia sp. EAN1pec
285	ABW15396	201174	Actinobacteria	Frankia sp. EAN1pec
285	YP_001510302	201174	Actinobacteria	Frankia sp. EAN1pec
285	A1KB30	28216	Betaproteobacteria	Azoarcus sp. BH72
285	CAL96036	28216	Betaproteobacteria	Azoarcus sp. BH72
285	YP_934922	28216	Betaproteobacteria	Azoarcus sp. BH72
285	ACC72015	28216	Betaproteobacteria	Burkholderia phymatum STM815
285	YP_001859061	28216	Betaproteobacteria	Burkholderia phymatum STM815
285	ADG16467	28216	Betaproteobacteria	Burkholderia sp. CCGE1002
285	YP_003605978	28216	Betaproteobacteria	Burkholderia sp. CCGE1002
285	ADG16948	28216	Betaproteobacteria	Burkholderia sp. CCGE1002
285	YP_003606459	28216	Betaproteobacteria	Burkholderia sp. CCGE1002
285	ADN59191	28216	Betaproteobacteria	Burkholderia sp. CCGE1003
285	YP_003908482	28216	Betaproteobacteria	Burkholderia sp. CCGE1003
285	CAQ70876	28216	Betaproteobacteria	Cupriavidus taiwanensis LMG 19424
285	YP_002006937	28216	Betaproteobacteria	Cupriavidus taiwanensis LMG 19424
288	ADJ64077	28216	Betaproteobacteria	Herbaspirillum seropedicae SmR1
288	YP_003775985	28216	Betaproteobacteria	Herbaspirillum seropedicae SmR1
288	ADC59859	1236	Gammaproteobacteria	Klebsiella variicola At-22
288	YP_003440891	1236	Gammaproteobacteria	Klebsiella variicola At-22
288	EFQ41481	1236	Gammaproteobacteria	Pseudomonas aeruginosa 39016
288	ZP_07796385	1236	Gammaproteobacteria	Pseudomonas aeruginosa 39016
288	EEZ84038	1236	Gammaproteobacteria	Vibrio alginolyticus 40B
288	ZP_06179692	1236	Gammaproteobacteria	Vibrio alginolyticus 40B
289	EDT09728	28216	Betaproteobacteria	Burkholderia graminis C4D1M
289	ZP_02884563	28216	Betaproteobacteria	Burkholderia graminis C4D1M
289	ACC69613	28216	Betaproteobacteria	Burkholderia phymatum STM815
289	YP_001856659	28216	Betaproteobacteria	Burkholderia phymatum STM815
290	EDT06925	28216	Betaproteobacteria	Burkholderia graminis C4D1M
290	ZP_02887527	28216	Betaproteobacteria	Burkholderia graminis C4D1M
290	ACC71187	28216	Betaproteobacteria	Burkholderia phymatum STM815
290	B2JDM7	28216	Betaproteobacteria	Burkholderia phymatum STM815
290	YP_001858233	28216	Betaproteobacteria	Burkholderia phymatum STM815
290	CBW75679	28216	Betaproteobacteria	Burkholderia rhizoxinica HKI 454
290	YP_004029823	28216	Betaproteobacteria	Burkholderia rhizoxinica HKI 454
290	ADG15051	28216	Betaproteobacteria	Burkholderia sp. CCGE1002
290	YP_003604562	28216	Betaproteobacteria	Burkholderia sp. CCGE1002
290	ADN58272	28216	Betaproteobacteria	Burkholderia sp. CCGE1003
290	YP_003907563	28216	Betaproteobacteria	Burkholderia sp. CCGE1003
290	EEA01094	28216	Betaproteobacteria	Burkholderia sp. H160
290	ZP_03267335	28216	Betaproteobacteria	Burkholderia sp. H160
290	ADJ63280	28216	Betaproteobacteria	Herbaspirillum seropedicae SmR1
290	YP_003775188	28216	Betaproteobacteria	Herbaspirillum seropedicae SmR1
294	CAL95453	28216	Betaproteobacteria	Azoarcus sp. BH72
294	YP_934340	28216	Betaproteobacteria	Azoarcus sp. BH72
294	EDT39735	28216	Betaproteobacteria	Burkholderia ambifaria MEX-5
294	ZP_02909130	28216	Betaproteobacteria	Burkholderia ambifaria MEX-5
294	ADG16700	28216	Betaproteobacteria	Burkholderia sp. CCGE1002
294	YP_003606211	28216	Betaproteobacteria	Burkholderia sp. CCGE1002
294	EDZ97793	28216	Betaproteobacteria	Burkholderia sp. H160
294	ZP_03270634	28216	Betaproteobacteria	Burkholderia sp. H160
294	CAQ72284	28216	Betaproteobacteria	Cupriavidus taiwanensis LMG 19424
294	YP_002008338	28216	Betaproteobacteria	Cupriavidus taiwanensis LMG 19424
294	ABS75461	1239	Firmicutes	Bacillus amyloliquefaciens FZB42
294	YP_001422692	1239	Firmicutes	Bacillus amyloliquefaciens FZB42
297	ADG92246	68525	delta/epsilon subdivisions	Arcobacter nitrofigilis DSM 7299
297	YP_003654752	68525	delta/epsilon subdivisions	Arcobacter nitrofigilis DSM 7299
306	EDT10811	28216	Betaproteobacteria	Burkholderia graminis C4D1M
306	ZP_02883379	28216	Betaproteobacteria	Burkholderia graminis C4D1M
307	ADJ63711	28216	Betaproteobacteria	Herbaspirillum seropedicae SmR1
307	YP_003775619	28216	Betaproteobacteria	Herbaspirillum seropedicae SmR1
317	ACC69952	28216	Betaproteobacteria	Burkholderia phymatum STM815
317	YP_001856998	28216	Betaproteobacteria	Burkholderia phymatum STM815
317	ADN61915	28216	Betaproteobacteria	Burkholderia sp. CCGE1003
317	YP_003911206	28216	Betaproteobacteria	Burkholderia sp. CCGE1003
317	EDZ97539	28216	Betaproteobacteria	Burkholderia sp. H160
317	ZP_03270887	28216	Betaproteobacteria	Burkholderia sp. H160
317	ADJ63018	28216	Betaproteobacteria	Herbaspirillum seropedicae SmR1
317	YP_003774926	28216	Betaproteobacteria	Herbaspirillum seropedicae SmR1
317	ACA74008	1236	Gammaproteobacteria	Pseudomonas putida W619
317	YP_001750377	1236	Gammaproteobacteria	Pseudomonas putida W619
317	ABP80254	1236	Gammaproteobacteria	Pseudomonas stutzeri A1501
317	YP_001173096	1236	Gammaproteobacteria	Pseudomonas stutzeri A1501
318	A1K5B1	28216	Betaproteobacteria	Azoarcus sp. BH72
318	CAL94016	28216	Betaproteobacteria	Azoarcus sp. BH72
318	YP_932903	28216	Betaproteobacteria	Azoarcus sp. BH72
319	EDZ99885	28216	Betaproteobacteria	Burkholderia sp. H160
319	ZP_03268531	28216	Betaproteobacteria	Burkholderia sp. H160
319	AAO29721	1236	Gammaproteobacteria	Xylella fastidiosa Temecula1
319	NP_780072	1236	Gammaproteobacteria	Xylella fastidiosa Temecula1
319	Q87AD6	1236	Gammaproteobacteria	Xylella fastidiosa Temecula1
322	A1K9B9	28216	Betaproteobacteria	Azoarcus sp. BH72
322	CAL95424	28216	Betaproteobacteria	Azoarcus sp. BH72
322	YP_934311	28216	Betaproteobacteria	Azoarcus sp. BH72
322	ADJ61689	28216	Betaproteobacteria	Herbaspirillum seropedicae SmR1
322	YP_003773597	28216	Betaproteobacteria	Herbaspirillum seropedicae SmR1
327	A1K344	28216	Betaproteobacteria	Azoarcus sp. BH72
327	CAL93249	28216	Betaproteobacteria	Azoarcus sp. BH72
327	YP_932136	28216	Betaproteobacteria	Azoarcus sp. BH72
33	EDT12806	28216	Betaproteobacteria	Burkholderia graminis C4D1M
33	ZP_02881377	28216	Betaproteobacteria	Burkholderia graminis C4D1M
33	ADJ61987	28216	Betaproteobacteria	Herbaspirillum seropedicae SmR1
33	YP_003773895	28216	Betaproteobacteria	Herbaspirillum seropedicae SmR1
33	ACA73082	1236	Gammaproteobacteria	Pseudomonas putida W619
33	YP_001749451	1236	Gammaproteobacteria	Pseudomonas putida W619
33	ABP81716	1236	Gammaproteobacteria	Pseudomonas stutzeri A1501
33	YP_001174558	1236	Gammaproteobacteria	Pseudomonas stutzeri A1501
33	EEZ81259	1236	Gammaproteobacteria	Vibrio alginolyticus 40B
33	ZP_06182456	1236	Gammaproteobacteria	Vibrio alginolyticus 40B
336	EDT07634	28216	Betaproteobacteria	Burkholderia graminis C4D1M
336	ZP_02886793	28216	Betaproteobacteria	Burkholderia graminis C4D1M
336	ACC72459	28216	Betaproteobacteria	Burkholderia phymatum STM815
336	YP_001859505	28216	Betaproteobacteria	Burkholderia phymatum STM815
336	ADG17861	28216	Betaproteobacteria	Burkholderia sp. CCGE1002
336	YP_003607372	28216	Betaproteobacteria	Burkholderia sp. CCGE1002
336	ADN61787	28216	Betaproteobacteria	Burkholderia sp. CCGE1003
336	YP_003911078	28216	Betaproteobacteria	Burkholderia sp. CCGE1003
336	EDZ99295	28216	Betaproteobacteria	Burkholderia sp. H160
336	ZP_03269136	28216	Betaproteobacteria	Burkholderia sp. H160
338	EDT43750	28216	Betaproteobacteria	Burkholderia ambifaria MEX-5
338	ZP_02905096	28216	Betaproteobacteria	Burkholderia ambifaria MEX-5
338	EDT08365	28216	Betaproteobacteria	Burkholderia graminis C4D1M
338	ZP_02885977	28216	Betaproteobacteria	Burkholderia graminis C4D1M
341	CBW73686	28216	Betaproteobacteria	Burkholderia rhizoxinica HKI 454
341	YP_004027830	28216	Betaproteobacteria	Burkholderia rhizoxinica HKI 454
341	CAQ70996	28216	Betaproteobacteria	Cupriavidus taiwanensis LMG 19424
341	YP_002007057	28216	Betaproteobacteria	Cupriavidus taiwanensis LMG 19424
342	ADJ62606	28216	Betaproteobacteria	Herbaspirillum seropedicae SmR1
342	YP_003774514	28216	Betaproteobacteria	Herbaspirillum seropedicae SmR1
342	ZP_07252420	1236	Gammaproteobacteria	Pseudomonas syringae pv. tomato K40
342	ZP_07232615	1236	Gammaproteobacteria	Pseudomonas syringae pv. tomato Max13
342	ZP_07258846	1236	Gammaproteobacteria	Pseudomonas syringae pv. tomato NCPPB 1108
349	CAP64262	28216	Betaproteobacteria	Cupriavidus taiwanensis LMG 19424
349	YP_001796423	28216	Betaproteobacteria	Cupriavidus taiwanensis LMG 19424
349	ZP_07253786	1236	Gammaproteobacteria	Pseudomonas syringae pv. tomato K40
349	ZP_07230952	1236	Gammaproteobacteria	Pseudomonas syringae pv. tomato Max13
35	ADJ62611	28216	Betaproteobacteria	Herbaspirillum seropedicae SmR1
35	YP_003774519	28216	Betaproteobacteria	Herbaspirillum seropedicae SmR1
36	CAL95825	28216	Betaproteobacteria	Azoarcus sp. BH72
36	YP_934711	28216	Betaproteobacteria	Azoarcus sp. BH72
36	EDT11162	28216	Betaproteobacteria	Burkholderia graminis C4D1M
36	ZP_02882878	28216	Betaproteobacteria	Burkholderia graminis C4D1M
36	ACC73973	28216	Betaproteobacteria	Burkholderia phymatum STM815
36	YP_001861019	28216	Betaproteobacteria	Burkholderia phymatum STM815
36	ADG15011	28216	Betaproteobacteria	Burkholderia sp. CCGE1002
36	YP_003604522	28216	Betaproteobacteria	Burkholderia sp. CCGE1002
36	EEA01997	28216	Betaproteobacteria	Burkholderia sp. H160
36	ZP_03266406	28216	Betaproteobacteria	Burkholderia sp. H160
36	ADJ65032	28216	Betaproteobacteria	Herbaspirillum seropedicae SmR1
36	YP_003776940	28216	Betaproteobacteria	Herbaspirillum seropedicae SmR1
36	ADJ64978	28216	Betaproteobacteria	Herbaspirillum seropedicae SmR1
36	YP_003776886	28216	Betaproteobacteria	Herbaspirillum seropedicae SmR1
36	ADG93241	68525	delta/epsilon subdivisions	Arcobacter nitrofigilis DSM 7299
36	YP_003655748	68525	delta/epsilon subdivisions	Arcobacter nitrofigilis DSM 7299
36	ADC58827	1236	Gammaproteobacteria	Klebsiella variicola At-22
36	YP_003439859	1236	Gammaproteobacteria	Klebsiella variicola At-22
363	ACC74990	28216	Betaproteobacteria	Burkholderia phymatum STM815
363	YP_001862036	28216	Betaproteobacteria	Burkholderia phymatum STM815
363	ACC73801	28216	Betaproteobacteria	Burkholderia phymatum STM815
363	YP_001860847	28216	Betaproteobacteria	Burkholderia phymatum STM815
363	EEZ81775	1236	Gammaproteobacteria	Vibrio alginolyticus 40B
363	ZP_06181998	1236	Gammaproteobacteria	Vibrio alginolyticus 40B
364	ACC74613	28216	Betaproteobacteria	Burkholderia phymatum STM815
364	YP_001861659	28216	Betaproteobacteria	Burkholderia phymatum STM815
364	CAQ72654	28216	Betaproteobacteria	Cupriavidus taiwanensis LMG 19424
364	YP_002008706	28216	Betaproteobacteria	Cupriavidus taiwanensis LMG 19424
364	EFQ40664	1236	Gammaproteobacteria	Pseudomonas aeruginosa 39016
364	ZP_07795568	1236	Gammaproteobacteria	Pseudomonas aeruginosa 39016
377	CAL94539	28216	Betaproteobacteria	Azoarcus sp. BH72
377	CAL95109	28216	Betaproteobacteria	Azoarcus sp. BH72
377	YP_933426	28216	Betaproteobacteria	Azoarcus sp. BH72
377	YP_933996	28216	Betaproteobacteria	Azoarcus sp. BH72
377	CAL94316	28216	Betaproteobacteria	Azoarcus sp. BH72
377	YP_933203	28216	Betaproteobacteria	Azoarcus sp. BH72
377	EDT04908	28216	Betaproteobacteria	Burkholderia ambifaria IOP40-10
377	ZP_02889473	28216	Betaproteobacteria	Burkholderia ambifaria IOP40-10
377	EEA00304	28216	Betaproteobacteria	Burkholderia sp. H160
377	ZP_03268099	28216	Betaproteobacteria	Burkholderia sp. H160
377	EFQ39367	1236	Gammaproteobacteria	Pseudomonas aeruginosa 39016
377	ZP_07794271	1236	Gammaproteobacteria	Pseudomonas aeruginosa 39016
377	ZP_07252302	1236	Gammaproteobacteria	Pseudomonas syringae pv. tomato K40
377	ZP_07232215	1236	Gammaproteobacteria	Pseudomonas syringae pv. tomato Max13
377	ZP_07257850	1236	Gammaproteobacteria	Pseudomonas syringae pv. tomato NCPPB 1108
387	A1KB34	28216	Betaproteobacteria	Azoarcus sp. BH72
387	CAL96040	28216	Betaproteobacteria	Azoarcus sp. BH72
387	YP_934926	28216	Betaproteobacteria	Azoarcus sp. BH72
387	EFQ38786	1236	Gammaproteobacteria	Pseudomonas aeruginosa 39016
387	ZP_07793690	1236	Gammaproteobacteria	Pseudomonas aeruginosa 39016
395	CAX54720	1236	Gammaproteobacteria	Erwinia pyrifoliae Ep1/96
395	YP_002647970	1236	Gammaproteobacteria	Erwinia pyrifoliae Ep1/96
402	ACC73802	28216	Betaproteobacteria	Burkholderia phymatum STM815
402	YP_001860848	28216	Betaproteobacteria	Burkholderia phymatum STM815
406	CAL93372	28216	Betaproteobacteria	Azoarcus sp. BH72
406	YP_932259	28216	Betaproteobacteria	Azoarcus sp. BH72
41	EDT06012	28216	Betaproteobacteria	Burkholderia ambifaria IOP40-10
41	ZP_02888416	28216	Betaproteobacteria	Burkholderia ambifaria IOP40-10
41	EDT40112	28216	Betaproteobacteria	Burkholderia ambifaria MEX-5
41	ZP_02908744	28216	Betaproteobacteria	Burkholderia ambifaria MEX-5
41	EDT10247	28216	Betaproteobacteria	Burkholderia graminis C4D1M
41	ZP_02884243	28216	Betaproteobacteria	Burkholderia graminis C4D1M
41	EDT12976	28216	Betaproteobacteria	Burkholderia graminis C4D1M
41	ZP_02881547	28216	Betaproteobacteria	Burkholderia graminis C4D1M
41	ACC72989	28216	Betaproteobacteria	Burkholderia phymatum STM815
41	YP_001860035	28216	Betaproteobacteria	Burkholderia phymatum STM815
41	ACC73728	28216	Betaproteobacteria	Burkholderia phymatum STM815
41	YP_001860774	28216	Betaproteobacteria	Burkholderia phymatum STM815
41	ACC73957	28216	Betaproteobacteria	Burkholderia phymatum STM815
41	YP_001861003	28216	Betaproteobacteria	Burkholderia phymatum STM815
41	ADG18807	28216	Betaproteobacteria	Burkholderia sp. CCGE1002
41	YP_003608318	28216	Betaproteobacteria	Burkholderia sp. CCGE1002
41	ADN61012	28216	Betaproteobacteria	Burkholderia sp. CCGE1003
41	YP_003910303	28216	Betaproteobacteria	Burkholderia sp. CCGE1003
41	EEA00713	28216	Betaproteobacteria	Burkholderia sp. H160
41	ZP_03267679	28216	Betaproteobacteria	Burkholderia sp. H160
41	EEA04104	28216	Betaproteobacteria	Burkholderia sp. H160
41	ZP_03264260	28216	Betaproteobacteria	Burkholderia sp. H160
41	CAQ69373	28216	Betaproteobacteria	Cupriavidus taiwanensis LMG 19424
41	YP_002005440	28216	Betaproteobacteria	Cupriavidus taiwanensis LMG 19424
41	ACA72785	1236	Gammaproteobacteria	Pseudomonas putida W619
41	YP_001749154	1236	Gammaproteobacteria	Pseudomonas putida W619
41	ZP_07257247	1236	Gammaproteobacteria	Pseudomonas syringae pv. tomato NCPPB 1108
41	EEZ82458	1236	Gammaproteobacteria	Vibrio alginolyticus 40B
41	ZP_06181264	1236	Gammaproteobacteria	Vibrio alginolyticus 40B
411	ADG92542	68525	delta/epsilon subdivisions	Arcobacter nitrofigilis DSM 7299
411	YP_003655049	68525	delta/epsilon subdivisions	Arcobacter nitrofigilis DSM 7299
411	EFQ40005	1236	Gammaproteobacteria	Pseudomonas aeruginosa 39016
411	ZP_07794909	1236	Gammaproteobacteria	Pseudomonas aeruginosa 39016
414	ACC75287	28216	Betaproteobacteria	Burkholderia phymatum STM815
414	YP_001862333	28216	Betaproteobacteria	Burkholderia phymatum STM815
419	ABW16353	201174	Actinobacteria	Frankia sp. EAN1pec
419	ABW16398	201174	Actinobacteria	Frankia sp. EAN1pec
419	YP_001511259	201174	Actinobacteria	Frankia sp. EAN1pec
419	YP_001511304	201174	Actinobacteria	Frankia sp. EAN1pec
42	CAJ64487	201174	Actinobacteria	Frankia alni ACN14a
42	YP_716006	201174	Actinobacteria	Frankia alni ACN14a
42	EDT08388	28216	Betaproteobacteria	Burkholderia graminis C4D1M
42	ZP_02886000	28216	Betaproteobacteria	Burkholderia graminis C4D1M
42	ADN57689	28216	Betaproteobacteria	Burkholderia sp. CCGE1003
42	YP_003906980	28216	Betaproteobacteria	Burkholderia sp. CCGE1003
425	ADG16237	28216	Betaproteobacteria	Burkholderia sp. CCGE1002
425	YP_003605748	28216	Betaproteobacteria	Burkholderia sp. CCGE1002
425	ADG20516	28216	Betaproteobacteria	Burkholderia sp. CCGE1002
425	YP_003610027	28216	Betaproteobacteria	Burkholderia sp. CCGE1002
425	ADN58506	28216	Betaproteobacteria	Burkholderia sp. CCGE1003
425	YP_003907797	28216	Betaproteobacteria	Burkholderia sp. CCGE1003
425	EEA01748	28216	Betaproteobacteria	Burkholderia sp. H160
425	ZP_03266727	28216	Betaproteobacteria	Burkholderia sp. H160
425	EDZ97942	28216	Betaproteobacteria	Burkholderia sp. H160
425	ZP_03270479	28216	Betaproteobacteria	Burkholderia sp. H160
434	A1K4C5	28216	Betaproteobacteria	Azoarcus sp. BH72
434	CAL93680	28216	Betaproteobacteria	Azoarcus sp. BH72
434	YP_932567	28216	Betaproteobacteria	Azoarcus sp. BH72
450	ADI63196	1117	Cyanobacteria	Nostoc azollae 0708
450	YP_003720319	1117	Cyanobacteria	Nostoc azollae 0708
450	AAO28737	1236	Gammaproteobacteria	Xylella fastidiosa Temecula1
450	NP_779088	1236	Gammaproteobacteria	Xylella fastidiosa Temecula1
453	ABP79520	1236	Gammaproteobacteria	Pseudomonas stutzeri A1501
453	YP_001172362	1236	Gammaproteobacteria	Pseudomonas stutzeri A1501
455	A1KB33	28216	Betaproteobacteria	Azoarcus sp. BH72
455	CAL96039	28216	Betaproteobacteria	Azoarcus sp. BH72
455	YP_934925	28216	Betaproteobacteria	Azoarcus sp. BH72
455	A4VHM4	1236	Gammaproteobacteria	Pseudomonas stutzeri A1501
455	ABP78475	1236	Gammaproteobacteria	Pseudomonas stutzeri A1501
455	YP_001171317	1236	Gammaproteobacteria	Pseudomonas stutzeri A1501
455	AAO29829	1236	Gammaproteobacteria	Xylella fastidiosa Temecula1
455	NP_780180	1236	Gammaproteobacteria	Xylella fastidiosa Temecula1
455	Q87A33	1236	Gammaproteobacteria	Xylella fastidiosa Temecula1
456	A1K400	28216	Betaproteobacteria	Azoarcus sp. BH72
456	CAL93555	28216	Betaproteobacteria	Azoarcus sp. BH72
456	YP_932442	28216	Betaproteobacteria	Azoarcus sp. BH72
456	EDT02604	28216	Betaproteobacteria	Burkholderia ambifaria IOP40-10
456	ZP_02891808	28216	Betaproteobacteria	Burkholderia ambifaria IOP40-10
465	ABD10084	201174	Actinobacteria	Frankia sp. CcI3
465	YP_479813	201174	Actinobacteria	Frankia sp. CcI3
465	ABW15258	201174	Actinobacteria	Frankia sp. EAN1pec
465	YP_001510164	201174	Actinobacteria	Frankia sp. EAN1pec
465	EDT01074	28216	Betaproteobacteria	Burkholderia ambifaria IOP40-10
465	ZP_02893357	28216	Betaproteobacteria	Burkholderia ambifaria IOP40-10
465	EDT38931	28216	Betaproteobacteria	Burkholderia ambifaria MEX-5
465	ZP_02909948	28216	Betaproteobacteria	Burkholderia ambifaria MEX-5
465	CAQ72472	28216	Betaproteobacteria	Cupriavidus taiwanensis LMG 19424
465	YP_002008524	28216	Betaproteobacteria	Cupriavidus taiwanensis LMG 19424
467	CAJ62483	201174	Actinobacteria	Frankia alni ACN14a
467	Q0RJ31	201174	Actinobacteria	Frankia alni ACN14a
467	YP_714042	201174	Actinobacteria	Frankia alni ACN14a
467	EDT07823	28216	Betaproteobacteria	Burkholderia graminis C4D1M
467	ZP_02886594	28216	Betaproteobacteria	Burkholderia graminis C4D1M
467	ADG16162	28216	Betaproteobacteria	Burkholderia sp. CCGE1002
467	YP_003605673	28216	Betaproteobacteria	Burkholderia sp. CCGE1002
467	ADN58434	28216	Betaproteobacteria	Burkholderia sp. CCGE1003
467	YP_003907725	28216	Betaproteobacteria	Burkholderia sp. CCGE1003
467	EEA02343	28216	Betaproteobacteria	Burkholderia sp. H160
467	ZP_03266041	28216	Betaproteobacteria	Burkholderia sp. H160
467	CBA19793	1236	Gammaproteobacteria	Erwinia amylovora CFBP1430
467	YP_003530201	1236	Gammaproteobacteria	Erwinia amylovora CFBP1430
47	EDT01952	28216	Betaproteobacteria	Burkholderia ambifaria IOP40-10
47	ZP_02892471	28216	Betaproteobacteria	Burkholderia ambifaria IOP40-10
47	EDT39323	28216	Betaproteobacteria	Burkholderia ambifaria MEX-5
47	ZP_02909550	28216	Betaproteobacteria	Burkholderia ambifaria MEX-5
47	EDT10561	28216	Betaproteobacteria	Burkholderia graminis C4D1M
47	ZP_02883901	28216	Betaproteobacteria	Burkholderia graminis C4D1M
47	ADG17516	28216	Betaproteobacteria	Burkholderia sp. CCGE1002
47	YP_003607027	28216	Betaproteobacteria	Burkholderia sp. CCGE1002
47	ADN60081	28216	Betaproteobacteria	Burkholderia sp. CCGE1003
47	YP_003909372	28216	Betaproteobacteria	Burkholderia sp. CCGE1003
47	EDZ98036	28216	Betaproteobacteria	Burkholderia sp. H160
47	ZP_03270395	28216	Betaproteobacteria	Burkholderia sp. H160
47	ZP_07255323	1236	Gammaproteobacteria	Pseudomonas syringae pv. tomato K40
47	ZP_07231346	1236	Gammaproteobacteria	Pseudomonas syringae pv. tomato Max13
47	ZP_07259521	1236	Gammaproteobacteria	Pseudomonas syringae pv. tomato NCPPB 1108
474	CAJ58979	201174	Actinobacteria	Frankia alni ACN14a
474	YP_710591	201174	Actinobacteria	Frankia alni ACN14a
474	CAL95280	28216	Betaproteobacteria	Azoarcus sp. BH72
474	YP_934167	28216	Betaproteobacteria	Azoarcus sp. BH72
474	ACC75651	28216	Betaproteobacteria	Burkholderia phymatum STM815
474	YP_001862697	28216	Betaproteobacteria	Burkholderia phymatum STM815
474	ADG18889	28216	Betaproteobacteria	Burkholderia sp. CCGE1002
474	YP_003608400	28216	Betaproteobacteria	Burkholderia sp. CCGE1002
474	ADN56046	28216	Betaproteobacteria	Burkholderia sp. CCGE1003
474	YP_003905337	28216	Betaproteobacteria	Burkholderia sp. CCGE1003
474	EEA02403	28216	Betaproteobacteria	Burkholderia sp. H160
474	ZP_03265980	28216	Betaproteobacteria	Burkholderia sp. H160
474	CAQ69330	28216	Betaproteobacteria	Cupriavidus taiwanensis LMG 19424
474	YP_002005397	28216	Betaproteobacteria	Cupriavidus taiwanensis LMG 19424
477	CAL93999	28216	Betaproteobacteria	Azoarcus sp. BH72
477	YP_932886	28216	Betaproteobacteria	Azoarcus sp. BH72
477	ZP_07254938	1236	Gammaproteobacteria	Pseudomonas syringae pv. tomato K40
477	ZP_07231586	1236	Gammaproteobacteria	Pseudomonas syringae pv. tomato Max13
477	ZP_07259760	1236	Gammaproteobacteria	Pseudomonas syringae pv. tomato NCPPB 1108
479	CAL92728	28216	Betaproteobacteria	Azoarcus sp. BH72
479	YP_931615	28216	Betaproteobacteria	Azoarcus sp. BH72
479	EDT03805	28216	Betaproteobacteria	Burkholderia ambifaria IOP40-10
479	ZP_02890606	28216	Betaproteobacteria	Burkholderia ambifaria IOP40-10
479	EDT42710	28216	Betaproteobacteria	Burkholderia ambifaria MEX-5
479	ZP_02906173	28216	Betaproteobacteria	Burkholderia ambifaria MEX-5
482	EFQ40051	1236	Gammaproteobacteria	Pseudomonas aeruginosa 39016
482	ZP_07794955	1236	Gammaproteobacteria	Pseudomonas aeruginosa 39016
482	ACA74531	1236	Gammaproteobacteria	Pseudomonas putida W619
482	YP_001750900	1236	Gammaproteobacteria	Pseudomonas putida W619
482	ZP_07255700	1236	Gammaproteobacteria	Pseudomonas syringae pv. tomato K40
482	ZP_07232373	1236	Gammaproteobacteria	Pseudomonas syringae pv. tomato Max13
482	ZP_07260745	1236	Gammaproteobacteria	Pseudomonas syringae pv. tomato NCPPB 1108
49	EDT00896	28216	Betaproteobacteria	Burkholderia ambifaria IOP40-10
49	ZP_02893525	28216	Betaproteobacteria	Burkholderia ambifaria IOP40-10
49	EDT43048	28216	Betaproteobacteria	Burkholderia ambifaria MEX-5
49	ZP_02905817	28216	Betaproteobacteria	Burkholderia ambifaria MEX-5
49	ADG17776	28216	Betaproteobacteria	Burkholderia sp. CCGE1002
49	YP_003607287	28216	Betaproteobacteria	Burkholderia sp. CCGE1002
493	ACC69450	28216	Betaproteobacteria	Burkholderia phymatum STM815
493	YP_001856496	28216	Betaproteobacteria	Burkholderia phymatum STM815
493	ABP78209	1236	Gammaproteobacteria	Pseudomonas stutzeri A1501
493	YP_001171051	1236	Gammaproteobacteria	Pseudomonas stutzeri A1501
497	ABD12499	201174	Actinobacteria	Frankia sp. CcI3
497	YP_482228	201174	Actinobacteria	Frankia sp. CcI3
497	ABW11208	201174	Actinobacteria	Frankia sp. EAN1pec
497	YP_001506114	201174	Actinobacteria	Frankia sp. EAN1pec
497	ADO11365	1236	Gammaproteobacteria	Pantoea vagans C9-1
497	YP_003932814	1236	Gammaproteobacteria	Pantoea vagans C9-1
518	EDT11765	28216	Betaproteobacteria	Burkholderia graminis C4D1M
518	ZP_02882562	28216	Betaproteobacteria	Burkholderia graminis C4D1M
518	EEA00308	28216	Betaproteobacteria	Burkholderia sp. H160
518	ZP_03268103	28216	Betaproteobacteria	Burkholderia sp. H160
518	ZP_07254123	1236	Gammaproteobacteria	Pseudomonas syringae pv. tomato K40
518	ZP_07231950	1236	Gammaproteobacteria	Pseudomonas syringae pv. tomato Max13
518	ZP_07256239	1236	Gammaproteobacteria	Pseudomonas syringae pv. tomato NCPPB 1108
52	ACC69277	28216	Betaproteobacteria	Burkholderia phymatum STM815
52	YP_001856323	28216	Betaproteobacteria	Burkholderia phymatum STM815
52	ADG14183	28216	Betaproteobacteria	Burkholderia sp. CCGE1002
52	YP_003603694	28216	Betaproteobacteria	Burkholderia sp. CCGE1002
52	EDZ98290	28216	Betaproteobacteria	Burkholderia sp. H160
52	ZP_03270137	28216	Betaproteobacteria	Burkholderia sp. H160
52	ADJ61826	28216	Betaproteobacteria	Herbaspirillum seropedicae SmR1
52	YP_003773734	28216	Betaproteobacteria	Herbaspirillum seropedicae SmR1
52	ACA72797	1236	Gammaproteobacteria	Pseudomonas putida W619
52	YP_001749166	1236	Gammaproteobacteria	Pseudomonas putida W619
52	ZP_07250385	1236	Gammaproteobacteria	Pseudomonas syringae pv. tomato K40
52	ZP_07230666	1236	Gammaproteobacteria	Pseudomonas syringae pv. tomato Max13
522	EFQ43055	1236	Gammaproteobacteria	Pseudomonas aeruginosa 39016
522	ZP_07797959	1236	Gammaproteobacteria	Pseudomonas aeruginosa 39016
523	ABP78450	1236	Gammaproteobacteria	Pseudomonas stutzeri A1501
523	YP_001171292	1236	Gammaproteobacteria	Pseudomonas stutzeri A1501
54	ADD75449	1236	Gammaproteobacteria	Pantoea ananatis LMG 20103
54	YP_003518577	1236	Gammaproteobacteria	Pantoea ananatis LMG 20103
544	ACC70749	28216	Betaproteobacteria	Burkholderia phymatum STM815
544	ACC73933	28216	Betaproteobacteria	Burkholderia phymatum STM815
544	YP_001857795	28216	Betaproteobacteria	Burkholderia phymatum STM815
544	YP_001860979	28216	Betaproteobacteria	Burkholderia phymatum STM815
544	ADJ63295	28216	Betaproteobacteria	Herbaspirillum seropedicae SmR1
544	YP_003775203	28216	Betaproteobacteria	Herbaspirillum seropedicae SmR1
55	CAL94540	28216	Betaproteobacteria	Azoarcus sp. BH72
55	YP_933427	28216	Betaproteobacteria	Azoarcus sp. BH72
55	ACA75543	1236	Gammaproteobacteria	Pseudomonas putida W619
55	YP_001751912	1236	Gammaproteobacteria	Pseudomonas putida W619
55	ABP78149	1236	Gammaproteobacteria	Pseudomonas stutzeri A1501
55	YP_001170991	1236	Gammaproteobacteria	Pseudomonas stutzeri A1501
556	EDT03906	28216	Betaproteobacteria	Burkholderia ambifaria IOP40-10
556	ZP_02890515	28216	Betaproteobacteria	Burkholderia ambifaria IOP40-10
556	EDT08915	28216	Betaproteobacteria	Burkholderia graminis C4D1M
556	ZP_02885472	28216	Betaproteobacteria	Burkholderia graminis C4D1M
556	ADN59394	28216	Betaproteobacteria	Burkholderia sp. CCGE1003
556	YP_003908685	28216	Betaproteobacteria	Burkholderia sp. CCGE1003
56	ADC59988	1236	Gammaproteobacteria	Klebsiella variicola At-22
56	YP_003441020	1236	Gammaproteobacteria	Klebsiella variicola At-22
56	ZP_07253235	1236	Gammaproteobacteria	Pseudomonas syringae pv. tomato K40
56	ZP_07229969	1236	Gammaproteobacteria	Pseudomonas syringae pv. tomato Max13
56	ZP_07257500	1236	Gammaproteobacteria	Pseudomonas syringae pv. tomato NCPPB 1108
568	ADJ62013	28216	Betaproteobacteria	Herbaspirillum seropedicae SmR1
568	YP_003773921	28216	Betaproteobacteria	Herbaspirillum seropedicae SmR1
57	EDT02401	28216	Betaproteobacteria	Burkholderia ambifaria IOP40-10
57	ZP_02892009	28216	Betaproteobacteria	Burkholderia ambifaria IOP40-10
57	ACC72260	28216	Betaproteobacteria	Burkholderia phymatum STM815
57	YP_001859306	28216	Betaproteobacteria	Burkholderia phymatum STM815
574	ZP_07253705	1236	Gammaproteobacteria	Pseudomonas syringae pv. tomato K40
574	ZP_07235144	1236	Gammaproteobacteria	Pseudomonas syringae pv. tomato Max13
574	ZP_07256364	1236	Gammaproteobacteria	Pseudomonas syringae pv. tomato NCPPB 1108
576	ADI64742	1117	Cyanobacteria	Nostoc azollae 0708
576	YP_003721865	1117	Cyanobacteria	Nostoc azollae 0708
578	EDT00543	28216	Betaproteobacteria	Burkholderia ambifaria IOP40-10
578	ZP_02893875	28216	Betaproteobacteria	Burkholderia ambifaria IOP40-10
578	EDT38000	28216	Betaproteobacteria	Burkholderia ambifaria MEX-5
578	ZP_02910868	28216	Betaproteobacteria	Burkholderia ambifaria MEX-5
578	ADG19151	28216	Betaproteobacteria	Burkholderia sp. CCGE1002
578	YP_003608662	28216	Betaproteobacteria	Burkholderia sp. CCGE1002
578	EEA00643	28216	Betaproteobacteria	Burkholderia sp. H160
578	ZP_03267755	28216	Betaproteobacteria	Burkholderia sp. H160
578	EFQ42338	1236	Gammaproteobacteria	Pseudomonas aeruginosa 39016
578	ZP_07797242	1236	Gammaproteobacteria	Pseudomonas aeruginosa 39016
578	ZP_07251675	1236	Gammaproteobacteria	Pseudomonas syringae pv. tomato K40
578	ZP_07232722	1236	Gammaproteobacteria	Pseudomonas syringae pv. tomato Max13
578	ZP_07256397	1236	Gammaproteobacteria	Pseudomonas syringae pv. tomato NCPPB 1108
582	EDT40829	28216	Betaproteobacteria	Burkholderia ambifaria MEX-5
582	ZP_02908033	28216	Betaproteobacteria	Burkholderia ambifaria MEX-5
582	ACC75472	28216	Betaproteobacteria	Burkholderia phymatum STM815
582	YP_001862518	28216	Betaproteobacteria	Burkholderia phymatum STM815
588	CAQ69009	28216	Betaproteobacteria	Cupriavidus taiwanensis LMG 19424
588	YP_002005076	28216	Betaproteobacteria	Cupriavidus taiwanensis LMG 19424
588	ADJ63289	28216	Betaproteobacteria	Herbaspirillum seropedicae SmR1
588	YP_003775197	28216	Betaproteobacteria	Herbaspirillum seropedicae SmR1
593	CAQ70879	28216	Betaproteobacteria	Cupriavidus taiwanensis LMG 19424
593	YP_002006940	28216	Betaproteobacteria	Cupriavidus taiwanensis LMG 19424
593	ADJ62014	28216	Betaproteobacteria	Herbaspirillum seropedicae SmR1
593	YP_003773922	28216	Betaproteobacteria	Herbaspirillum seropedicae SmR1
600	EFQ42289	1236	Gammaproteobacteria	Pseudomonas aeruginosa 39016
600	ZP_07797193	1236	Gammaproteobacteria	Pseudomonas aeruginosa 39016
600	ACA75196	1236	Gammaproteobacteria	Pseudomonas putida W619
600	YP_001751565	1236	Gammaproteobacteria	Pseudomonas putida W619
602	A1K7F8	28216	Betaproteobacteria	Azoarcus sp. BH72
602	CAL94763	28216	Betaproteobacteria	Azoarcus sp. BH72
602	YP_933650	28216	Betaproteobacteria	Azoarcus sp. BH72
61	EDT11270	28216	Betaproteobacteria	Burkholderia graminis C4D1M
61	ZP_02882986	28216	Betaproteobacteria	Burkholderia graminis C4D1M
61	ADN57011	28216	Betaproteobacteria	Burkholderia sp. CCGE1003
61	YP_003906302	28216	Betaproteobacteria	Burkholderia sp. CCGE1003
61	EEA02031	28216	Betaproteobacteria	Burkholderia sp. H160
61	ZP_03266440	28216	Betaproteobacteria	Burkholderia sp. H160
61	CAQ72105	28216	Betaproteobacteria	Cupriavidus taiwanensis LMG 19424
61	YP_002008161	28216	Betaproteobacteria	Cupriavidus taiwanensis LMG 19424
61	ADC58648	1236	Gammaproteobacteria	Klebsiella variicola At-22
61	YP_003439680	1236	Gammaproteobacteria	Klebsiella variicola At-22
618	EEA01750	28216	Betaproteobacteria	Burkholderia sp. H160
618	ZP_03266729	28216	Betaproteobacteria	Burkholderia sp. H160
618	AAO28233	1236	Gammaproteobacteria	Xylella fastidiosa Temecula1
618	NP_778584	1236	Gammaproteobacteria	Xylella fastidiosa Temecula1
619	CAL94052	28216	Betaproteobacteria	Azoarcus sp. BH72
619	YP_932939	28216	Betaproteobacteria	Azoarcus sp. BH72
619	ACC71275	28216	Betaproteobacteria	Burkholderia phymatum STM815
619	YP_001858321	28216	Betaproteobacteria	Burkholderia phymatum STM815
619	ABP78901	1236	Gammaproteobacteria	Pseudomonas stutzeri A1501
619	YP_001171743	1236	Gammaproteobacteria	Pseudomonas stutzeri A1501
619	AAO29366	1236	Gammaproteobacteria	Xylella fastidiosa Temecula1
619	NP_779717	1236	Gammaproteobacteria	Xylella fastidiosa Temecula1
62	ADJ64670	28216	Betaproteobacteria	Herbaspirillum seropedicae SmR1
62	YP_003776578	28216	Betaproteobacteria	Herbaspirillum seropedicae SmR1
63	CAL93305	28216	Betaproteobacteria	Azoarcus sp. BH72
63	YP_932192	28216	Betaproteobacteria	Azoarcus sp. BH72
63	EDT43394	28216	Betaproteobacteria	Burkholderia ambifaria MEX-5
63	ZP_02905495	28216	Betaproteobacteria	Burkholderia ambifaria MEX-5
63	ACA75087	1236	Gammaproteobacteria	Pseudomonas putida W619
63	YP_001751456	1236	Gammaproteobacteria	Pseudomonas putida W619
63	ABP80905	1236	Gammaproteobacteria	Pseudomonas stutzeri A1501
63	YP_001173747	1236	Gammaproteobacteria	Pseudomonas stutzeri A1501
63	ZP_07254646	1236	Gammaproteobacteria	Pseudomonas syringae pv. tomato K40
63	ZP_07230032	1236	Gammaproteobacteria	Pseudomonas syringae pv. tomato Max13
63	ZP_07256748	1236	Gammaproteobacteria	Pseudomonas syringae pv. tomato NCPPB 1108
630	ADJ65541	28216	Betaproteobacteria	Herbaspirillum seropedicae SmR1
630	YP_003777449	28216	Betaproteobacteria	Herbaspirillum seropedicae SmR1
630	AAO28515	1236	Gammaproteobacteria	Xylella fastidiosa Temecula1
630	NP_778866	1236	Gammaproteobacteria	Xylella fastidiosa Temecula1
630	Q87DN8	1236	Gammaproteobacteria	Xylella fastidiosa Temecula1
64	ADG15323	28216	Betaproteobacteria	Burkholderia sp. CCGE1002
64	YP_003604834	28216	Betaproteobacteria	Burkholderia sp. CCGE1002
645	ADJ62157	28216	Betaproteobacteria	Herbaspirillum seropedicae SmR1
645	YP_003774065	28216	Betaproteobacteria	Herbaspirillum seropedicae SmR1
646	CAL95981	28216	Betaproteobacteria	Azoarcus sp. BH72
646	YP_934867	28216	Betaproteobacteria	Azoarcus sp. BH72
646	AAO28734	1236	Gammaproteobacteria	Xylella fastidiosa Temecula1
646	NP_779085	1236	Gammaproteobacteria	Xylella fastidiosa Temecula1
652	EDT10444	28216	Betaproteobacteria	Burkholderia graminis C4D1M
652	ZP_02883784	28216	Betaproteobacteria	Burkholderia graminis C4D1M
652	ACC73795	28216	Betaproteobacteria	Burkholderia phymatum STM815
652	YP_001860841	28216	Betaproteobacteria	Burkholderia phymatum STM815
652	ADG17399	28216	Betaproteobacteria	Burkholderia sp. CCGE1002
652	YP_003606910	28216	Betaproteobacteria	Burkholderia sp. CCGE1002
652	ADN60242	28216	Betaproteobacteria	Burkholderia sp. CCGE1003
652	YP_003909533	28216	Betaproteobacteria	Burkholderia sp. CCGE1003
652	EEA00672	28216	Betaproteobacteria	Burkholderia sp. H160
652	ZP_03267715	28216	Betaproteobacteria	Burkholderia sp. H160
652	ABP81551	1236	Gammaproteobacteria	Pseudomonas stutzeri A1501
652	YP_001174393	1236	Gammaproteobacteria	Pseudomonas stutzeri A1501
658	EDT04061	28216	Betaproteobacteria	Burkholderia ambifaria IOP40-10
658	ZP_02890339	28216	Betaproteobacteria	Burkholderia ambifaria IOP40-10
658	ACA74645	1236	Gammaproteobacteria	Pseudomonas putida W619
658	YP_001751014	1236	Gammaproteobacteria	Pseudomonas putida W619
661	A1K7B5	28216	Betaproteobacteria	Azoarcus sp. BH72
661	CAL94720	28216	Betaproteobacteria	Azoarcus sp. BH72
661	YP_933607	28216	Betaproteobacteria	Azoarcus sp. BH72
661	EDT05211	28216	Betaproteobacteria	Burkholderia ambifaria IOP40-10
661	ZP_02889185	28216	Betaproteobacteria	Burkholderia ambifaria IOP40-10
661	EDT43326	28216	Betaproteobacteria	Burkholderia ambifaria MEX-5
661	ZP_02905520	28216	Betaproteobacteria	Burkholderia ambifaria MEX-5
661	ADN58277	28216	Betaproteobacteria	Burkholderia sp. CCGE1003
661	YP_003907568	28216	Betaproteobacteria	Burkholderia sp. CCGE1003
661	ADJ63268	28216	Betaproteobacteria	Herbaspirillum seropedicae SmR1
661	YP_003775176	28216	Betaproteobacteria	Herbaspirillum seropedicae SmR1
663	ABP77791	1236	Gammaproteobacteria	Pseudomonas stutzeri A1501
663	YP_001170633	1236	Gammaproteobacteria	Pseudomonas stutzeri A1501
669	ADG94504	68525	delta/epsilon subdivisions	Arcobacter nitrofigilis DSM 7299
669	YP_003657011	68525	delta/epsilon subdivisions	Arcobacter nitrofigilis DSM 7299
669	EFQ39252	1236	Gammaproteobacteria	Pseudomonas aeruginosa 39016
669	ZP_07794156	1236	Gammaproteobacteria	Pseudomonas aeruginosa 39016
669	ACA71980	1236	Gammaproteobacteria	Pseudomonas putida W619
669	YP_001748349	1236	Gammaproteobacteria	Pseudomonas putida W619
669	ABP80162	1236	Gammaproteobacteria	Pseudomonas stutzeri A1501
669	YP_001173004	1236	Gammaproteobacteria	Pseudomonas stutzeri A1501
669	ZP_07253020	1236	Gammaproteobacteria	Pseudomonas syringae pv. tomato K40
669	ZP_07229728	1236	Gammaproteobacteria	Pseudomonas syringae pv. tomato Max13
67	EEA01615	28216	Betaproteobacteria	Burkholderia sp. H160
67	ZP_03266817	28216	Betaproteobacteria	Burkholderia sp. H160
670	CBW75692	28216	Betaproteobacteria	Burkholderia rhizoxinica HKI 454
670	YP_004029836	28216	Betaproteobacteria	Burkholderia rhizoxinica HKI 454
670	CAQ68986	28216	Betaproteobacteria	Cupriavidus taiwanensis LMG 19424
670	YP_002005053	28216	Betaproteobacteria	Cupriavidus taiwanensis LMG 19424
670	ADJ63250	28216	Betaproteobacteria	Herbaspirillum seropedicae SmR1
670	ADJ65284	28216	Betaproteobacteria	Herbaspirillum seropedicae SmR1
670	YP_003775158	28216	Betaproteobacteria	Herbaspirillum seropedicae SmR1
670	YP_003777192	28216	Betaproteobacteria	Herbaspirillum seropedicae SmR1
670	EFQ40707	1236	Gammaproteobacteria	Pseudomonas aeruginosa 39016
670	ZP_07795611	1236	Gammaproteobacteria	Pseudomonas aeruginosa 39016
681	ADI63359	1117	Cyanobacteria	Nostoc azollae 0708
681	YP_003720482	1117	Cyanobacteria	Nostoc azollae 0708
685	ZP_07252116	1236	Gammaproteobacteria	Pseudomonas syringae pv. tomato K40
685	ZP_07234588	1236	Gammaproteobacteria	Pseudomonas syringae pv. tomato Max13
689	ABD13800	201174	Actinobacteria	Frankia sp. CcI3
689	YP_483529	201174	Actinobacteria	Frankia sp. CcI3
689	ABW09579	201174	Actinobacteria	Frankia sp. EAN1pec
689	YP_001504485	201174	Actinobacteria	Frankia sp. EAN1pec
689	CAL93204	28216	Betaproteobacteria	Azoarcus sp. BH72
689	YP_932091	28216	Betaproteobacteria	Azoarcus sp. BH72
689	EDT01768	28216	Betaproteobacteria	Burkholderia ambifaria IOP40-10
689	ZP_02892655	28216	Betaproteobacteria	Burkholderia ambifaria IOP40-10
689	EDT07217	28216	Betaproteobacteria	Burkholderia graminis C4D1M
689	ZP_02887171	28216	Betaproteobacteria	Burkholderia graminis C4D1M
689	ACC72090	28216	Betaproteobacteria	Burkholderia phymatum STM815
689	B2JIP4	28216	Betaproteobacteria	Burkholderia phymatum STM815
689	YP_001859136	28216	Betaproteobacteria	Burkholderia phymatum STM815
689	CBW76313	28216	Betaproteobacteria	Burkholderia rhizoxinica HKI 454
689	YP_004030457	28216	Betaproteobacteria	Burkholderia rhizoxinica HKI 454
689	ADJ65758	28216	Betaproteobacteria	Herbaspirillum seropedicae SmR1
689	YP_003777666	28216	Betaproteobacteria	Herbaspirillum seropedicae SmR1
69	CAQ71334	28216	Betaproteobacteria	Cupriavidus taiwanensis LMG 19424
69	YP_002007391	28216	Betaproteobacteria	Cupriavidus taiwanensis LMG 19424
707	ACC75254	28216	Betaproteobacteria	Burkholderia phymatum STM815
707	YP_001862300	28216	Betaproteobacteria	Burkholderia phymatum STM815
707	CAQ72182	28216	Betaproteobacteria	Cupriavidus taiwanensis LMG 19424
707	YP_002008236	28216	Betaproteobacteria	Cupriavidus taiwanensis LMG 19424
71	ACC69758	28216	Betaproteobacteria	Burkholderia phymatum STM815
71	YP_001856804	28216	Betaproteobacteria	Burkholderia phymatum STM815
71	ACC76360	28216	Betaproteobacteria	Burkholderia phymatum STM815
71	YP_001863410	28216	Betaproteobacteria	Burkholderia phymatum STM815
71	EDZ97991	28216	Betaproteobacteria	Burkholderia sp. H160
71	ZP_03270439	28216	Betaproteobacteria	Burkholderia sp. H160
719	ADD75590	1236	Gammaproteobacteria	Pantoea ananatis LMG 20103
719	YP_003518718	1236	Gammaproteobacteria	Pantoea ananatis LMG 20103
719	ADO11750	1236	Gammaproteobacteria	Pantoea vagans C9-1
719	YP_003933199	1236	Gammaproteobacteria	Pantoea vagans C9-1
72	CBW74234	28216	Betaproteobacteria	Burkholderia rhizoxinica HKI 454
72	YP_004028378	28216	Betaproteobacteria	Burkholderia rhizoxinica HKI 454
724	ADJ64265	28216	Betaproteobacteria	Herbaspirillum seropedicae SmR1
724	YP_003776173	28216	Betaproteobacteria	Herbaspirillum seropedicae SmR1
724	ABP79242	1236	Gammaproteobacteria	Pseudomonas stutzeri A1501
724	YP_001172084	1236	Gammaproteobacteria	Pseudomonas stutzeri A1501
73	EDT00220	28216	Betaproteobacteria	Burkholderia ambifaria IOP40-10
73	ZP_02894195	28216	Betaproteobacteria	Burkholderia ambifaria IOP40-10
73	EDT12575	28216	Betaproteobacteria	Burkholderia graminis C4D1M
73	ZP_02882330	28216	Betaproteobacteria	Burkholderia graminis C4D1M
736	A1K581	28216	Betaproteobacteria	Azoarcus sp. BH72
736	CAL93986	28216	Betaproteobacteria	Azoarcus sp. BH72
736	YP_932873	28216	Betaproteobacteria	Azoarcus sp. BH72
736	ADO08930	1236	Gammaproteobacteria	Pantoea vagans C9-1
736	YP_003930379	1236	Gammaproteobacteria	Pantoea vagans C9-1
741	ACC70201	28216	Betaproteobacteria	Burkholderia phymatum STM815
741	B2JGL6	28216	Betaproteobacteria	Burkholderia phymatum STM815
741	YP_001857247	28216	Betaproteobacteria	Burkholderia phymatum STM815
741	EFQ41480	1236	Gammaproteobacteria	Pseudomonas aeruginosa 39016
741	ZP_07796384	1236	Gammaproteobacteria	Pseudomonas aeruginosa 39016
741	ACA72247	1236	Gammaproteobacteria	Pseudomonas putida W619
741	B1J693	1236	Gammaproteobacteria	Pseudomonas putida W619
741	YP_001748616	1236	Gammaproteobacteria	Pseudomonas putida W619
745	CBW74369	28216	Betaproteobacteria	Burkholderia rhizoxinica HKI 454
745	YP_004028513	28216	Betaproteobacteria	Burkholderia rhizoxinica HKI 454
752	YP_715159	201174	Actinobacteria	Frankia alni ACN14a
752	A1KAV4	28216	Betaproteobacteria	Azoarcus sp. BH72
752	CAL95960	28216	Betaproteobacteria	Azoarcus sp. BH72
752	YP_934846	28216	Betaproteobacteria	Azoarcus sp. BH72
752	ADG16861	28216	Betaproteobacteria	Burkholderia sp. CCGE1002
752	YP_003606372	28216	Betaproteobacteria	Burkholderia sp. CCGE1002
752	A4VRV9	1236	Gammaproteobacteria	Pseudomonas stutzeri A1501
752	ABP81710	1236	Gammaproteobacteria	Pseudomonas stutzeri A1501
752	YP_001174552	1236	Gammaproteobacteria	Pseudomonas stutzeri A1501
755	ADJ63442	28216	Betaproteobacteria	Herbaspirillum seropedicae SmR1
755	YP_003775350	28216	Betaproteobacteria	Herbaspirillum seropedicae SmR1
755	ACA71576	1236	Gammaproteobacteria	Pseudomonas putida W619
755	B1J4D8	1236	Gammaproteobacteria	Pseudomonas putida W619
755	YP_001747945	1236	Gammaproteobacteria	Pseudomonas putida W619
758	CAL93402	28216	Betaproteobacteria	Azoarcus sp. BH72
758	YP_932289	28216	Betaproteobacteria	Azoarcus sp. BH72
758	EFQ42366	1236	Gammaproteobacteria	Pseudomonas aeruginosa 39016
758	ZP_07797270	1236	Gammaproteobacteria	Pseudomonas aeruginosa 39016
759	A1KAV5	28216	Betaproteobacteria	Azoarcus sp. BH72
759	CAL95961	28216	Betaproteobacteria	Azoarcus sp. BH72
759	YP_934847	28216	Betaproteobacteria	Azoarcus sp. BH72
759	ACA75392	1236	Gammaproteobacteria	Pseudomonas putida W619
759	B1JED2	1236	Gammaproteobacteria	Pseudomonas putida W619
759	YP_001751761	1236	Gammaproteobacteria	Pseudomonas putida W619
759	A4VRW0	1236	Gammaproteobacteria	Pseudomonas stutzeri A1501
759	ABP81711	1236	Gammaproteobacteria	Pseudomonas stutzeri A1501
759	YP_001174553	1236	Gammaproteobacteria	Pseudomonas stutzeri A1501
76	ADD78139	1236	Gammaproteobacteria	Pantoea ananatis LMG 20103
76	YP_003521267	1236	Gammaproteobacteria	Pantoea ananatis LMG 20103
761	ACC71895	28216	Betaproteobacteria	Burkholderia phymatum STM815
761	YP_001858941	28216	Betaproteobacteria	Burkholderia phymatum STM815
768	CBW74735	28216	Betaproteobacteria	Burkholderia rhizoxinica HKI 454
768	YP_004028879	28216	Betaproteobacteria	Burkholderia rhizoxinica HKI 454
77	EDT11124	28216	Betaproteobacteria	Burkholderia graminis C4D1M
77	ZP_02883692	28216	Betaproteobacteria	Burkholderia graminis C4D1M
77	EDT11490	28216	Betaproteobacteria	Burkholderia graminis C4D1M
77	ZP_02883206	28216	Betaproteobacteria	Burkholderia graminis C4D1M
77	ADG17705	28216	Betaproteobacteria	Burkholderia sp. CCGE1002
77	YP_003607216	28216	Betaproteobacteria	Burkholderia sp. CCGE1002
77	ADN56807	28216	Betaproteobacteria	Burkholderia sp. CCGE1003
77	YP_003906098	28216	Betaproteobacteria	Burkholderia sp. CCGE1003
77	CAQ72303	28216	Betaproteobacteria	Cupriavidus taiwanensis LMG 19424
77	YP_002008357	28216	Betaproteobacteria	Cupriavidus taiwanensis LMG 19424
77	ADC57532	1236	Gammaproteobacteria	Klebsiella variicola At-22
77	YP_003438564	1236	Gammaproteobacteria	Klebsiella variicola At-22
77	ACA72347	1236	Gammaproteobacteria	Pseudomonas putida W619
77	YP_001748716	1236	Gammaproteobacteria	Pseudomonas putida W619
78	ADG20168	28216	Betaproteobacteria	Burkholderia sp. CCGE1002
78	YP_003609679	28216	Betaproteobacteria	Burkholderia sp. CCGE1002
78	EEA00120	28216	Betaproteobacteria	Burkholderia sp. H160
78	ZP_03268312	28216	Betaproteobacteria	Burkholderia sp. H160
782	CAL95732	28216	Betaproteobacteria	Azoarcus sp. BH72
782	YP_934618	28216	Betaproteobacteria	Azoarcus sp. BH72
783	EDT03392	28216	Betaproteobacteria	Burkholderia ambifaria IOP40-10
783	ZP_02891016	28216	Betaproteobacteria	Burkholderia ambifaria IOP40-10
783	CAQ70194	28216	Betaproteobacteria	Cupriavidus taiwanensis LMG 19424
783	YP_002006257	28216	Betaproteobacteria	Cupriavidus taiwanensis LMG 19424
783	ADO08641	1236	Gammaproteobacteria	Pantoea vagans C9-1
783	YP_003930090	1236	Gammaproteobacteria	Pantoea vagans C9-1
791	EEA03234	28216	Betaproteobacteria	Burkholderia sp. H160
791	ZP_03265156	28216	Betaproteobacteria	Burkholderia sp. H160
791	ADI63224	1117	Cyanobacteria	Nostoc azollae 0708
791	YP_003720347	1117	Cyanobacteria	Nostoc azollae 0708
795	ABD09972	201174	Actinobacteria	Frankia sp. CcI3
795	Q2JFH0	201174	Actinobacteria	Frankia sp. CcI3
795	YP_479701	201174	Actinobacteria	Frankia sp. CcI3
795	A8LC50	201174	Actinobacteria	Frankia sp. EAN1pec
795	ABW15387	201174	Actinobacteria	Frankia sp. EAN1pec
795	YP_001510293	201174	Actinobacteria	Frankia sp. EAN1pec
795	A1KB21	28216	Betaproteobacteria	Azoarcus sp. BH72
795	CAL96027	28216	Betaproteobacteria	Azoarcus sp. BH72
795	YP_934913	28216	Betaproteobacteria	Azoarcus sp. BH72
798	CAJ59772	201174	Actinobacteria	Frankia alni ACN14a
798	Q0RRP5	201174	Actinobacteria	Frankia alni ACN14a
798	YP_711366	201174	Actinobacteria	Frankia alni ACN14a
798	ABD09992	201174	Actinobacteria	Frankia sp. CcI3
798	Q2JFF0	201174	Actinobacteria	Frankia sp. CcI3
798	YP_479721	201174	Actinobacteria	Frankia sp. CcI3
798	CAQ70845	28216	Betaproteobacteria	Cupriavidus taiwanensis LMG 19424
798	YP_002006906	28216	Betaproteobacteria	Cupriavidus taiwanensis LMG 19424
798	CBA23543	1236	Gammaproteobacteria	Erwinia amylovora CFBP1430
798	YP_003532716	1236	Gammaproteobacteria	Erwinia amylovora CFBP1430
798	CAX57131	1236	Gammaproteobacteria	Erwinia pyrifoliae Ep1/96
798	YP_002650333	1236	Gammaproteobacteria	Erwinia pyrifoliae Ep1/96
798	ADD78766	1236	Gammaproteobacteria	Pantoea ananatis LMG 20103
798	YP_003521894	1236	Gammaproteobacteria	Pantoea ananatis LMG 20103
798	ADO11015	1236	Gammaproteobacteria	Pantoea vagans C9-1
798	YP_003932464	1236	Gammaproteobacteria	Pantoea vagans C9-1
798	EFQ42295	1236	Gammaproteobacteria	Pseudomonas aeruginosa 39016
798	ZP_07797199	1236	Gammaproteobacteria	Pseudomonas aeruginosa 39016
798	ACA75202	1236	Gammaproteobacteria	Pseudomonas putida W619
798	B1JAI9	1236	Gammaproteobacteria	Pseudomonas putida W619
798	YP_001751571	1236	Gammaproteobacteria	Pseudomonas putida W619
798	EEZ84834	1236	Gammaproteobacteria	Vibrio alginolyticus 40B
798	ZP_06178952	1236	Gammaproteobacteria	Vibrio alginolyticus 40B
8	ACC74043	28216	Betaproteobacteria	Burkholderia phymatum STM815
8	YP_001861089	28216	Betaproteobacteria	Burkholderia phymatum STM815
8	ACC74027	28216	Betaproteobacteria	Burkholderia phymatum STM815
8	YP_001861073	28216	Betaproteobacteria	Burkholderia phymatum STM815
802	EDZ99071	28216	Betaproteobacteria	Burkholderia sp. H160
802	ZP_03269333	28216	Betaproteobacteria	Burkholderia sp. H160
815	EFQ41296	1236	Gammaproteobacteria	Pseudomonas aeruginosa 39016
815	ZP_07796200	1236	Gammaproteobacteria	Pseudomonas aeruginosa 39016
815	ACA75513	1236	Gammaproteobacteria	Pseudomonas putida W619
815	YP_001751882	1236	Gammaproteobacteria	Pseudomonas putida W619
821	CAQ70838	28216	Betaproteobacteria	Cupriavidus taiwanensis LMG 19424
821	YP_002006899	28216	Betaproteobacteria	Cupriavidus taiwanensis LMG 19424
821	ADJ61677	28216	Betaproteobacteria	Herbaspirillum seropedicae SmR1
821	YP_003773585	28216	Betaproteobacteria	Herbaspirillum seropedicae SmR1
821	EFQ41301	1236	Gammaproteobacteria	Pseudomonas aeruginosa 39016
821	ZP_07796205	1236	Gammaproteobacteria	Pseudomonas aeruginosa 39016
823	CAJ64351	201174	Actinobacteria	Frankia alni ACN14a
823	Q0RDW5	201174	Actinobacteria	Frankia alni ACN14a
823	YP_715872	201174	Actinobacteria	Frankia alni ACN14a
823	CBW75958	28216	Betaproteobacteria	Burkholderia rhizoxinica HKI 454
823	YP_004030102	28216	Betaproteobacteria	Burkholderia rhizoxinica HKI 454
83	CAQ71382	28216	Betaproteobacteria	Cupriavidus taiwanensis LMG 19424
83	YP_002007439	28216	Betaproteobacteria	Cupriavidus taiwanensis LMG 19424
830	CAL95510	28216	Betaproteobacteria	Azoarcus sp. BH72
830	YP_934397	28216	Betaproteobacteria	Azoarcus sp. BH72
830	EDT03779	28216	Betaproteobacteria	Burkholderia ambifaria IOP40-10
830	ZP_02890647	28216	Betaproteobacteria	Burkholderia ambifaria IOP40-10
830	EDT40138	28216	Betaproteobacteria	Burkholderia ambifaria MEX-5
830	ZP_02908735	28216	Betaproteobacteria	Burkholderia ambifaria MEX-5
835	A1KB37	28216	Betaproteobacteria	Azoarcus sp. BH72
835	CAL96043	28216	Betaproteobacteria	Azoarcus sp. BH72
835	YP_934929	28216	Betaproteobacteria	Azoarcus sp. BH72
835	EDT40398	28216	Betaproteobacteria	Burkholderia ambifaria MEX-5
835	ZP_02908465	28216	Betaproteobacteria	Burkholderia ambifaria MEX-5
838	A1K313	28216	Betaproteobacteria	Azoarcus sp. BH72
838	CAL93218	28216	Betaproteobacteria	Azoarcus sp. BH72
838	YP_932105	28216	Betaproteobacteria	Azoarcus sp. BH72
838	CAP63121	28216	Betaproteobacteria	Cupriavidus taiwanensis LMG 19424
838	YP_001795841	28216	Betaproteobacteria	Cupriavidus taiwanensis LMG 19424
838	EFQ37213	1236	Gammaproteobacteria	Pseudomonas aeruginosa 39016
838	ZP_07792117	1236	Gammaproteobacteria	Pseudomonas aeruginosa 39016
838	EEZ82057	1236	Gammaproteobacteria	Vibrio alginolyticus 40B
838	ZP_06181736	1236	Gammaproteobacteria	Vibrio alginolyticus 40B
840	A1KAC8	28216	Betaproteobacteria	Azoarcus sp. BH72
840	CAL95784	28216	Betaproteobacteria	Azoarcus sp. BH72
840	YP_934670	28216	Betaproteobacteria	Azoarcus sp. BH72
851	A1K3Y5	28216	Betaproteobacteria	Azoarcus sp. BH72
851	CAL93540	28216	Betaproteobacteria	Azoarcus sp. BH72
851	YP_932427	28216	Betaproteobacteria	Azoarcus sp. BH72
851	EDT08583	28216	Betaproteobacteria	Burkholderia graminis C4D1M
851	ZP_02885926	28216	Betaproteobacteria	Burkholderia graminis C4D1M
851	CBW74867	28216	Betaproteobacteria	Burkholderia rhizoxinica HKI 454
851	YP_004029011	28216	Betaproteobacteria	Burkholderia rhizoxinica HKI 454
851	ADN57179	28216	Betaproteobacteria	Burkholderia sp. CCGE1003
851	YP_003906470	28216	Betaproteobacteria	Burkholderia sp. CCGE1003
858	A1KB06	28216	Betaproteobacteria	Azoarcus sp. BH72
858	CAL96012	28216	Betaproteobacteria	Azoarcus sp. BH72
858	YP_934898	28216	Betaproteobacteria	Azoarcus sp. BH72
858	ADG18218	28216	Betaproteobacteria	Burkholderia sp. CCGE1002
858	YP_003607729	28216	Betaproteobacteria	Burkholderia sp. CCGE1002
858	ADN61479	28216	Betaproteobacteria	Burkholderia sp. CCGE1003
858	YP_003910770	28216	Betaproteobacteria	Burkholderia sp. CCGE1003
858	EDZ97599	28216	Betaproteobacteria	Burkholderia sp. H160
858	ZP_03270815	28216	Betaproteobacteria	Burkholderia sp. H160
858	ADJ61886	28216	Betaproteobacteria	Herbaspirillum seropedicae SmR1
858	YP_003773794	28216	Betaproteobacteria	Herbaspirillum seropedicae SmR1
86	EDT04324	28216	Betaproteobacteria	Burkholderia ambifaria IOP40-10
86	ZP_02890074	28216	Betaproteobacteria	Burkholderia ambifaria IOP40-10
864	ADD78057	1236	Gammaproteobacteria	Pantoea ananatis LMG 20103
864	YP_003521185	1236	Gammaproteobacteria	Pantoea ananatis LMG 20103
878	CAP62816	28216	Betaproteobacteria	Cupriavidus taiwanensis LMG 19424
878	YP_001795538	28216	Betaproteobacteria	Cupriavidus taiwanensis LMG 19424
885	A1KCM3	28216	Betaproteobacteria	Azoarcus sp. BH72
885	CAL96579	28216	Betaproteobacteria	Azoarcus sp. BH72
885	YP_935465	28216	Betaproteobacteria	Azoarcus sp. BH72
885	CAQ68913	28216	Betaproteobacteria	Cupriavidus taiwanensis LMG 19424
885	YP_002004980	28216	Betaproteobacteria	Cupriavidus taiwanensis LMG 19424
887	EDT02700	28216	Betaproteobacteria	Burkholderia ambifaria IOP40-10
887	ZP_02891692	28216	Betaproteobacteria	Burkholderia ambifaria IOP40-10
887	EDT41328	28216	Betaproteobacteria	Burkholderia ambifaria MEX-5
887	ZP_02907509	28216	Betaproteobacteria	Burkholderia ambifaria MEX-5
887	ADG16942	28216	Betaproteobacteria	Burkholderia sp. CCGE1002
887	YP_003606453	28216	Betaproteobacteria	Burkholderia sp. CCGE1002
887	EDZ98344	28216	Betaproteobacteria	Burkholderia sp. H160
887	ZP_03270095	28216	Betaproteobacteria	Burkholderia sp. H160
887	ADI64455	1117	Cyanobacteria	Nostoc azollae 0708
887	YP_003721578	1117	Cyanobacteria	Nostoc azollae 0708
89	ADC59113	1236	Gammaproteobacteria	Klebsiella variicola At-22
89	YP_003440145	1236	Gammaproteobacteria	Klebsiella variicola At-22
89	ADO07931	1236	Gammaproteobacteria	Pantoea vagans C9-1
89	YP_003929613	1236	Gammaproteobacteria	Pantoea vagans C9-1
895	ABW11425	201174	Actinobacteria	Frankia sp. EAN1pec
895	YP_001506331	201174	Actinobacteria	Frankia sp. EAN1pec
9	ADJ63169	28216	Betaproteobacteria	Herbaspirillum seropedicae SmR1
9	YP_003775077	28216	Betaproteobacteria	Herbaspirillum seropedicae SmR1
902	EDT08065	28216	Betaproteobacteria	Burkholderia graminis C4D1M
902	ZP_02886411	28216	Betaproteobacteria	Burkholderia graminis C4D1M
902	EEA03224	28216	Betaproteobacteria	Burkholderia sp. H160
902	ZP_03265146	28216	Betaproteobacteria	Burkholderia sp. H160
902	ACA71263	1236	Gammaproteobacteria	Pseudomonas putida W619
902	YP_001747632	1236	Gammaproteobacteria	Pseudomonas putida W619
904	A1KB38	28216	Betaproteobacteria	Azoarcus sp. BH72
904	CAL96044	28216	Betaproteobacteria	Azoarcus sp. BH72
904	YP_934930	28216	Betaproteobacteria	Azoarcus sp. BH72
904	EDT02038	28216	Betaproteobacteria	Burkholderia ambifaria IOP40-10
904	ZP_02892374	28216	Betaproteobacteria	Burkholderia ambifaria IOP40-10
904	EDT40397	28216	Betaproteobacteria	Burkholderia ambifaria MEX-5
904	ZP_02908464	28216	Betaproteobacteria	Burkholderia ambifaria MEX-5
904	ACC72024	28216	Betaproteobacteria	Burkholderia phymatum STM815
904	B2JIH8	28216	Betaproteobacteria	Burkholderia phymatum STM815
904	YP_001859070	28216	Betaproteobacteria	Burkholderia phymatum STM815
904	ADN59200	28216	Betaproteobacteria	Burkholderia sp. CCGE1003
904	YP_003908491	28216	Betaproteobacteria	Burkholderia sp. CCGE1003
909	EDT10751	28216	Betaproteobacteria	Burkholderia graminis C4D1M
909	ZP_02883319	28216	Betaproteobacteria	Burkholderia graminis C4D1M
909	ADN57278	28216	Betaproteobacteria	Burkholderia sp. CCGE1003
909	YP_003906569	28216	Betaproteobacteria	Burkholderia sp. CCGE1003
909	EEA00876	28216	Betaproteobacteria	Burkholderia sp. H160
909	ZP_03267538	28216	Betaproteobacteria	Burkholderia sp. H160
91	EDT04273	28216	Betaproteobacteria	Burkholderia ambifaria IOP40-10
91	ZP_02890180	28216	Betaproteobacteria	Burkholderia ambifaria IOP40-10
914	ADI63399	1117	Cyanobacteria	Nostoc azollae 0708
914	YP_003720522	1117	Cyanobacteria	Nostoc azollae 0708
915	EDT02696	28216	Betaproteobacteria	Burkholderia ambifaria IOP40-10
915	ZP_02891688	28216	Betaproteobacteria	Burkholderia ambifaria IOP40-10
915	EDT41324	28216	Betaproteobacteria	Burkholderia ambifaria MEX-5
915	ZP_02907505	28216	Betaproteobacteria	Burkholderia ambifaria MEX-5
915	CAQ70874	28216	Betaproteobacteria	Cupriavidus taiwanensis LMG 19424
915	YP_002006935	28216	Betaproteobacteria	Cupriavidus taiwanensis LMG 19424
915	ZP_07252621	1236	Gammaproteobacteria	Pseudomonas syringae pv. tomato K40
915	ZP_07230138	1236	Gammaproteobacteria	Pseudomonas syringae pv. tomato Max13
915	ZP_07256769	1236	Gammaproteobacteria	Pseudomonas syringae pv. tomato NCPPB 1108
915	EEZ84855	1236	Gammaproteobacteria	Vibrio alginolyticus 40B
915	ZP_06178973	1236	Gammaproteobacteria	Vibrio alginolyticus 40B
919	CAL93469	28216	Betaproteobacteria	Azoarcus sp. BH72
919	YP_932356	28216	Betaproteobacteria	Azoarcus sp. BH72
93	EDT06199	28216	Betaproteobacteria	Burkholderia ambifaria IOP40-10
93	ZP_02888225	28216	Betaproteobacteria	Burkholderia ambifaria IOP40-10
93	EDT10800	28216	Betaproteobacteria	Burkholderia graminis C4D1M
93	EDT12402	28216	Betaproteobacteria	Burkholderia graminis C4D1M
93	ZP_02882157	28216	Betaproteobacteria	Burkholderia graminis C4D1M
93	ZP_02883368	28216	Betaproteobacteria	Burkholderia graminis C4D1M
93	ACC73411	28216	Betaproteobacteria	Burkholderia phymatum STM815
93	YP_001860457	28216	Betaproteobacteria	Burkholderia phymatum STM815
93	ADN60587	28216	Betaproteobacteria	Burkholderia sp. CCGE1003
93	YP_003909878	28216	Betaproteobacteria	Burkholderia sp. CCGE1003
93	EDZ97975	28216	Betaproteobacteria	Burkholderia sp. H160
93	ZP_03270447	28216	Betaproteobacteria	Burkholderia sp. H160
93	CAP62976	28216	Betaproteobacteria	Cupriavidus taiwanensis LMG 19424
93	YP_001795698	28216	Betaproteobacteria	Cupriavidus taiwanensis LMG 19424
93	ADJ65057	28216	Betaproteobacteria	Herbaspirillum seropedicae SmR1
93	YP_003776965	28216	Betaproteobacteria	Herbaspirillum seropedicae SmR1
934	ACA74936	1236	Gammaproteobacteria	Pseudomonas putida W619
934	B1JEP6	1236	Gammaproteobacteria	Pseudomonas putida W619
934	YP_001751305	1236	Gammaproteobacteria	Pseudomonas putida W619
941	CAL93995	28216	Betaproteobacteria	Azoarcus sp. BH72
941	YP_932882	28216	Betaproteobacteria	Azoarcus sp. BH72
941	EEZ82651	1236	Gammaproteobacteria	Vibrio alginolyticus 40B
941	ZP_06181063	1236	Gammaproteobacteria	Vibrio alginolyticus 40B
948	ACA75162	1236	Gammaproteobacteria	Pseudomonas putida W619
948	B1JAD4	1236	Gammaproteobacteria	Pseudomonas putida W619
948	YP_001751531	1236	Gammaproteobacteria	Pseudomonas putida W619
951	CBW74583	28216	Betaproteobacteria	Burkholderia rhizoxinica HKI 454
951	YP_004028727	28216	Betaproteobacteria	Burkholderia rhizoxinica HKI 454
956	EFQ40758	1236	Gammaproteobacteria	Pseudomonas aeruginosa 39016
956	ZP_07795662	1236	Gammaproteobacteria	Pseudomonas aeruginosa 39016
956	A4VPN7	1236	Gammaproteobacteria	Pseudomonas stutzeri A1501
956	ABP80938	1236	Gammaproteobacteria	Pseudomonas stutzeri A1501
956	YP_001173780	1236	Gammaproteobacteria	Pseudomonas stutzeri A1501
96	EEA01230	28216	Betaproteobacteria	Burkholderia sp. H160
96	ZP_03267203	28216	Betaproteobacteria	Burkholderia sp. H160
96	ABP79566	1236	Gammaproteobacteria	Pseudomonas stutzeri A1501
96	YP_001172408	1236	Gammaproteobacteria	Pseudomonas stutzeri A1501
969	EDT08924	28216	Betaproteobacteria	Burkholderia graminis C4D1M
969	ZP_02885481	28216	Betaproteobacteria	Burkholderia graminis C4D1M
969	ACC72188	28216	Betaproteobacteria	Burkholderia phymatum STM815
969	YP_001859234	28216	Betaproteobacteria	Burkholderia phymatum STM815
969	ADN59385	28216	Betaproteobacteria	Burkholderia sp. CCGE1003
969	YP_003908676	28216	Betaproteobacteria	Burkholderia sp. CCGE1003
969	EEA03786	28216	Betaproteobacteria	Burkholderia sp. H160
969	ZP_03264629	28216	Betaproteobacteria	Burkholderia sp. H160
977	ADI62720	1117	Cyanobacteria	Nostoc azollae 0708
977	YP_003719843	1117	Cyanobacteria	Nostoc azollae 0708
979	EDT10929	28216	Betaproteobacteria	Burkholderia graminis C4D1M
979	ZP_02883497	28216	Betaproteobacteria	Burkholderia graminis C4D1M
979	ACC70141	28216	Betaproteobacteria	Burkholderia phymatum STM815
979	B2JG59	28216	Betaproteobacteria	Burkholderia phymatum STM815
979	YP_001857187	28216	Betaproteobacteria	Burkholderia phymatum STM815
979	CBW74854	28216	Betaproteobacteria	Burkholderia rhizoxinica HKI 454
979	YP_004028998	28216	Betaproteobacteria	Burkholderia rhizoxinica HKI 454
979	ADN57510	28216	Betaproteobacteria	Burkholderia sp. CCGE1003
979	YP_003906801	28216	Betaproteobacteria	Burkholderia sp. CCGE1003
979	ACA74068	1236	Gammaproteobacteria	Pseudomonas putida W619
979	B1JBZ2	1236	Gammaproteobacteria	Pseudomonas putida W619
979	YP_001750437	1236	Gammaproteobacteria	Pseudomonas putida W619
98	EDT01954	28216	Betaproteobacteria	Burkholderia ambifaria IOP40-10
98	ZP_02892473	28216	Betaproteobacteria	Burkholderia ambifaria IOP40-10
981	CBA22363	1236	Gammaproteobacteria	Erwinia amylovora CFBP1430
981	YP_003532118	1236	Gammaproteobacteria	Erwinia amylovora CFBP1430
981	CAX54645	1236	Gammaproteobacteria	Erwinia pyrifoliae Ep1/96
981	YP_002647895	1236	Gammaproteobacteria	Erwinia pyrifoliae Ep1/96
981	ADD75956	1236	Gammaproteobacteria	Pantoea ananatis LMG 20103
981	YP_003519084	1236	Gammaproteobacteria	Pantoea ananatis LMG 20103
981	ADO08419	1236	Gammaproteobacteria	Pantoea vagans C9-1
981	YP_003929868	1236	Gammaproteobacteria	Pantoea vagans C9-1
985	EDT02046	28216	Betaproteobacteria	Burkholderia ambifaria IOP40-10
985	ZP_02892382	28216	Betaproteobacteria	Burkholderia ambifaria IOP40-10
985	EDT40407	28216	Betaproteobacteria	Burkholderia ambifaria MEX-5
985	ZP_02908474	28216	Betaproteobacteria	Burkholderia ambifaria MEX-5
985	EDT06508	28216	Betaproteobacteria	Burkholderia graminis C4D1M
985	ZP_02887914	28216	Betaproteobacteria	Burkholderia graminis C4D1M
985	ACC72016	28216	Betaproteobacteria	Burkholderia phymatum STM815
985	B2JIH0	28216	Betaproteobacteria	Burkholderia phymatum STM815
985	YP_001859062	28216	Betaproteobacteria	Burkholderia phymatum STM815
985	CBW74548	28216	Betaproteobacteria	Burkholderia rhizoxinica HKI 454
985	YP_004028692	28216	Betaproteobacteria	Burkholderia rhizoxinica HKI 454
985	ADG16949	28216	Betaproteobacteria	Burkholderia sp. CCGE1002
985	YP_003606460	28216	Betaproteobacteria	Burkholderia sp. CCGE1002
985	ADN59192	28216	Betaproteobacteria	Burkholderia sp. CCGE1003
985	YP_003908483	28216	Betaproteobacteria	Burkholderia sp. CCGE1003
985	EDZ98707	28216	Betaproteobacteria	Burkholderia sp. H160
985	ZP_03269722	28216	Betaproteobacteria	Burkholderia sp. H160
985	CAQ70877	28216	Betaproteobacteria	Cupriavidus taiwanensis LMG 19424
985	YP_002006938	28216	Betaproteobacteria	Cupriavidus taiwanensis LMG 19424
985	EFQ42321	1236	Gammaproteobacteria	Pseudomonas aeruginosa 39016
985	ZP_07797225	1236	Gammaproteobacteria	Pseudomonas aeruginosa 39016
989	ACC72005	28216	Betaproteobacteria	Burkholderia phymatum STM815
989	B2JI59	28216	Betaproteobacteria	Burkholderia phymatum STM815
989	YP_001859051	28216	Betaproteobacteria	Burkholderia phymatum STM815
989	ADG16938	28216	Betaproteobacteria	Burkholderia sp. CCGE1002
989	YP_003606449	28216	Betaproteobacteria	Burkholderia sp. CCGE1002
989	EDZ98340	28216	Betaproteobacteria	Burkholderia sp. H160
989	ZP_03270091	28216	Betaproteobacteria	Burkholderia sp. H160
989	CAQ70861	28216	Betaproteobacteria	Cupriavidus taiwanensis LMG 19424
989	YP_002006922	28216	Betaproteobacteria	Cupriavidus taiwanensis LMG 19424
99	CAL96368	28216	Betaproteobacteria	Azoarcus sp. BH72
99	YP_935254	28216	Betaproteobacteria	Azoarcus sp. BH72

## Sheet: Plant
group	hit_id	division_id	division	taxa_name
2149	ADD75216	1236	Gammaproteobacteria	Pantoea ananatis LMG 20103
2149	YP_003518344	1236	Gammaproteobacteria	Pantoea ananatis LMG 20103
2737	CAQ69694	28216	Betaproteobacteria	Cupriavidus taiwanensis LMG 19424
2737	YP_002005759	28216	Betaproteobacteria	Cupriavidus taiwanensis LMG 19424
2774	EDT40274	28216	Betaproteobacteria	Burkholderia ambifaria MEX-5
2774	ZP_02908582	28216	Betaproteobacteria	Burkholderia ambifaria MEX-5
2774	EDT11233	28216	Betaproteobacteria	Burkholderia graminis C4D1M
2774	ZP_02882949	28216	Betaproteobacteria	Burkholderia graminis C4D1M
2774	EDT02249	28216	Betaproteobacteria	Burkholderia ambifaria IOP40-10
2774	ZP_02892157	28216	Betaproteobacteria	Burkholderia ambifaria IOP40-10
2853	CAP64036	28216	Betaproteobacteria	Cupriavidus taiwanensis LMG 19424
2853	YP_001796225	28216	Betaproteobacteria	Cupriavidus taiwanensis LMG 19424
2853	ADJ64329	28216	Betaproteobacteria	Herbaspirillum seropedicae SmR1
2853	YP_003776237	28216	Betaproteobacteria	Herbaspirillum seropedicae SmR1
2853	ACC76625	28216	Betaproteobacteria	Burkholderia phymatum STM815
2853	YP_001863675	28216	Betaproteobacteria	Burkholderia phymatum STM815
2908	ADJ64330	28216	Betaproteobacteria	Herbaspirillum seropedicae SmR1
2908	YP_003776238	28216	Betaproteobacteria	Herbaspirillum seropedicae SmR1

## Sheet: PlantSym
group	hit_id	division_id	division	taxa_name
2572	ACC75798	28216	Betaproteobacteria	Burkholderia phymatum STM815
2572	YP_001862844	28216	Betaproteobacteria	Burkholderia phymatum STM815
2572	ACC73035	28216	Betaproteobacteria	Burkholderia phymatum STM815
2572	YP_001860081	28216	Betaproteobacteria	Burkholderia phymatum STM815
3150	EDT07076	28216	Betaproteobacteria	Burkholderia graminis C4D1M
3150	ZP_02887370	28216	Betaproteobacteria	Burkholderia graminis C4D1M
3150	ACC69949	28216	Betaproteobacteria	Burkholderia phymatum STM815
3150	YP_001856995	28216	Betaproteobacteria	Burkholderia phymatum STM815
3150	CBW74245	28216	Betaproteobacteria	Burkholderia rhizoxinica HKI 454
3150	YP_004028389	28216	Betaproteobacteria	Burkholderia rhizoxinica HKI 454
3150	ADG16276	28216	Betaproteobacteria	Burkholderia sp. CCGE1002
3150	YP_003605787	28216	Betaproteobacteria	Burkholderia sp. CCGE1002
3150	ADN61201	28216	Betaproteobacteria	Burkholderia sp. CCGE1003
3150	YP_003910492	28216	Betaproteobacteria	Burkholderia sp. CCGE1003
3150	EDZ97345	28216	Betaproteobacteria	Burkholderia sp. H160
3150	ZP_03271075	28216	Betaproteobacteria	Burkholderia sp. H160
3672	ACC76603	28216	Betaproteobacteria	Burkholderia phymatum STM815
3672	YP_001863653	28216	Betaproteobacteria	Burkholderia phymatum STM815
3672	ADG20683	28216	Betaproteobacteria	Burkholderia sp. CCGE1002
3672	YP_003610194	28216	Betaproteobacteria	Burkholderia sp. CCGE1002
3672	CAC42487	28216	Betaproteobacteria	Burkholderia tuberum STM678
3672	CAP64013	28216	Betaproteobacteria	Cupriavidus taiwanensis LMG 19424
3672	YP_001796204	28216	Betaproteobacteria	Cupriavidus taiwanensis LMG 19424
3729	CAL94766	28216	Betaproteobacteria	Azoarcus sp. BH72
3729	YP_933653	28216	Betaproteobacteria	Azoarcus sp. BH72
3734	ABP62178	1236	Gammaproteobacteria	Enterobacter sp. 638
3734	YP_001178229	1236	Gammaproteobacteria	Enterobacter sp. 638
3734	ADI78096	1236	Gammaproteobacteria	Pantoea vagans C9-1
3734	YP_003729768	1236	Gammaproteobacteria	Pantoea vagans C9-1
3808	EEA02940	28216	Betaproteobacteria	Burkholderia sp. H160
3808	ZP_03265515	28216	Betaproteobacteria	Burkholderia sp. H160
3810	ACC76411	28216	Betaproteobacteria	Burkholderia phymatum STM815
3810	YP_001863461	28216	Betaproteobacteria	Burkholderia phymatum STM815
3885	CAL93285	28216	Betaproteobacteria	Azoarcus sp. BH72
3885	YP_932172	28216	Betaproteobacteria	Azoarcus sp. BH72
3885	CAQ69657	28216	Betaproteobacteria	Cupriavidus taiwanensis LMG 19424
3885	YP_002005722	28216	Betaproteobacteria	Cupriavidus taiwanensis LMG 19424
3885	EFQ38722	1236	Gammaproteobacteria	Pseudomonas aeruginosa 39016
3885	ZP_07793626	1236	Gammaproteobacteria	Pseudomonas aeruginosa 39016
3937	CAQ69693	28216	Betaproteobacteria	Cupriavidus taiwanensis LMG 19424
3937	YP_002005758	28216	Betaproteobacteria	Cupriavidus taiwanensis LMG 19424
3965	ADJ62550	28216	Betaproteobacteria	Herbaspirillum seropedicae SmR1
3965	YP_003774458	28216	Betaproteobacteria	Herbaspirillum seropedicae SmR1
3965	ADD76956	1236	Gammaproteobacteria	Pantoea ananatis LMG 20103
3965	YP_003520084	1236	Gammaproteobacteria	Pantoea ananatis LMG 20103
3965	ADO09434	1236	Gammaproteobacteria	Pantoea vagans C9-1
3965	YP_003930883	1236	Gammaproteobacteria	Pantoea vagans C9-1
3971	ACC74531	28216	Betaproteobacteria	Burkholderia phymatum STM815
3971	YP_001861577	28216	Betaproteobacteria	Burkholderia phymatum STM815
4012	ACC76607	28216	Betaproteobacteria	Burkholderia phymatum STM815
4012	YP_001863657	28216	Betaproteobacteria	Burkholderia phymatum STM815
4012	ADG20687	28216	Betaproteobacteria	Burkholderia sp. CCGE1002
4012	YP_003610198	28216	Betaproteobacteria	Burkholderia sp. CCGE1002
4012	CAC42489	28216	Betaproteobacteria	Burkholderia tuberum STM678
4012	CAD43933	28216	Betaproteobacteria	Cupriavidus taiwanensis LMG 19424
4012	CAP64017	28216	Betaproteobacteria	Cupriavidus taiwanensis LMG 19424
4012	YP_001796208	28216	Betaproteobacteria	Cupriavidus taiwanensis LMG 19424
4025	EDZ99766	28216	Betaproteobacteria	Burkholderia sp. H160
4025	EEA00929	28216	Betaproteobacteria	Burkholderia sp. H160
4025	ZP_03267508	28216	Betaproteobacteria	Burkholderia sp. H160
4025	ZP_03268659	28216	Betaproteobacteria	Burkholderia sp. H160
4025	ACA72438	1236	Gammaproteobacteria	Pseudomonas putida W619
4025	YP_001748807	1236	Gammaproteobacteria	Pseudomonas putida W619
4074	EDT06399	28216	Betaproteobacteria	Burkholderia ambifaria IOP40-10
4074	ZP_02888089	28216	Betaproteobacteria	Burkholderia ambifaria IOP40-10
4074	EDT38589	28216	Betaproteobacteria	Burkholderia ambifaria MEX-5
4074	ZP_02910281	28216	Betaproteobacteria	Burkholderia ambifaria MEX-5
4112	EDT12165	28216	Betaproteobacteria	Burkholderia graminis C4D1M
4112	ZP_02881920	28216	Betaproteobacteria	Burkholderia graminis C4D1M
4112	ADN60777	28216	Betaproteobacteria	Burkholderia sp. CCGE1003
4112	YP_003910068	28216	Betaproteobacteria	Burkholderia sp. CCGE1003
4112	EEA00128	28216	Betaproteobacteria	Burkholderia sp. H160
4112	ZP_03268320	28216	Betaproteobacteria	Burkholderia sp. H160
4130	EDT00429	28216	Betaproteobacteria	Burkholderia ambifaria IOP40-10
4130	ZP_02893987	28216	Betaproteobacteria	Burkholderia ambifaria IOP40-10
4130	ADN59899	28216	Betaproteobacteria	Burkholderia sp. CCGE1003
4130	YP_003909190	28216	Betaproteobacteria	Burkholderia sp. CCGE1003
4130	EFQ37721	1236	Gammaproteobacteria	Pseudomonas aeruginosa 39016
4130	ZP_07792625	1236	Gammaproteobacteria	Pseudomonas aeruginosa 39016
4130	ABP80352	1236	Gammaproteobacteria	Pseudomonas stutzeri A1501
4130	YP_001173194	1236	Gammaproteobacteria	Pseudomonas stutzeri A1501
4130	ZP_07251858	1236	Gammaproteobacteria	Pseudomonas syringae pv. tomato K40
4130	ZP_07231844	1236	Gammaproteobacteria	Pseudomonas syringae pv. tomato Max13
4130	ZP_07255944	1236	Gammaproteobacteria	Pseudomonas syringae pv. tomato NCPPB 1108
4361	CAQ72364	28216	Betaproteobacteria	Cupriavidus taiwanensis LMG 19424
4361	YP_002008418	28216	Betaproteobacteria	Cupriavidus taiwanensis LMG 19424
4502	ACA74116	1236	Gammaproteobacteria	Pseudomonas putida W619
4502	YP_001750485	1236	Gammaproteobacteria	Pseudomonas putida W619
4512	EDT07593	28216	Betaproteobacteria	Burkholderia graminis C4D1M
4512	ZP_02886752	28216	Betaproteobacteria	Burkholderia graminis C4D1M
4513	ACC76223	28216	Betaproteobacteria	Burkholderia phymatum STM815
4513	YP_001863269	28216	Betaproteobacteria	Burkholderia phymatum STM815
4513	ADG17486	28216	Betaproteobacteria	Burkholderia sp. CCGE1002
4513	YP_003606997	28216	Betaproteobacteria	Burkholderia sp. CCGE1002
4513	EEA00723	28216	Betaproteobacteria	Burkholderia sp. H160
4513	ZP_03267689	28216	Betaproteobacteria	Burkholderia sp. H160
4637	ADG18800	28216	Betaproteobacteria	Burkholderia sp. CCGE1002
4637	YP_003608311	28216	Betaproteobacteria	Burkholderia sp. CCGE1002
4954	ACC76605	28216	Betaproteobacteria	Burkholderia phymatum STM815
4954	YP_001863655	28216	Betaproteobacteria	Burkholderia phymatum STM815
4954	ACC70817	28216	Betaproteobacteria	Burkholderia phymatum STM815
4954	YP_001857863	28216	Betaproteobacteria	Burkholderia phymatum STM815
4954	ADG15415	28216	Betaproteobacteria	Burkholderia sp. CCGE1002
4954	ADG20685	28216	Betaproteobacteria	Burkholderia sp. CCGE1002
4954	YP_003604926	28216	Betaproteobacteria	Burkholderia sp. CCGE1002
4954	YP_003610196	28216	Betaproteobacteria	Burkholderia sp. CCGE1002
4954	CAP64015	28216	Betaproteobacteria	Cupriavidus taiwanensis LMG 19424
4954	YP_001796206	28216	Betaproteobacteria	Cupriavidus taiwanensis LMG 19424
