# Supplementary material for: Plant-Bacteria Association and Symbiosis: Are There Common Genomic Traits in Alphaproteobacteria?
Source: Genes (Basel). 2011 Nov 29;2(4):1017–32. doi: 10.3390/genes2041017 (PMC3927591; doi:10.3390/genes2041017)
Supplement: Supplementary File 1 — ZIP-Document (ZIP, 1441 KB) [file genes-02-01017-s001.zip › genes-11973-supplementary/S6.xls]

## Sheet: Info
Model	#Param	BIC	AICc	lnL	Invariant	Gamma	R	Freq A	Freq T	Freq C	Freq G	A=>T	A=>C	A=>G	T=>A	T=>C	T=>G	C=>A	C=>T	C=>G	G=>A	G=>T	G=>C
GTR+G+I	191	22032	20309.5	-9963.14	0.516225	0.610987	1.32861	0.259403	0.197233	0.216495	0.326869	0.07	0.03	0.15	0.09	0.16	0.06	0.04	0.14	0.06	0.12	0.04	0.04
K2+G+I	184	22051.4	20392	-10011.5	0.555616	0.787506	1.42318	0.25	0.25	0.25	0.25	0.05	0.05	0.15	0.05	0.15	0.05	0.05	0.15	0.05	0.15	0.05	0.05
TN93+G+I	188	22067.8	20372.3	-9997.57	0.545541	0.739779	1.45469	0.259403	0.197233	0.216495	0.326869	0.04	0.04	0.14	0.05	0.18	0.07	0.05	0.16	0.07	0.11	0.04	0.04
T92+G+I	185	22078	20409.5	-10019.2	0.549029	0.747852	1.44385	0.228318	0.228318	0.271682	0.271682	0.05	0.06	0.16	0.05	0.16	0.06	0.05	0.14	0.06	0.14	0.05	0.06
HKY+G+I	187	22110.1	20423.6	-10024.2	0.552555	0.764366	1.56052	0.259403	0.197233	0.216495	0.326869	0.04	0.04	0.2	0.05	0.13	0.07	0.05	0.12	0.07	0.15	0.04	0.04
K2+G	183	22130.9	20480.5	-10056.7	n/a	0.215628	1.41758	0.25	0.25	0.25	0.25	0.05	0.05	0.15	0.05	0.15	0.05	0.05	0.15	0.05	0.15	0.05	0.05
GTR+G	190	22160.8	20447.3	-10033	n/a	0.223951	1.27266	0.259403	0.197233	0.216495	0.326869	0.07	0.04	0.12	0.09	0.18	0.06	0.04	0.16	0.06	0.1	0.04	0.04
T92+G	184	22165.2	20505.7	-10068.3	n/a	0.217033	1.43314	0.228318	0.228318	0.271682	0.271682	0.05	0.06	0.16	0.05	0.16	0.06	0.05	0.13	0.06	0.13	0.05	0.06
TN93+G	187	22192.6	20506.1	-10065.5	n/a	0.219195	1.4799	0.259403	0.197233	0.216495	0.326869	0.04	0.04	0.12	0.05	0.2	0.06	0.05	0.19	0.06	0.09	0.04	0.04
HKY+G	186	22193.8	20516.4	-10071.6	n/a	0.215221	1.55383	0.259403	0.197233	0.216495	0.326869	0.04	0.04	0.19	0.05	0.13	0.07	0.05	0.12	0.07	0.15	0.04	0.04
JC+G+I	183	22464.4	20814	-10223.4	0.554022	0.798463	0.5	0.25	0.25	0.25	0.25	0.08	0.08	0.08	0.08	0.08	0.08	0.08	0.08	0.08	0.08	0.08	0.08
JC+G	182	22543.7	20902.3	-10268.6	n/a	0.218976	0.5	0.25	0.25	0.25	0.25	0.08	0.08	0.08	0.08	0.08	0.08	0.08	0.08	0.08	0.08	0.08	0.08
GTR+I	190	23037.8	21324.3	-10471.6	0.611694	n/a	1.30059	0.259403	0.197233	0.216495	0.326869	0.07	0.04	0.12	0.09	0.18	0.07	0.04	0.17	0.05	0.1	0.04	0.03
K2+I	183	23041.9	21391.5	-10512.2	0.611694	n/a	1.31234	0.25	0.25	0.25	0.25	0.05	0.05	0.14	0.05	0.14	0.05	0.05	0.14	0.05	0.14	0.05	0.05
T92+I	184	23068.1	21408.6	-10519.8	0.611694	n/a	1.32823	0.228318	0.228318	0.271682	0.271682	0.05	0.06	0.16	0.05	0.16	0.06	0.05	0.13	0.06	0.13	0.05	0.06
TN93+I	187	23078.5	21392	-10508.4	0.611694	n/a	1.25252	0.259403	0.197233	0.216495	0.326869	0.04	0.05	0.12	0.06	0.18	0.07	0.06	0.16	0.07	0.1	0.04	0.05
HKY+I	186	23110.7	21433.3	-10530.1	0.611694	n/a	1.39525	0.259403	0.197233	0.216495	0.326869	0.04	0.05	0.19	0.06	0.12	0.07	0.06	0.11	0.07	0.15	0.04	0.05
JC+I	182	23429.7	21788.3	-10711.6	0.611694	n/a	0.5	0.25	0.25	0.25	0.25	0.08	0.08	0.08	0.08	0.08	0.08	0.08	0.08	0.08	0.08	0.08	0.08
GTR	189	26041.5	24337	-11978.9	n/a	n/a	1.24923	0.259403	0.197233	0.216495	0.326869	0.06	0.04	0.12	0.08	0.18	0.08	0.04	0.16	0.06	0.09	0.05	0.04
TN93	186	26056.6	24379.2	-12003	n/a	n/a	1.25034	0.259403	0.197233	0.216495	0.326869	0.04	0.05	0.12	0.06	0.18	0.07	0.06	0.16	0.07	0.1	0.04	0.05
K2	182	26114.7	24473.3	-12054.1	n/a	n/a	1.24415	0.25	0.25	0.25	0.25	0.06	0.06	0.14	0.06	0.14	0.06	0.06	0.14	0.06	0.14	0.06	0.06
T92	183	26160.4	24510	-12071.4	n/a	n/a	1.24724	0.228318	0.228318	0.271682	0.271682	0.05	0.06	0.15	0.05	0.15	0.06	0.05	0.13	0.06	0.13	0.05	0.06
HKY	185	26216.9	24548.4	-12088.7	n/a	n/a	1.24289	0.259403	0.197233	0.216495	0.326869	0.05	0.05	0.18	0.06	0.12	0.07	0.06	0.11	0.07	0.14	0.05	0.05
JC	181	26484.3	24851.9	-12244.4	n/a	n/a	0.5	0.25	0.25	0.25	0.25	0.08	0.08	0.08	0.08	0.08	0.08	0.08	0.08	0.08	0.08	0.08	0.08

## Sheet: Caption
Table. Maximum Likelihood fits of 24 different nucleotide substitution models
NOTE.-- Models with the lowest BIC scores (Bayesian Information Criterion) are considered to describe the substitution pattern the best. For each model, AICc value (Akaike Information Criterion, corrected), Maximum Likelihood value (lnL), and the number of parameters (including branch lengths) are also presented [1]. Non-uniformity of evolutionary rates among sites may be modeled by using a discr…
Abbreviations: GTR: General Time Reversible; HKY: Hasegawa-Kishino-Yano; TN93: Tamura-Nei; T92: Tamura 3-parameter; K2: Kimura 2-parameter; JC: Jukes-Cantor.
1. Nei M. and Kumar S. (2000). Molecular Evolution and Phylogenetics. Oxford University Press, New York.
2. Tamura K., Peterson D., Peterson N., Stecher G., Nei M., and Kumar S. (2011). MEGA5: Molecular Evolutionary Genetics Analysis using Maximum Likelihood, Evolutionary Distance, and Maximum Parsimony Methods. Molecular Biology and Evolution (In Press).
Disclaimer: Although utmost care has been taken to ensure the correctness of the caption, the caption text is provided "as is" without any warranty of any kind. Authors advise the user to carefully check the caption prior to its use for any purpose and report any errors or problems to the authors immediately (www.megasoftware.net). In no event shall the authors and their employers be liable for a…

## Sheet: GTR+G+I
From\To	A	T	C	G
A	-	0.0719089	0.0331471	0.146155
T	0.0945754	-	0.15829	0.0643339
C	0.0397167	0.144206	-	0.0558608
G	0.115989	0.0388191	0.0369982	-

## Sheet: K2+G+I
From\To	A	T	C	G
A	-	0.0515852	0.0515852	0.14683
T	0.0515852	-	0.14683	0.0515852
C	0.0515852	0.14683	-	0.0515852
G	0.14683	0.0515852	0.0515852	-

## Sheet: TN93+G+I
From\To	A	T	C	G
A	-	0.0401583	0.0440802	0.143529
T	0.0528166	-	0.175482	0.0665533
C	0.0528166	0.159869	-	0.0665533
G	0.113904	0.0401583	0.0440802	-

## Sheet: T92+G+I
From\To	A	T	C	G
A	-	0.0465045	0.0553371	0.161008
T	0.0465045	-	0.161008	0.0553371
C	0.0465045	0.135309	-	0.0553371
G	0.135309	0.0465045	0.0553371	-

## Sheet: HKY+G+I
From\To	A	T	C	G
A	-	0.039693	0.0435695	0.195305
T	0.0522047	-	0.129356	0.0657822
C	0.0522047	0.117847	-	0.0657822
G	0.154994	0.039693	0.0435695	-

## Sheet: K2+G
From\To	A	T	C	G
A	-	0.0517046	0.0517046	0.146591
T	0.0517046	-	0.146591	0.0517046
C	0.0517046	0.146591	-	0.0517046
G	0.146591	0.0517046	0.0517046	-

## Sheet: GTR+G
From\To	A	T	C	G
A	-	0.0677388	0.0350194	0.121845
T	0.0890909	-	0.179327	0.0622125
C	0.04196	0.163372	-	0.0632848
G	0.096696	0.0375391	0.0419154	-

## Sheet: T92+G
From\To	A	T	C	G
A	-	0.0467099	0.0555815	0.160519
T	0.0467099	-	0.160519	0.0555815
C	0.0467099	0.134898	-	0.0555815
G	0.134898	0.0467099	0.0555815	-

[truncated: 16 more sheets: TN93+G, HKY+G, JC+G+I, JC+G, GTR+I, K2+I, T92+I, TN93+I, HKY+I, JC+I, GTR, TN93, K2, T92, HKY, JC]
